# Supplementary material for: Proteomics Analysis with a Nano Random Forest Approach Reveals Novel Functional Interactions Regulated by SMC Complexes on Mitotic Chromosomes
Source: Mol Cell Proteomics. 2016 May 26;15(8):2802–18. doi: 10.1074/mcp.M116.057885 (PMC4974353; doi:10.1074/mcp.M116.057885)
Supplement: Supplemental Data [file 10.1074_M116.057885_mcp.M116.057885-2.txt]

Protein IDs	Itaru contami list	Majority protein IDs	Peptide counts (all)	Peptide counts (razor+unique)	Peptide counts (unique)	Protein names	Gene names	Fasta headers	Number of proteins	Peptides	Razor + unique peptides	Unique peptides	Peptides CAPD3_4	Peptides CAPD3_5	Peptides CAPH_1	Peptides CAPH_2	Peptides SCC1_2	Peptides SCC1_3	Peptides SCC1_4	Peptides SMC2_1	Peptides SMC2_4	Peptides SMC5_1	Peptides SMC5_3	Razor + unique peptides CAPD3_4	Razor + unique peptides CAPD3_5	Razor + unique peptides CAPH_1	Razor + unique peptides CAPH_2	Razor + unique peptides SCC1_2	Razor + unique peptides SCC1_3	Razor + unique peptides SCC1_4	Razor + unique peptides SMC2_1	Razor + unique peptides SMC2_4	Razor + unique peptides SMC5_1	Razor + unique peptides SMC5_3	Unique peptides CAPD3_4	Unique peptides CAPD3_5	Unique peptides CAPH_1	Unique peptides CAPH_2	Unique peptides SCC1_2	Unique peptides SCC1_3	Unique peptides SCC1_4	Unique peptides SMC2_1	Unique peptides SMC2_4	Unique peptides SMC5_1	Unique peptides SMC5_3	Sequence coverage [%]	Unique + razor sequence coverage [%]	Unique sequence coverage [%]	Mol. weight [kDa]	Sequence length	Sequence lengths	Experiment CAPD3_4	Experiment CAPD3_5	Experiment CAPH_1	Experiment CAPH_2	Experiment SCC1_2	Experiment SCC1_3	Experiment SCC1_4	Experiment SMC2_1	Experiment SMC2_4	Experiment SMC5_1	Experiment SMC5_3	PEP	Ratio H/L	Ratio H/L normalized	Ratio H/L variability [%]	Ratio H/L count	Ratio H/L CAPD3_4	Ratio H/L normalized CAPD3_4	Ratio H/L variability [%] CAPD3_4	Ratio H/L count CAPD3_4	Ratio H/L CAPD3_5	Ratio H/L normalized CAPD3_5	Ratio H/L variability [%] CAPD3_5	Ratio H/L count CAPD3_5	Ratio H/L CAPH_1	Ratio H/L normalized CAPH_1	Ratio H/L variability [%] CAPH_1	Ratio H/L count CAPH_1	Ratio H/L CAPH_2	Ratio H/L normalized CAPH_2	Ratio H/L variability [%] CAPH_2	Ratio H/L count CAPH_2	Ratio H/L SCC1_2	Ratio H/L normalized SCC1_2	Ratio H/L variability [%] SCC1_2	Ratio H/L count SCC1_2	Ratio H/L SCC1_3	Ratio H/L normalized SCC1_3	Ratio H/L variability [%] SCC1_3	Ratio H/L count SCC1_3	Ratio H/L SCC1_4	Ratio H/L normalized SCC1_4	Ratio H/L variability [%] SCC1_4	Ratio H/L count SCC1_4	Ratio H/L SMC2_1	Ratio H/L normalized SMC2_1	Ratio H/L variability [%] SMC2_1	Ratio H/L count SMC2_1	Ratio H/L SMC2_4	Ratio H/L normalized SMC2_4	Ratio H/L variability [%] SMC2_4	Ratio H/L count SMC2_4	Ratio H/L SMC5_1	Ratio H/L normalized SMC5_1	Ratio H/L variability [%] SMC5_1	Ratio H/L count SMC5_1	Ratio H/L SMC5_3	Ratio H/L normalized SMC5_3	Ratio H/L variability [%] SMC5_3	Ratio H/L count SMC5_3	Sequence coverage CAPD3_4 [%]	Sequence coverage CAPD3_5 [%]	Sequence coverage CAPH_1 [%]	Sequence coverage CAPH_2 [%]	Sequence coverage SCC1_2 [%]	Sequence coverage SCC1_3 [%]	Sequence coverage SCC1_4 [%]	Sequence coverage SMC2_1 [%]	Sequence coverage SMC2_4 [%]	Sequence coverage SMC5_1 [%]	Sequence coverage SMC5_3 [%]	Intensity	Intensity L	Intensity H	Intensity CAPD3_4	Intensity L CAPD3_4	Intensity H CAPD3_4	Intensity CAPD3_5	Intensity L CAPD3_5	Intensity H CAPD3_5	Intensity CAPH_1	Intensity L CAPH_1	Intensity H CAPH_1	Intensity CAPH_2	Intensity L CAPH_2	Intensity H CAPH_2	Intensity SCC1_2	Intensity L SCC1_2	Intensity H SCC1_2	Intensity SCC1_3	Intensity L SCC1_3	Intensity H SCC1_3	Intensity SCC1_4	Intensity L SCC1_4	Intensity H SCC1_4	Intensity SMC2_1	Intensity L SMC2_1	Intensity H SMC2_1	Intensity SMC2_4	Intensity L SMC2_4	Intensity H SMC2_4	Intensity SMC5_1	Intensity L SMC5_1	Intensity H SMC5_1	Intensity SMC5_3	Intensity L SMC5_3	Intensity H SMC5_3
R4GIX7	+	R4GIX7	11	2	2			>tr|R4GIX7|R4GIX7_CHICK Uncharacterized protein OS=Gallus gallus GN=LOC777191 PE=4 SV=1	1	11	2	2	1	5	6	5	3	4	3	3	3	1	4	0	0	1	0	0	1	0	0	0	0	1	0	0	1	0	0	1	0	0	0	0	1	47.7	18.3	18.3	22.956	197	197			2			1					1	5.19E-157	0.2719	0.23378	54.14	3	NA	NA	NA	0	NA	NA	NA	0	0.24439	0.21348	12.849	2	NA	NA	NA	0	NA	NA	NA	0	NA	NA	NA	1	NA	NA	NA	0	NA	NA	NA	0	NA	NA	NA	0	NA	NA	NA	0	NA	NA	NA	0	7.1	21.3	31	21.3	14.2	29.4	21.3	22.3	14.2	7.1	23.9	69667000	52710000	16958000	0	0	0	0	0	0	65213000	49726000	15487000	0	0	0	0	0	0	4454600	2983200	1471400	0	0	0	0	0	0	0	0	0	0	0	0	0	0	0
R4GID9	+	R4GID9	14	14	14			>tr|R4GID9|R4GID9_CHICK CCT3 OS=Gallus gallus GN=CCT3 PE=4 SV=1	1	14	14	14	4	3	8	9	0	5	7	10	6	2	9	4	3	8	9	0	5	7	10	6	2	9	4	3	8	9	0	5	7	10	6	2	9	88.1	88.1	88.1	16.182	151	151	8	3	20	34		11	14	15	10	3	18	7.88E-189	0.82518	0.94964	49.471	110	0.80444	0.9715	16.362	4	0.49913	0.5196	14.172	3	1.2257	1.1005	16.609	17	0.79427	0.79302	17.627	25	NA	NA	NA	0	1.3222	2.3667	14.876	11	1.9235	2.235	11.826	11	0.76684	1.0628	13.013	15	0.81332	0.65724	8.2782	7	0.53928	0.71408	5.1983	3	0.39498	0.65155	19.656	14	39.7	32.5	64.9	72.2	0	47	60.3	66.2	60.3	24.5	75.5	20478000000	10592000000	9886200000	299930000	159910000	140020000	318410000	194090000	124330000	5708400000	2589300000	3119100000	3771900000	2072700000	1699300000	0	0	0	150660000	66237000	84419000	4020700000	1377800000	2642900000	170100000	95272000	74830000	1317600000	667390000	650230000	8224500	4431500	3792900	4711800000	3364500000	1347300000
R4GHX2	+	R4GHX2	17	17	17			>tr|R4GHX2|R4GHX2_CHICK PPIA OS=Gallus gallus GN=PPIA PE=4 SV=1	1	17	17	17	6	5	10	7	5	8	6	12	6	3	6	6	5	10	7	5	8	6	12	6	3	6	6	5	10	7	5	8	6	12	6	3	6	88.4	88.4	88.4	15.931	147	147	11	15	76	46	67	24	27	39	32	8	21	0	0.99788	0.97196	69.9	268	0.71691	0.87687	48.258	9	0.5123	0.52882	97.789	13	1.0274	0.93934	15.692	61	0.94107	0.92635	19.859	34	2.187	3.9716	14.353	22	1.4422	2.6214	39.177	24	2.635	3.1314	22.242	20	1.0024	1.3866	22.307	39	0.6235	0.46449	11.111	21	0.5761	0.73661	12.875	8	0.36301	0.58921	31.138	17	51.7	47.6	63.9	56.5	27.2	57.8	47.6	82.3	47.6	36.7	45.6	87163000000	45675000000	41488000000	2029400000	1083700000	945640000	5873600000	3454100000	2419500000	31709000000	16037000000	15672000000	6722600000	3459800000	3262800000	137140000	40994000	96147000	556020000	222100000	333920000	12946000000	3559100000	9387300000	1146000000	567820000	578180000	12026000000	7436800000	4589600000	79961000	47848000	32113000	13936000000	9765600000	4170700000
R4GHM4	+	R4GHM4	8	8	8			>tr|R4GHM4|R4GHM4_CHICK Uncharacterized protein OS=Gallus gallus GN=LOC100857484 PE=4 SV=1	1	8	8	8	3	2	5	6	0	3	6	5	6	1	7	3	2	5	6	0	3	6	5	6	1	7	3	2	5	6	0	3	6	5	6	1	7	35.5	35.5	35.5	25.934	228	228	4	4	26	25		3	16	10	17	1	27	6.84E-225	0.86006	0.92768	43.648	110	0.65614	0.80991	9.9904	4	0.60959	0.64126	55.102	4	1.429	1.2757	22.382	21	0.90153	0.88285	17.377	16	NA	NA	NA	0	1.1377	1.9739	43.498	3	1.8172	2.0747	24.366	13	0.78617	1.0198	11.019	9	0.85576	0.65183	20.224	13	NA	NA	NA	1	0.39912	0.6607	24.404	26	17.5	10.1	27.6	35.5	0	14.5	27.6	30.7	27.6	5.3	35.5	16428000000	8641100000	7786900000	241690000	127760000	113930000	274280000	147640000	126640000	3261600000	1351500000	1910100000	2981600000	1642400000	1339200000	0	0	0	98805000	48040000	50765000	2724900000	1019200000	1705800000	85577000	48512000	37065000	2782600000	1498600000	1283900000	5214400	3549800	1664600	3971700000	2753900000	1217800000
R4GHD9;A3R064	+	R4GHD9;A3R064	25;25	25;25	25;25	Docking protein 3	DOK3	>tr|R4GHD9|R4GHD9_CHICK Docking protein 3 OS=Gallus gallus GN=DOK3 PE=4 SV=1;>sp|A3R064|DOK3_CHICK Docking protein 3 OS=Gallus gallus GN=DOK3 PE=1 SV=1	2	25	25	25	10	8	15	20	2	6	9	13	8	3	15	10	8	15	20	2	6	9	13	8	3	15	10	8	15	20	2	6	9	13	8	3	15	64.8	64.8	64.8	47.108	426	426;426	14	11	36	45	2	9	15	20	16	5	33	0	0.55995	0.7379	51.187	173	0.97547	1.1405	16.492	10	0.69739	0.76304	20.618	9	0.45648	0.42341	74.985	27	0.53441	0.53024	30.591	39	0.69821	1.2795	14.834	2	0.79804	1.3815	13.012	8	0.93413	1.1108	14.049	12	0.38619	0.54903	23.617	20	1.0292	0.84667	47.758	13	0.77386	0.98463	18.922	5	0.51277	0.84962	43.295	28	25.4	27.9	54	57.7	6.3	20.4	27.7	39	27.2	10.6	39.2	12748000000	7235500000	5512500000	440310000	217490000	222820000	484620000	281330000	203280000	4116100000	2173400000	1942700000	3156900000	1856400000	1300500000	6141800	3841300	2300400	66897000	35602000	31295000	1046200000	517020000	529190000	125160000	89741000	35416000	1361700000	909330000	452350000	8456100	4592000	3864000	1935600000	1146800000	788760000
Q9PU55	+	Q9PU55	34	27	26		Aiolos	>tr|Q9PU55|Q9PU55_CHICK Lymphoid transcription factor OS=Gallus gallus GN=Aiolos PE=2 SV=1	1	34	27	26	9	11	20	16	2	6	4	16	6	9	10	7	9	15	13	0	4	3	13	4	8	8	7	9	14	13	0	4	3	13	4	8	8	70	61.1	59.3	55.516	494	494	13	17	35	38		5	3	20	5	9	15	0	0.70719	0.75607	46.352	133	0.5249	0.65091	46.547	11	0.79376	0.85276	16.371	12	1.1373	1.0439	40.086	28	0.76778	0.75686	36.609	32	NA	NA	NA	0	0.22961	0.36912	25.998	5	NA	NA	NA	1	0.60412	0.80253	24.599	19	0.75188	0.62661	2.7804	2	0.21901	0.28691	21.546	8	0.29884	0.49442	29.641	15	19.8	27.3	53	40.1	5.7	16.8	10.3	44.1	14.6	24.5	28.7	9049400000	5222100000	3827300000	1087700000	672370000	415360000	920000000	481330000	438670000	2976000000	1538900000	1437100000	2541000000	1432100000	1108900000	0	0	0	23424000	19651000	3772300	46988000	32282000	14706000	122670000	72858000	49811000	107500000	53557000	53943000	33725000	28612000	5112800	1190400000	890440000	299920000
Q9IAY5	+	Q9IAY5	23	23	23	Protein syndesmos	SDOS	>sp|Q9IAY5|SDOS_CHICK Protein syndesmos OS=Gallus gallus GN=SDOS PE=1 SV=3	1	23	23	23	13	13	15	17	2	13	11	18	10	6	15	13	13	15	17	2	13	11	18	10	6	15	13	13	15	17	2	13	11	18	10	6	15	64.6	64.6	64.6	33.296	314	314	26	32	53	73	5	25	18	33	20	10	34	0	0.61098	0.71006	51.426	278	0.60284	0.72767	17.558	21	0.33962	0.35859	16.135	26	0.99965	0.90186	14.276	40	0.45502	0.44682	28.761	60	0.68845	1.3056	30.732	2	1.0546	1.8943	17.008	25	1.2307	1.4536	45.942	14	0.71955	1.0153	19.438	32	0.86126	0.68065	11.638	16	0.41187	0.53291	15.083	10	0.36603	0.60096	39.693	32	46.8	46.5	46.5	50	7.3	45.5	35	61.1	29.3	23.9	56.1	34318000000	21696000000	12622000000	3049800000	1908800000	1141000000	2556600000	1874900000	681620000	4926300000	2439500000	2486800000	8014200000	5388100000	2626100000	10952000	5994300	4957900	255250000	122070000	133180000	2770100000	1296600000	1473400000	257960000	151950000	106010000	2350300000	1232200000	1118100000	23731000	16554000	7177200	10103000000	7259000000	2844100000
Q9I8D6	+	Q9I8D6	50	50	50	T-complex protein 1 subunit delta	tcp-1 delta	>tr|Q9I8D6|Q9I8D6_CHICK T-complex protein 1 subunit delta OS=Gallus gallus GN=tcp-1 delta PE=2 SV=1	1	50	50	50	6	9	28	26	2	10	19	33	19	2	27	6	9	28	26	2	10	19	33	19	2	27	6	9	28	26	2	10	19	33	19	2	27	84.7	84.7	84.7	57.736	536	536	9	18	76	90	6	20	65	58	71	5	66	0	0.92901	0.93978	58.792	412	0.67355	0.80835	45.022	6	0.40871	0.43069	33.314	14	1.1512	1.0357	33.768	70	0.85876	0.85335	30.622	75	1.963	3.47	6.9563	6	1.3405	2.4642	30.045	19	2.201	2.6345	23.638	50	1.0041	1.3589	19.368	56	0.83131	0.65437	31.001	54	0.38317	0.49464	43.254	5	0.35202	0.57735	25.754	57	13.8	18.8	64.6	62.7	4.5	25.4	46.6	73.7	39	4.9	63.4	61410000000	32549000000	28861000000	629480000	361640000	267840000	1254800000	833150000	421690000	14383000000	6687600000	7695500000	10093000000	5278700000	4814800000	3963500	1281600	2681900	309160000	137060000	172100000	8326600000	2698600000	5628000000	309620000	152270000	157350000	13213000000	6955000000	6257700000	61495000	43524000	17971000	12825000000	9400200000	3425000000
Q98SE2	+	Q98SE2	14	14	14		U2AF1	>tr|Q98SE2|Q98SE2_CHICK U2snRNP auxiliary factor small subunit OS=Gallus gallus GN=U2AF1 PE=2 SV=1	1	14	14	14	8	8	11	9	2	7	8	8	6	7	10	8	8	11	9	2	7	8	8	6	7	10	8	8	11	9	2	7	8	8	6	7	10	50.2	50.2	50.2	27.701	237	237	18	21	32	25	2	12	21	20	11	12	23	5.29E-258	0.57523	0.71794	45.88	171	0.75312	0.91226	10.877	18	0.80914	0.86425	10.591	18	0.41204	0.39103	38.105	27	0.52785	0.51732	14.175	20	0.89568	1.4435	19.062	2	0.90584	1.5756	10.03	12	1.1819	1.4001	25.418	14	0.51864	0.67534	18.561	19	0.63413	0.53389	28.556	8	0.43369	0.57061	14.915	11	0.4516	0.74045	17.951	22	45.6	45.6	50.2	42.2	9.7	40.1	35.4	47.7	29.5	45.6	45.6	23334000000	14369000000	8965300000	2836700000	1572500000	1264200000	2641300000	1404500000	1236700000	5294400000	3662000000	1632400000	2940700000	1956100000	984540000	1995700	1009000	986640	155360000	81105000	74251000	3097200000	1557600000	1539600000	204560000	132180000	72388000	1881400000	1087600000	793850000	78415000	54502000	23913000	4202100000	2859600000	1342600000
Q90835	+	Q90835	41	41	22	Elongation factor 1-alpha 1	EEF1A	>sp|Q90835|EF1A_CHICK Elongation factor 1-alpha 1 OS=Gallus gallus GN=EEF1A PE=2 SV=1	1	41	41	22	22	23	24	23	7	20	19	27	18	16	26	22	23	24	23	7	20	19	27	18	16	26	12	11	12	12	1	11	8	14	9	8	12	78.1	78.1	50.6	50.156	462	462	95	87	122	233	105	95	92	69	107	86	111	0	0.85575	0.87581	53.807	967	0.81843	0.98244	38.538	77	0.67194	0.70991	22.124	74	0.97906	0.86248	26.097	102	0.88779	0.86667	36.237	206	1.4514	2.6277	35.325	38	1.3963	2.5437	37.252	90	1.8828	2.2328	54.173	57	0.72953	0.94893	19.945	69	0.94572	0.8511	31.284	75	0.48262	0.62403	16.536	77	0.39809	0.65468	41.414	102	59.1	61.5	61.3	59.1	16.7	67.1	51.7	67.7	53.9	56.5	63.9	5.56E+11	3.11E+11	2.45E+11	69362000000	37426000000	31935000000	71378000000	42035000000	29344000000	58300000000	29051000000	29249000000	86623000000	46945000000	39678000000	277320000	113720000	163600000	7354100000	2935500000	4418600000	58393000000	19969000000	38425000000	2764600000	1567700000	1196900000	53418000000	26721000000	26697000000	3043600000	2014800000	1028800000	1.45E+11	1.02E+11	43132000000
Q90734	+	Q90734	29	13	4	Alpha-actinin-4	ACTN4	>sp|Q90734|ACTN4_CHICK Alpha-actinin-4 OS=Gallus gallus GN=ACTN4 PE=1 SV=1	1	29	13	4	12	14	7	7	2	17	3	9	7	5	11	5	6	1	0	0	6	1	1	3	1	4	1	2	1	0	0	1	0	0	1	0	2	35.8	18.7	6.6	104.21	904	904	6	6	1			7	1	1	3	1	6	0	0.48311	0.72483	55.615	22	0.23678	0.28058	27.962	2	0.33728	0.34763	20.812	4	NA	NA	NA	0	NA	NA	NA	0	NA	NA	NA	0	0.54712	0.90656	41.511	7	NA	NA	NA	1	NA	NA	NA	1	0.6735	0.53565	39.551	2	NA	NA	NA	1	0.41594	0.65331	20.633	4	15.3	17.4	9.5	9.7	2.8	21.8	3.7	9.7	9.7	6.4	15.3	574370000	403870000	170500000	79585000	67238000	12346000	162280000	116510000	45775000	20753000	20753000	0	0	0	0	0	0	0	62564000	39018000	23547000	23064000	10393000	12671000	1960000	976380	983630	79777000	49616000	30160000	4349700	2736400	1613300	140030000	96630000	43403000
Q90705	+	Q90705	81	1	1	Elongation factor 2	EEF2	>sp|Q90705|EF2_CHICK Elongation factor 2 OS=Gallus gallus GN=EEF2 PE=1 SV=3	1	81	1	1	28	29	41	44	1	33	30	55	35	17	43	0	0	0	0	0	1	0	0	0	0	0	0	0	0	0	0	1	0	0	0	0	0	81.9	1.2	1.2	95.377	858	858						1						0	NA	NA	NA	1	NA	NA	NA	0	NA	NA	NA	0	NA	NA	NA	0	NA	NA	NA	0	NA	NA	NA	0	NA	NA	NA	1	NA	NA	NA	0	NA	NA	NA	0	NA	NA	NA	0	NA	NA	NA	0	NA	NA	NA	0	37.8	39.5	52.6	60.7	0.9	47.9	41.7	72.5	46.5	29.5	54.2	1358400	1312500	45885	0	0	0	0	0	0	0	0	0	0	0	0	0	0	0	1358400	1312500	45885	0	0	0	0	0	0	0	0	0	0	0	0	0	0	0
Q90679	+	Q90679	26	26	26	Thymocyte nuclear protein 1	THYN1	>sp|Q90679|THYN1_CHICK Thymocyte nuclear protein 1 OS=Gallus gallus GN=THYN1 PE=1 SV=1	1	26	26	26	9	6	20	12	5	9	9	13	10	8	13	9	6	20	12	5	9	9	13	10	8	13	9	6	20	12	5	9	9	13	10	8	13	75.6	75.6	75.6	27.966	242	242	17	12	45	39	18	21	15	20	17	12	24	0	1.1535	1.2422	55.875	200	0.9621	1.1655	31.224	12	0.93373	1.0177	17.494	9	1.8706	1.6577	28.598	37	1.1628	1.1884	15.443	25	2.1305	3.7418	8.9948	16	1.492	2.6746	16.526	21	1.7981	2.1107	19.599	14	0.8366	1.0815	14.089	20	0.65033	0.47024	17.977	12	0.78611	1.0333	8.942	12	0.39616	0.66284	14.827	22	37.2	27.7	63.6	49.2	22.7	41.3	37.2	57.4	39.3	43.8	55.8	22343000000	10744000000	11599000000	1212000000	642850000	569170000	1277000000	611560000	665460000	7450900000	2634900000	4816100000	1799200000	791090000	1008100000	60093000	19426000	40667000	280480000	109640000	170830000	3196300000	1183200000	2013100000	159080000	81550000	77527000	2413800000	1483000000	930770000	53589000	28931000	24658000	4440300000	3157400000	1282900000
Q90593	+	Q90593	59	56	56	78 kDa glucose-regulated protein	HSPA5	>sp|Q90593|GRP78_CHICK 78 kDa glucose-regulated protein OS=Gallus gallus GN=HSPA5 PE=1 SV=1	1	59	56	56	23	23	39	34	4	15	20	30	22	18	30	21	21	37	32	3	13	19	29	20	15	29	21	21	37	32	3	13	19	29	20	15	29	67.8	67.8	67.8	72.018	652	652	42	37	89	111	5	26	42	50	41	24	63	0	0.53189	0.60631	44.76	425	0.49689	0.60274	27.747	30	0.39375	0.4227	45.426	29	0.58381	0.52509	51.823	74	0.49553	0.48945	34.289	80	0.81145	1.3644	16.377	5	0.78839	1.4213	16.388	23	1.004	1.2038	18.271	26	0.52147	0.69517	17.273	49	0.83944	0.6483	14.658	27	0.40232	0.53166	20.105	24	0.40025	0.67085	27.423	58	40.2	43.4	58.7	52.9	8.3	29.8	36	56.7	37.6	32.5	50.2	50356000000	32177000000	18179000000	4023100000	2605100000	1417900000	3700500000	2534700000	1165800000	14380000000	9411900000	4968200000	9614200000	6290900000	3323300000	9306100	5037600	4268500	449410000	256510000	192900000	4324300000	2205200000	2119100000	434030000	277030000	157000000	4490400000	2431300000	2059200000	235660000	158630000	77033000	8694800000	6000300000	2694400000
Q8UWC5	+	Q8UWC5	57	57	57		MATR3	>tr|Q8UWC5|Q8UWC5_CHICK Nuclear protein matrin 3 OS=Gallus gallus GN=MATR3 PE=2 SV=1	1	57	57	57	19	13	23	32	0	6	14	27	14	7	25	19	13	23	32	0	6	14	27	14	7	25	19	13	23	32	0	6	14	27	14	7	25	64.6	64.6	64.6	100.71	902	902	35	26	51	81		15	34	42	34	15	57	0	0.61986	0.70573	52.171	341	0.65652	0.80128	31.416	29	0.64015	0.66548	84.451	22	0.55722	0.52461	52.544	45	0.55873	0.54974	37.88	70	NA	NA	NA	0	1.4067	2.549	21.936	15	1.3698	1.6052	17.304	27	0.65117	0.85436	36.692	42	0.91399	0.71522	12.341	28	0.49151	0.63336	8.4933	15	0.44278	0.72771	27.7	48	26.8	19.5	34.1	44	0	9.4	22.1	39.9	21.7	14.7	31.3	42376000000	24557000000	17820000000	5604600000	3264200000	2340400000	3326300000	1922500000	1403800000	6061100000	3630100000	2431000000	5846700000	3550700000	2296000000	0	0	0	254740000	108370000	146370000	5879400000	2491200000	3388200000	678230000	384440000	293790000	5360100000	2739400000	2620700000	146740000	97389000	49346000	9218400000	6368300000	2850100000
Q8JFP1	+	Q8JFP1	34	29	29	Eukaryotic initiation factor 4A-II	EIF4A2	>sp|Q8JFP1|IF4A2_CHICK Eukaryotic initiation factor 4A-II OS=Gallus gallus GN=EIF4A2 PE=2 SV=1	1	34	29	29	19	21	12	17	5	19	17	18	18	14	21	16	16	10	13	4	15	14	16	16	12	19	16	16	10	13	4	15	14	16	16	12	19	70.5	64.4	64.4	46.371	407	407	50	49	28	70	10	36	49	28	57	21	77	0	0.57887	0.69213	59.725	398	0.71131	0.87264	31.075	43	0.51754	0.54617	36.106	45	0.44333	0.40548	48.428	24	0.38051	0.37897	67.122	56	0.87866	1.5546	22.611	10	0.89388	1.6073	30.356	32	1.2323	1.4572	31.075	34	0.69244	0.96564	22.536	28	0.97513	0.74559	38.712	42	0.4427	0.58255	43.82	21	0.38405	0.6444	28.931	63	54.5	51.6	29.2	45.7	11.8	44.7	45	58.2	47.7	39.8	56	1.15E+11	72628000000	42815000000	14147000000	8578400000	5568700000	16184000000	11001000000	5183900000	7727000000	5098300000	2628700000	18187000000	12065000000	6122000000	15446000	7757900	7687900	1450100000	764620000	685520000	11829000000	5186500000	6642700000	650610000	390370000	260230000	12987000000	6558900000	6428300000	264360000	179610000	84752000	32001000000	22799000000	9202600000
Q8AYC9;F1P3W2	+	Q8AYC9;F1P3W2	26;26	26;26	26;26	Serine/threonine-protein kinase Chk1	CHEK1;STT3A	>sp|Q8AYC9|CHK1_CHICK Serine/threonine-protein kinase Chk1 OS=Gallus gallus GN=CHEK1 PE=1 SV=1;>tr|F1P3W2|F1P3W2_CHICK STT3A OS=Gallus gallus GN=STT3A PE=4 SV=2	2	26	26	26	5	5	15	11	3	7	10	18	12	2	13	5	5	15	11	3	7	10	18	12	2	13	5	5	15	11	3	7	10	18	12	2	13	51.5	51.5	51.5	53.848	476	476;532	8	8	29	29	4	11	15	23	15	4	23	8.48E-217	0.54124	0.62567	66.202	150	0.71269	0.86024	155.56	6	0.66872	0.71472	25.27	7	0.31806	0.28938	29.59	27	0.43599	0.44702	14.264	23	0.88494	1.5777	20.93	4	0.97771	1.7025	17.385	11	1.2778	1.5834	14.343	13	0.57649	0.75368	22.661	23	0.78336	0.63158	18.957	12	0.49277	0.64652	7.8563	3	0.35211	0.57672	37.767	21	13.2	11.6	37	35.1	7.6	16.8	23.7	31.9	26.1	5.9	26.7	11727000000	7611600000	4115600000	853410000	396230000	457180000	581750000	334360000	247400000	3664400000	2675200000	989180000	1738400000	1212000000	526310000	3665100	1858900	1806200	163210000	82011000	81198000	1024000000	468400000	555560000	110680000	69354000	41329000	836700000	454060000	382640000	10416000	6467200	3948600	2740700000	1911700000	829070000
Q7SZI5;F1P375	+	Q7SZI5;F1P375	27;27	27;27	27;27	Raftlin	RFTN1	>sp|Q7SZI5|RFTN1_CHICK Raftlin OS=Gallus gallus GN=RFTN1 PE=2 SV=3;>tr|F1P375|F1P375_CHICK Raftlin OS=Gallus gallus GN=RFTN1 PE=4 SV=1	2	27	27	27	6	3	14	12	2	3	11	15	12	3	13	6	3	14	12	2	3	11	15	12	3	13	6	3	14	12	2	3	11	15	12	3	13	43.2	43.2	43.2	65.695	602	602;602	9	5	28	27	3	5	18	21	21	3	22	0	0.57648	0.75198	68.575	137	0.56423	0.67331	38.275	8	0.46449	0.50257	32.828	3	0.37545	0.3411	26.518	22	0.36968	0.374	23.013	24	1.7017	2.884	8.4683	3	1.5864	2.7455	10.234	5	1.5441	1.7897	29.273	15	0.77581	1.0629	23.721	21	0.90886	0.71174	21.7	12	1.0379	1.3906	17.788	3	0.53041	0.88569	20.982	21	12.8	7.6	26.1	23.6	3.3	8.1	23.8	35	20.1	8	24.4	16443000000	10311000000	6132200000	1338100000	825660000	512420000	462190000	303770000	158410000	5026000000	3631600000	1394400000	1952300000	1378100000	574170000	19328000	7265300	12063000	83815000	33071000	50744000	2473900000	1023300000	1450600000	87603000	48504000	39099000	1685500000	864330000	821160000	19604000	9409800	10195000	3295100000	2186200000	1108900000
Q6EE31	+	Q6EE31	52	3	3	T-complex protein 1 subunit theta	CCT8	>sp|Q6EE31|TCPQ_CHICK T-complex protein 1 subunit theta OS=Gallus gallus GN=CCT8 PE=1 SV=3	1	52	3	3	15	13	25	32	0	9	25	27	26	6	32	1	2	3	3	0	2	2	2	1	1	3	1	2	3	3	0	2	2	2	1	1	3	72.1	5.3	5.3	59.374	548	548	3	4	6	13		5	4	5	4	2	17	0	0.78356	0.85452	64	58	0.74598	0.94247	6.5565	3	0.45186	0.4707	28.814	4	1.1932	1.107	6.8945	6	0.89516	0.87548	12.437	12	NA	NA	NA	0	2.2136	4.1964	26.148	3	2.4732	2.8715	13.685	3	0.86768	1.1116	13.716	5	0.97095	0.75958	53.966	4	0.5192	0.67304	2.6668	2	0.37525	0.62543	75.99	16	33	29	50.4	56.9	0	17.3	51.6	52.4	53.1	17.2	59.9	3169200000	1911000000	1258200000	147640000	85892000	61744000	101860000	69009000	32850000	228050000	101650000	126400000	233240000	118910000	114330000	0	0	0	14622000	4768000	9854200	139180000	34823000	104350000	30113000	15227000	14887000	402500000	221790000	180710000	2794900	1751200	1043700	1869200000	1257200000	612000000
Q5ZMN0	+	Q5ZMN0	10	8	8	Acidic leucine-rich nuclear phosphoprotein 32 family member B	ANP32B	>sp|Q5ZMN0|AN32B_CHICK Acidic leucine-rich nuclear phosphoprotein 32 family member B OS=Gallus gallus GN=ANP32B PE=2 SV=1	1	10	8	8	3	3	8	6	4	5	6	3	6	4	5	3	2	6	5	4	3	4	3	4	3	4	3	2	6	5	4	3	4	3	4	3	4	27.9	24.8	24.8	29.943	262	262	4	6	37	19	19	7	10	7	6	6	10	9.42E-141	0.65804	0.87676	33.31	100	0.48646	0.61158	15.161	4	0.46959	0.51606	21.769	4	0.6798	0.61917	26.724	23	1.0229	0.99004	22.945	11	0.6297	1.1161	9.0107	19	0.65233	1.2053	6.6201	5	0.71671	0.87299	13.659	8	0.81505	1.0443	13.772	7	0.67543	0.47595	9.4998	4	0.7925	1.0377	21.296	6	0.53891	0.86709	10.31	9	9.5	12.6	27.9	16.8	13.7	19.8	15.6	16.4	19.8	16.8	16.8	30969000000	17984000000	12985000000	419610000	265090000	154520000	425560000	266100000	159460000	10807000000	6319600000	4487200000	3001600000	1485700000	1515900000	105390000	65017000	40371000	384930000	229090000	155840000	5382000000	2938900000	2443100000	84869000	48729000	36140000	4353300000	2551800000	1801500000	208020000	117720000	90297000	5796500000	3696100000	2100400000
Q5ZML3;F1NQW8;F1NRH9	+	Q5ZML3;F1NQW8;F1NRH9	38;23;23	38;23;23	38;23;23	Serine/arginine-rich splicing factor 1	SRSF1	>sp|Q5ZML3|SRSF1_CHICK Serine/arginine-rich splicing factor 1 OS=Gallus gallus GN=SRSF1 PE=1 SV=3;>tr|F1NQW8|F1NQW8_CHICK Serine/arginine-rich-splicing factor 1 (Fragment) OS=Gallus gallus GN=SRSF1 PE=4 SV=1;>tr|F1NRH9|F1NRH9_CHICK Serine/arginine-rich-spl	3	38	38	38	16	16	26	21	11	14	17	24	16	13	18	16	16	26	21	11	14	17	24	16	13	18	16	16	26	21	11	14	17	24	16	13	18	71.6	71.6	71.6	28.06	257	257;184;192	59	55	179	125	267	71	79	46	55	83	70	0	0.57147	0.77858	35.148	724	0.67184	0.81671	10.162	49	0.86016	0.91461	23.221	45	0.57217	0.53322	18.813	132	0.52876	0.52341	17.662	90	0.53016	0.96672	10.45	118	0.58532	1.0383	14.587	51	0.93063	1.0924	19.347	58	0.25707	0.37464	25.594	43	0.79805	0.62628	11.503	38	0.6024	0.77836	11.602	43	0.47873	0.80533	19.24	57	51.4	54.5	65.8	62.6	33.9	51.4	54.5	65	47.9	48.2	54.9	1.92E+11	1.18E+11	74770000000	35510000000	21353000000	14157000000	13446000000	7417700000	6027900000	58449000000	37105000000	21344000000	20872000000	13432000000	7440500000	1389600000	888160000	501440000	1730900000	1059300000	671680000	22157000000	11432000000	10725000000	864470000	680130000	184340000	11421000000	6363600000	5057100000	1118400000	684810000	433600000	25355000000	17127000000	8227300000
Q5ZMJ9;E1BQL2	+	Q5ZMJ9;E1BQL2	27;27	27;27	27;27	Serine/arginine repetitive matrix protein 1	SRRM1	>sp|Q5ZMJ9|SRRM1_CHICK Serine/arginine repetitive matrix protein 1 OS=Gallus gallus GN=SRRM1 PE=2 SV=1;>tr|E1BQL2|E1BQL2_CHICK Serine/arginine repetitive matrix protein 1 OS=Gallus gallus GN=SRRM1 PE=2 SV=2	2	27	27	27	9	8	18	9	0	2	10	5	6	4	16	9	8	18	9	0	2	10	5	6	4	16	9	8	18	9	0	2	10	5	6	4	16	28.2	28.2	28.2	100.8	888	888;888	15	18	55	33		3	18	8	13	5	25	0	0.46933	0.61334	57.628	157	0.46681	0.57393	36.826	14	0.69453	0.73841	25.78	13	0.32265	0.2943	32.354	42	0.67216	0.66254	24.281	28	NA	NA	NA	0	0.51096	0.87846	9.1257	3	1.0804	1.3085	26.324	10	0.3667	0.47906	26.842	8	0.83961	0.62152	23.486	10	0.52862	0.69293	12.43	5	0.41909	0.6872	47.135	24	10.7	10.6	21.3	10.9	0	2.8	14.2	8.6	10	5.6	20.6	27397000000	18045000000	9351900000	2545100000	1680200000	864910000	1284600000	744720000	539910000	9373400000	7090800000	2282700000	2755400000	1630900000	1124500000	0	0	0	9857300	5465600	4391700	2451500000	1129200000	1322300000	40809000	30227000	10582000	2463000000	1374200000	1088800000	13290000	8949300	4341000	6459700000	4350200000	2109500000
Q5ZMI0	+	Q5ZMI0	19	19	1		SRSF7	>tr|Q5ZMI0|Q5ZMI0_CHICK SRSF7 RCJMB04_1p22 OS=Gallus gallus GN=SRSF7 PE=2 SV=1	1	19	19	1	13	12	13	9	8	11	10	15	9	7	10	13	12	13	9	8	11	10	15	9	7	10	0	0	0	0	0	0	0	1	0	0	0	49.3	49.3	9.4	26.001	223	223	33	31	58	30	60	39	29	29	20	24	25	0	0.56201	0.77646	39.381	349	0.61517	0.74036	15.214	32	0.67811	0.73891	13.513	28	0.47473	0.44976	19.431	54	0.54305	0.53543	13.057	28	0.54085	0.99545	12.525	56	0.62481	1.1392	16.08	38	0.72993	0.86742	21.518	24	0.24032	0.35103	29.577	29	0.85953	0.66281	21.525	14	0.62602	0.81917	17.128	22	0.50006	0.84856	18.625	24	43	39	41.7	31.8	29.6	43	35	49.3	31.4	30	35	1.20E+11	75409000000	44469000000	13159000000	7981900000	5177300000	10482000000	6009700000	4472100000	39298000000	26189000000	13110000000	10947000000	7011200000	3935400000	1116600000	697900000	418720000	2036900000	1234200000	802630000	13804000000	7714900000	6089100000	1206300000	943340000	263000000	6681600000	3620600000	3061000000	868860000	454870000	413980000	20278000000	13552000000	6726000000
Q5ZMG9	+	Q5ZMG9	39	39	39	T-complex protein 1 subunit alpha	RCJMB04_2b5	>tr|Q5ZMG9|Q5ZMG9_CHICK T-complex protein 1 subunit alpha OS=Gallus gallus GN=TCP1 PE=2 SV=1	1	39	39	39	11	11	16	23	1	8	20	20	18	6	24	11	11	16	23	1	8	20	20	18	6	24	11	11	16	23	1	8	20	20	18	6	24	71.9	71.9	71.9	60.466	558	558	21	16	32	77	1	13	38	33	40	8	63	0	0.79152	0.8075	54.97	265	0.71686	0.83524	44.411	16	0.45986	0.48466	18.043	12	1.2251	1.1736	16.442	23	0.81139	0.79394	19.538	57	NA	NA	NA	1	1.2667	2.3998	14.707	11	2.2016	2.5331	27.804	26	0.7888	0.9785	20.745	31	0.81537	0.60089	22.041	27	0.48329	0.62695	18.269	7	0.38305	0.59439	53.849	54	24.7	26.5	38.7	48.2	2	17.2	49.8	46.1	42.8	16.8	55.9	32061000000	18051000000	14010000000	1158800000	689360000	469430000	1157800000	737640000	420190000	1793500000	752360000	1041200000	5840800000	3128000000	2712800000	403910	164750	239160	113700000	46956000	66745000	3587100000	1146200000	2440900000	99793000	54821000	44971000	4872400000	2556700000	2315800000	33302000	22630000	10673000	13403000000	8915800000	4487600000
Q5ZME1	+	Q5ZME1	42	42	41		HNRNPA2B1	>tr|Q5ZME1|Q5ZME1_CHICK HNRNPA2B1 RCJMB04_2g17 OS=Gallus gallus GN=HNRNPA2B1 PE=2 SV=1	1	42	42	41	23	19	23	21	13	19	16	30	14	16	17	23	19	23	21	13	19	16	30	14	16	17	23	18	23	21	13	19	16	30	14	16	17	82.5	82.5	82.5	36.985	349	349	72	55	104	88	38	60	44	86	41	43	58	0	0.56039	0.69021	67.291	607	0.57389	0.69441	23.831	64	0.86587	0.90974	24.861	46	0.20016	0.1841	39.611	89	0.29776	0.30047	42.652	76	0.69504	1.2571	22.992	38	0.6741	1.1843	34.924	50	0.87002	1.0154	23.743	31	0.38693	0.53901	25.964	84	0.61907	0.47456	18.842	32	0.77135	0.9972	22.518	42	0.59832	1.0015	27.085	55	62.5	55.9	59.3	64.2	40.4	59.3	48.4	67.9	45	41.8	63.3	1.37E+11	93618000000	43018000000	18814000000	11497000000	7317300000	10689000000	5656200000	5032800000	43764000000	36298000000	7466400000	17899000000	13558000000	4341200000	295740000	163970000	131770000	1171200000	679460000	491700000	11427000000	5952400000	5474200000	1567700000	1133100000	434590000	9498500000	5626600000	3872000000	445130000	243430000	201700000	21064000000	12810000000	8254100000
Q5ZMB8	+	Q5ZMB8	51	51	51		RCJMB04_2j13	>tr|Q5ZMB8|Q5ZMB8_CHICK PSMC2 RCJMB04_2j13 OS=Gallus gallus GN=PSMC2 PE=2 SV=1	1	51	51	51	10	19	29	22	1	14	20	24	19	3	23	10	19	29	22	1	14	20	24	19	3	23	10	19	29	22	1	14	20	24	19	3	23	88	88	88	48.661	433	433	14	32	57	58	7	21	36	54	34	3	57	0	0.63616	0.67495	57.603	315	0.61733	0.7626	18.338	10	0.43251	0.45466	65.631	24	0.55039	0.49926	21.503	52	0.62357	0.61962	53.573	52	1.2883	2.1417	16.577	4	1.0465	1.8089	11.562	16	1.7495	2.0937	66.45	26	0.7356	1.015	22.819	52	0.90722	0.73537	28.878	29	0.44722	0.58127	29.7	3	0.37243	0.61471	39.53	47	30.3	52.7	68.8	51.5	2.3	33.3	54.5	64.9	48	10.2	56.4	33283000000	19717000000	13566000000	702780000	423800000	278980000	2239700000	1250900000	988750000	8347500000	5232600000	3114900000	7688600000	3851400000	3837200000	1037000	420260	616700	214430000	107390000	107040000	3453700000	1872400000	1581300000	343710000	189830000	153880000	2786800000	1510400000	1276400000	11199000	7003000	4196000	7493700000	5271000000	2222700000
Q5ZM62	+	Q5ZM62	49	49	49		RCJMB04_2p22	>tr|Q5ZM62|Q5ZM62_CHICK ABCF2 RCJMB04_2p22 OS=Gallus gallus GN=ABCF2 PE=2 SV=1	1	49	49	49	23	18	26	29	1	16	21	29	21	11	23	23	18	26	29	1	16	21	29	21	11	23	23	18	26	29	1	16	21	29	21	11	23	57	57	57	71.243	623	623	42	33	69	107	1	38	37	68	40	15	55	0	0.53255	0.61904	62.347	433	0.54274	0.65275	63.239	33	0.4851	0.51835	27.106	24	0.55843	0.50998	29.963	55	0.49046	0.48161	51.536	92	NA	NA	NA	1	1.1482	2.109	45.255	32	1.708	2.0643	43.189	32	0.51336	0.68867	50.627	66	1.1046	0.84548	20.975	36	0.49832	0.63528	13.895	14	0.30992	0.50788	50.703	48	40.3	31.5	37.4	43.7	1.6	32.4	34	41.1	37.1	24.2	37.2	58799000000	35869000000	22930000000	5487300000	2545700000	2941600000	3969300000	2609800000	1359500000	9259800000	5759800000	3499900000	15749000000	11297000000	4451600000	45516	19915	25601	611580000	323150000	288430000	5943000000	2507700000	3435400000	577040000	358620000	218420000	7415800000	3344700000	4071100000	55045000	36428000	18617000	9731100000	7085300000	2645800000
Q5ZLX2	+	Q5ZLX2	40	40	40	Eukaryotic translation initiation factor 2 subunit 1	EIF2S1	>sp|Q5ZLX2|IF2A_CHICK Eukaryotic translation initiation factor 2 subunit 1 OS=Gallus gallus GN=EIF2S1 PE=2 SV=2	1	40	40	40	16	11	11	11	0	10	11	16	12	5	27	16	11	11	11	0	10	11	16	12	5	27	16	11	11	11	0	10	11	16	12	5	27	84.1	84.1	84.1	36.178	315	315	34	23	21	27		18	17	23	17	7	57	0	0.67378	0.73924	41.14	204	0.59653	0.72743	12.393	30	0.73466	0.80078	12.981	20	0.44762	0.40687	54.606	17	0.74576	0.74175	16.802	21	NA	NA	NA	0	0.84242	1.537	14.801	13	1.3575	1.5986	17.891	12	0.93655	1.239	14.292	21	0.77202	0.61744	17.464	16	0.58317	0.75649	8.6588	7	0.42602	0.70312	33.111	47	55.9	45.4	39.4	44.1	0	35.9	38.1	53.3	41.9	24.8	65.7	52601000000	33107000000	19493000000	12242000000	7537000000	4705300000	3100100000	1792400000	1307700000	2294900000	1553900000	741010000	1985300000	1145700000	839630000	0	0	0	182930000	94708000	88222000	2549400000	1109600000	1439800000	146570000	75968000	70599000	3577400000	1921200000	1656300000	55317000	34414000	20904000	26467000000	17843000000	8624100000
Q5ZLW7	+	Q5ZLW7	28	28	24		RCJMB04_4j8	>tr|Q5ZLW7|Q5ZLW7_CHICK LUC7L2 RCJMB04_4j8 OS=Gallus gallus GN=LUC7L2 PE=2 SV=1	1	28	28	24	11	9	19	11	0	4	6	14	6	4	11	11	9	19	11	0	4	6	14	6	4	11	9	7	16	9	0	3	5	11	5	3	9	47.7	47.7	43	47.232	398	398	16	15	65	39		7	22	23	14	11	28	0	0.66015	0.73431	53.697	202	0.74795	0.90259	20.178	13	0.69325	0.71065	49.023	15	0.5816	0.52344	62.86	53	0.85267	0.82905	12.901	31	NA	NA	NA	0	0.77441	1.3437	17.152	7	1.575	1.8828	12.753	17	0.3469	0.45963	35.553	23	0.81667	0.62608	25.329	9	0.41408	0.52855	25.512	8	0.47479	0.77243	33.315	26	30.2	28.1	45.2	28.9	0	13.1	19.3	40.5	19.3	12.6	30.7	18480000000	10530000000	7950200000	1016800000	552280000	464500000	1457400000	732560000	724870000	8546900000	5198800000	3348100000	2246300000	1133500000	1112800000	0	0	0	66265000	39042000	27223000	1641200000	663210000	977970000	107800000	78881000	28917000	658700000	371060000	287640000	25677000	17784000	7892800	2712900000	1742500000	970350000
Q5ZLN5;F1NBY1;R4GJF8	+	Q5ZLN5;F1NBY1;R4GJF8	18;18;16	18;18;16	18;18;16	TAR DNA-binding protein 43	TARDBP	>sp|Q5ZLN5|TADBP_CHICK TAR DNA-binding protein 43 OS=Gallus gallus GN=TARDBP PE=2 SV=1;>tr|F1NBY1|F1NBY1_CHICK TAR DNA-binding protein 43 OS=Gallus gallus GN=TARDBP PE=4 SV=1;>tr|R4GJF8|R4GJF8_CHICK TAR DNA-binding protein 43 OS=Gallus gallus GN=TARDBP PE=	3	18	18	18	3	4	7	7	2	4	4	13	4	2	4	3	4	7	7	2	4	4	13	4	2	4	3	4	7	7	2	4	4	13	4	2	4	52.4	52.4	52.4	44.589	414	414;414;388	5	6	17	16	4	10	8	21	7	4	7	6.40E-301	0.5819	0.71682	60.528	93	0.52055	0.61537	17.942	5	0.47511	0.50043	38.86	6	0.44507	0.41068	60.839	12	0.39325	0.37815	33.388	15	1.0009	1.7553	12.932	4	1.0321	1.7896	7.9524	8	1.4146	1.6971	106.63	6	0.62375	0.83378	27.132	21	1.0164	0.79025	33.78	6	0.40962	0.54178	3.8434	4	0.43091	0.69641	15.05	6	10.1	12.3	26.3	22.5	5.1	12.3	12.3	38.9	12.3	7.2	12.3	11843000000	7615900000	4227400000	649550000	427950000	221600000	777810000	499100000	278710000	2239800000	1526900000	712980000	1557000000	1073400000	483560000	7235100	3903800	3331200	174400000	89505000	84891000	1767300000	997740000	769510000	181430000	111720000	69716000	1664300000	946210000	718100000	5739900	4055500	1684400	2818700000	1935400000	883280000
Q5ZLH1	+	Q5ZLH1	25	25	25		RPA2	>tr|Q5ZLH1|Q5ZLH1_CHICK RPA2 RCJMB04_6d17 OS=Gallus gallus GN=RPA2 PE=2 SV=1	1	25	25	25	11	12	14	15	6	10	12	17	9	11	14	11	12	14	15	6	10	12	17	9	11	14	11	12	14	15	6	10	12	17	9	11	14	95.9	95.9	95.9	28.863	267	267	29	41	69	83	44	27	31	38	28	28	49	0	0.49889	0.63219	40.081	411	0.44513	0.53777	40.559	26	0.4986	0.52561	14.083	33	0.79794	0.71519	19.258	60	0.39185	0.38704	53.468	71	0.38212	0.68123	16.117	43	0.48218	0.87591	16.705	26	0.67286	0.80018	11.008	26	0.34653	0.48359	34.903	37	0.69652	0.53598	10.822	23	0.60116	0.78801	11.676	26	0.56382	0.92484	18.279	40	78.3	73.4	76	77.2	28.1	49.1	76.4	86.9	64	70	89.5	1.07E+11	67400000000	39578000000	10545000000	7171500000	3373300000	17715000000	11868000000	5847200000	20209000000	11120000000	9088300000	16745000000	11607000000	5138600000	733840000	516970000	216870000	1665400000	1113200000	552220000	11418000000	6787100000	4631300000	235050000	175870000	59180000	7721400000	4456900000	3264500000	538780000	327260000	211520000	19451000000	12256000000	7195000000
Q5ZLG0;Q5ZL30	+	Q5ZLG0	60;21	60;21	60;21	Acetoacetyl-CoA synthetase	AACS	>sp|Q5ZLG0|AACS_CHICK Acetoacetyl-CoA synthetase OS=Gallus gallus GN=AACS PE=2 SV=1	2	60	60	60	17	16	23	21	4	19	25	51	20	15	26	17	16	23	21	4	19	25	51	20	15	26	17	16	23	21	4	19	25	51	20	15	26	71.5	71.5	71.5	74.369	667	667;192	23	26	66	57	6	40	49	105	42	30	58	0	0.74404	0.86672	72.009	446	0.71487	0.83124	14.314	20	0.53147	0.53379	49.088	25	0.49741	0.44601	31.19	50	0.7296	0.73212	55.768	48	2.9071	5.026	23.03	6	2.7231	4.8266	61.589	40	1.7797	2.1192	14.333	40	0.73413	0.99461	22.382	104	0.94819	0.73491	43.364	35	0.92721	1.209	19.096	30	0.33899	0.54286	34.98	48	30.3	30.1	36.4	32.7	6.4	32.4	42.9	68.1	34	28.8	46.9	82296000000	46451000000	35845000000	4631100000	2484100000	2147000000	4927900000	2702300000	2225600000	14971000000	10053000000	4917300000	9300800000	4822400000	4478400000	8562100	2042000	6520100	2388100000	1261500000	1126600000	12295000000	4397800000	7897700000	1644900000	932750000	712200000	11652000000	6192100000	5460300000	222020000	111560000	110460000	20254000000	13491000000	6762500000
Q5ZLF2;Q8JH64;F1NP16;F1NUP4;P29318;F1NJX6;Q07494;F1P4I4;Q07498;F1NAX7;Q07497;P28693;F1NHC7	+	Q5ZLF2;Q8JH64	45;44;1;1;1;1;1;1;1;1;1;1;1	45;44;1;1;1;1;1;1;1;1;1;1;1	44;43;0;0;0;0;0;0;0;0;0;0;0	Tyrosine-protein kinase BTK	BTK	>tr|Q5ZLF2|Q5ZLF2_CHICK Tyrosine-protein kinase BTK OS=Gallus gallus GN=BTK PE=2 SV=1;>sp|Q8JH64|BTK_CHICK Tyrosine-protein kinase BTK OS=Gallus gallus GN=BTK PE=1 SV=1	13	45	45	44	15	16	18	29	0	7	13	23	14	3	20	15	16	18	29	0	7	13	23	14	3	20	14	16	18	28	0	7	13	23	14	3	19	68.8	68.8	68.8	75.892	657	657;657;972;980;983;983;984;987;988;1000;1002;1004;1004	27	26	31	64		10	21	35	26	6	35	0	0.55592	0.69528	45.202	235	0.58042	0.7133	18.383	22	0.5133	0.53697	35.344	21	0.45583	0.42425	38.06	27	0.45392	0.44961	37.28	54	NA	NA	NA	0	0.76866	1.2858	10.834	8	1.053	1.2897	16.638	16	0.85543	1.1409	23.291	33	0.99345	0.76172	28.085	21	0.5022	0.60934	10.488	6	0.44255	0.71793	13.398	27	30.6	32.7	37.3	47.6	0	13.1	24	52.5	26.3	5.9	38.4	20153000000	12289000000	7863900000	2976100000	1802900000	1173200000	2135700000	1377800000	757850000	1470300000	932810000	537460000	5629700000	3465800000	2163900000	0	0	0	173240000	99599000	73641000	1564800000	746440000	818390000	321810000	158700000	163110000	1945700000	993740000	952000000	9097500	5798400	3299100	3926100000	2705100000	1221100000
Q5ZL80	+	Q5ZL80	82	82	82		HNRNPM	>tr|Q5ZL80|Q5ZL80_CHICK HNRNPM RCJMB04_7e17 OS=Gallus gallus GN=HNRNPM PE=2 SV=1	1	82	82	82	13	16	50	37	5	20	21	54	27	10	28	13	16	50	37	5	20	21	54	27	10	28	13	16	50	37	5	20	21	54	27	10	28	89.1	89.1	89.1	76.022	709	709	23	28	202	130	14	45	57	130	55	22	64	0	0.59356	0.63286	48.681	612	0.77778	0.95751	31.173	18	0.60397	0.64032	58.558	23	0.66024	0.60865	26.268	155	0.51228	0.50185	19.925	101	1.0562	1.9066	15.801	12	1.1496	2.0666	12.307	40	1.209	1.4331	24.13	35	0.39235	0.55835	31.567	127	0.88967	0.69698	27.088	32	0.59611	0.78013	18.484	16	0.44428	0.731	32.571	53	23.6	34.6	65.4	52.6	9.4	32.7	34.6	78.7	49.2	15	45.3	98336000000	57974000000	40363000000	2073600000	1141200000	932400000	3530600000	1534500000	1996100000	50623000000	29709000000	20914000000	14343000000	9215500000	5127500000	32504000	17908000	14596000	772690000	373900000	398790000	6462800000	2888400000	3574500000	1849500000	1319700000	529870000	5187600000	2776400000	2411200000	81604000	48091000	33513000	13379000000	8949000000	4430400000
Q5ZL72	+	Q5ZL72	61	61	61	"60 kDa heat shock protein, mitochondrial"	HSPD1	">sp|Q5ZL72|CH60_CHICK 60 kDa heat shock protein, mitochondrial  OS=Gallus gallus GN=HSPD1 PE=1 SV=1"	1	61	61	61	12	8	41	40	8	26	29	33	23	12	32	12	8	41	40	8	26	29	33	23	12	32	12	8	41	40	8	26	29	33	23	12	32	89.7	89.7	89.7	60.972	573	573	18	12	162	137	22	42	58	54	51	29	70	0	0.36808	0.4865	85.762	566	0.39426	0.47194	50.862	12	0.30187	0.31596	106.65	7	0.27551	0.25041	32.42	139	0.13443	0.13342	70.459	122	0.80963	1.4203	9.7247	16	1.0357	1.8822	21.086	42	0.42394	0.5158	29.036	44	0.82394	1.1153	43.743	53	0.72434	0.55373	17.578	41	0.45383	0.58739	13.115	23	0.36046	0.60082	20.618	67	25.1	14.8	73.5	73.1	15.2	54.5	53.8	64.7	46.8	28.6	62.7	94131000000	72005000000	22126000000	857170000	553060000	304110000	716220000	486250000	229980000	40994000000	31864000000	9130500000	24441000000	21091000000	3350800000	38666000	21040000	17626000	1034300000	485870000	548400000	9067900000	6196900000	2871000000	317800000	168520000	149290000	5626900000	3230400000	2396500000	126230000	81838000	44396000	10910000000	7826900000	3083600000
Q5ZL33	+	Q5ZL33	26	26	26	Serine-threonine kinase receptor-associated protein	STRAP	>sp|Q5ZL33|STRAP_CHICK Serine-threonine kinase receptor-associated protein OS=Gallus gallus GN=STRAP PE=2 SV=2	1	26	26	26	9	7	12	10	0	5	5	13	11	0	13	9	7	12	10	0	5	5	13	11	0	13	9	7	12	10	0	5	5	13	11	0	13	75.1	75.1	75.1	38.14	350	350	13	9	20	22		6	11	20	13		20	0	0.65101	0.71866	45.748	115	0.62705	0.75242	33.726	10	0.45776	0.47617	72.507	9	0.71977	0.63348	16.325	17	0.68114	0.66595	15.964	18	NA	NA	NA	0	1.2448	2.1523	14.233	6	1.5759	1.8553	13.939	8	0.52862	0.70225	16.445	20	0.97218	0.75713	31.503	10	NA	NA	NA	0	0.45664	0.75135	25.441	17	39.7	26.6	50.3	42.3	0	18.9	20.3	57.4	46.3	0	61.1	11246000000	6707200000	4538600000	1048100000	649330000	398810000	826930000	480460000	346470000	2784700000	1638400000	1146300000	1690700000	995750000	694930000	0	0	0	63036000	26793000	36243000	849200000	300580000	548630000	110520000	70507000	40014000	1196400000	630630000	565790000	0	0	0	2676200000	1914800000	761430000
Q5ZKX2;F1NCS8	+	Q5ZKX2;F1NCS8	40;32	40;32	40;32		PSMC6	>tr|Q5ZKX2|Q5ZKX2_CHICK PSMC6 RCJMB04_8n6 OS=Gallus gallus GN=PSMC6 PE=2 SV=1;>tr|F1NCS8|F1NCS8_CHICK PSMC6 OS=Gallus gallus GN=PSMC6 PE=2 SV=2	2	40	40	40	9	11	28	17	6	12	17	24	14	4	20	9	11	28	17	6	12	17	24	14	4	20	9	11	28	17	6	12	17	24	14	4	20	83	83	83	44.173	389	389;369	12	17	92	66	20	17	41	39	35	6	36	0	0.65652	0.67209	57.29	306	0.65616	0.79298	55.117	9	0.49416	0.49916	63.641	15	0.55382	0.50621	45.862	71	0.6316	0.62364	26.845	50	1.0407	1.8259	18.214	14	1.0235	1.8231	15.885	17	1.8085	2.1675	37.595	31	0.73288	0.94623	17.676	38	0.87914	0.68257	19.951	26	0.45047	0.59444	5.2002	6	0.38862	0.65427	40.343	29	27.8	37.3	76.1	54.5	17	44.2	56.3	57.3	49.9	19.8	59.9	39270000000	22739000000	16531000000	1010700000	539330000	471330000	1999200000	1173900000	825320000	17136000000	10515000000	6621300000	4715700000	2872100000	1843600000	26315000	12479000	13837000	339220000	166900000	172320000	5472700000	2116200000	3356500000	322860000	186730000	136130000	3306800000	1762900000	1543900000	24099000	16600000	7499400	4915900000	3376400000	1539500000
Q5ZKR8;F1NAG0	+	Q5ZKR8;F1NAG0	79;78	79;78	79;78		MCM6	>tr|Q5ZKR8|Q5ZKR8_CHICK MCM6 RCJMB04_9i8 OS=Gallus gallus GN=MCM6 PE=2 SV=1;>tr|F1NAG0|F1NAG0_CHICK MCM6 OS=Gallus gallus GN=MCM6 PE=2 SV=1	2	79	79	79	24	26	42	42	5	20	28	38	24	15	38	24	26	42	42	5	20	28	38	24	15	38	24	26	42	42	5	20	28	38	24	15	38	73.1	73.1	73.1	93.302	825	825;915	37	41	113	133	9	51	58	64	41	28	74	0	0.64263	0.7149	57.904	515	0.77609	0.95201	18.19	33	0.63312	0.66338	46.669	35	0.56226	0.50058	33.883	87	0.57507	0.56815	21.615	101	1.798	3.3169	43.204	4	1.2285	2.1298	26.612	40	2.1352	2.5248	55.279	35	0.65567	0.94007	21.293	61	1.0686	0.85465	14.855	32	0.5309	0.68107	48.907	28	0.31649	0.52936	39.493	59	34.2	38.4	52.6	48.5	6.4	29.3	40.5	50.9	33.2	26.3	44.5	64737000000	38620000000	26117000000	4506000000	2407000000	2099100000	3959800000	2257800000	1702000000	16823000000	10622000000	6200600000	9226500000	5806000000	3420500000	1826900	719580	1107300	491250000	218640000	272610000	6994600000	2591800000	4402800000	793180000	465550000	327630000	6607600000	3185400000	3422200000	231260000	152080000	79187000	15102000000	10913000000	4189300000
Q5ZKL0	+	Q5ZKL0	74	74	74		MCM5	>tr|Q5ZKL0|Q5ZKL0_CHICK MCM5 RCJMB04_10d20 OS=Gallus gallus GN=MCM5 PE=2 SV=1	1	74	74	74	27	30	35	35	3	29	23	59	25	19	39	27	30	35	35	3	29	23	59	25	19	39	27	30	35	35	3	29	23	59	25	19	39	79.4	79.4	79.4	82.409	734	734	42	59	106	104	5	59	48	120	55	35	88	0	0.59601	0.71613	57.184	606	0.69273	0.8612	22.716	37	0.50802	0.53695	36.801	49	0.52596	0.48258	22.154	77	0.50763	0.50119	34.626	87	1.6142	3.123	34.184	3	1.3581	2.4593	22.827	51	1.7528	2.1369	20.828	36	0.69074	0.97305	22.372	117	1.021	0.78909	26.156	41	0.49944	0.64267	20.883	32	0.33383	0.55865	33.748	76	48	51.4	53.8	55.4	5.4	48.2	40.3	71.3	43.2	35.8	60.5	99827000000	60248000000	39580000000	7625000000	4083000000	3542000000	8473600000	5120400000	3353200000	21563000000	13806000000	7756800000	14258000000	9434900000	4823500000	9658900	3296500	6362400	1341500000	551690000	789780000	9402300000	3274900000	6127300000	2296300000	1315100000	981220000	10522000000	4869100000	5653200000	442390000	292220000	150170000	23893000000	17497000000	6395900000
Q5ZK88	+	Q5ZK88	25	25	25	Paraspeckle component 1	PSPC1	>sp|Q5ZK88|PSPC1_CHICK Paraspeckle component 1 OS=Gallus gallus GN=PSPC1 PE=2 SV=1	1	25	25	25	6	7	17	13	2	2	9	10	9	0	11	6	7	17	13	2	2	9	10	9	0	11	6	7	17	13	2	2	9	10	9	0	11	58.1	58.1	58.1	58.47	523	523	8	11	43	31	5	2	21	19	20		19	0	0.42092	0.46988	109.18	131	0.31161	0.37982	142.24	6	0.60043	0.65194	98.12	6	0.4042	0.3723	53.728	31	0.28184	0.27879	65.707	24	0.63331	1.0611	10.619	5	1.4069	2.5987	35.543	2	0.99241	1.1615	54.64	12	0.42964	0.58646	13.235	19	0.45438	0.34772	154.6	13	NA	NA	NA	0	0.43216	0.72355	204.3	13	14.3	21.2	50.5	31.5	4.2	5.4	25	31.4	23.5	0	26.6	25292000000	8363500000	16928000000	2009700000	419140000	1590600000	632000000	360870000	271120000	6397000000	3283800000	3113100000	2237400000	1194200000	1043100000	5311500	3251600	2059900	34770000	11273000	23497000	2652700000	870550000	1782100000	104420000	71700000	32722000	5758300000	1065900000	4692400000	0	0	0	5460200000	1082800000	4377400000
Q5ZK63	+	Q5ZK63	19	19	10	Activated RNA polymerase II transcriptional coactivator p15	SUB1	>sp|Q5ZK63|TCP4_CHICK Activated RNA polymerase II transcriptional coactivator p15 OS=Gallus gallus GN=SUB1 PE=2 SV=1	1	19	19	10	2	8	13	11	4	6	7	5	5	4	8	2	8	13	11	4	6	7	5	5	4	8	1	3	8	6	1	3	4	2	2	3	5	81.7	81.7	46.8	14.237	126	126	10	19	43	44	30	17	16	8	12	9	20	0	0.47368	0.63409	61.266	179	0.56389	0.68158	8.5711	5	0.73131	0.77208	13.08	15	0.43204	0.39795	61.174	39	0.45023	0.4522	43.618	37	0.43374	0.76366	22.42	14	0.59388	1.103	17.573	16	0.9279	1.1476	33.126	11	0.29665	0.39751	28.463	7	1.0798	0.80946	37.138	12	0.58631	0.78711	12.757	9	0.42426	0.69832	12.083	14	30.2	57.1	68.3	66.7	31	57.1	65.1	54.8	46	31	54.8	18867000000	12188000000	6679300000	385100000	232710000	152390000	2135300000	1178900000	956450000	5434100000	3983200000	1450900000	3971900000	2686300000	1285600000	47994000	37155000	10839000	272920000	163870000	109050000	1570200000	802900000	767290000	45440000	33794000	11646000	2008600000	1027100000	981520000	129150000	81296000	47857000	2866500000	1960800000	905740000
Q5ZJZ6	+	Q5ZJZ6	45	45	45	Nuclear cap-binding protein subunit 1	NCBP1	>sp|Q5ZJZ6|NCBP1_CHICK Nuclear cap-binding protein subunit 1 OS=Gallus gallus GN=NCBP1 PE=2 SV=1	1	45	45	45	21	13	25	26	0	16	20	21	18	6	26	21	13	25	26	0	16	20	21	18	6	26	21	13	25	26	0	16	20	21	18	6	26	58.9	58.9	58.9	92.563	793	793	50	25	95	92		40	42	37	45	10	70	0	0.69431	0.9083	31.887	432	0.7354	0.88074	28.409	39	0.64204	0.68239	57.335	19	1.1271	1.0246	23.487	82	0.64248	0.63638	18.189	75	NA	NA	NA	0	0.5627	0.98218	27.241	37	0.92051	1.0666	23.328	36	0.54016	0.70892	22.749	36	1.1504	0.90184	28.693	34	0.50624	0.65055	18.8	10	0.59914	0.98281	15.318	64	36.4	22.4	36.1	35.2	0	28.1	33.5	43.9	32.2	10.7	46.3	51530000000	28076000000	23454000000	4824000000	2728800000	2095200000	2411800000	1514200000	897580000	11921000000	5428600000	6492400000	8534100000	5105000000	3429100000	0	0	0	462350000	273730000	188620000	6107100000	3177300000	2929800000	289570000	185060000	104510000	4464800000	1871100000	2593700000	32866000	22151000	10715000	12483000000	7770500000	4712100000
Q5ZJX6	+	Q5ZJX6	26	26	26		ABCE1	>tr|Q5ZJX6|Q5ZJX6_CHICK ABCE1 RCJMB04_14j19 OS=Gallus gallus GN=ABCE1 PE=2 SV=1	1	26	26	26	12	11	10	18	0	6	10	4	10	0	14	12	11	10	18	0	6	10	4	10	0	14	12	11	10	18	0	6	10	4	10	0	14	47.9	47.9	47.9	67.355	599	599	17	21	16	41		9	18	4	15		29	0	0.70192	0.82895	47.631	136	0.74575	0.89537	18.815	12	0.82297	0.87904	17.622	16	0.65721	0.61141	31.108	15	0.65019	0.64614	25.533	34	NA	NA	NA	0	1.0082	1.805	36.485	9	1.8904	2.3096	13.692	11	0.64769	0.88134	22.588	4	1.0728	0.82306	22.364	12	NA	NA	NA	0	0.52666	0.86531	49.049	23	31.4	26.2	23.9	38.2	0	11.7	21	13.4	23.7	0	30.6	8615500000	4684500000	3931100000	1267900000	679730000	588200000	1476100000	778210000	697890000	847500000	487140000	360350000	1506100000	873090000	632980000	0	0	0	71352000	34913000	36439000	600680000	190010000	410670000	3944500	2165200	1779300	855120000	403150000	451970000	0	0	0	1986800000	1236100000	750780000
Q5ZJT1;F1NAA2	+	Q5ZJT1;F1NAA2	29;27	29;27	29;27	UPF0361 protein C3orf37 homolog	RCJMB04_15p13;C12H3orf37	>sp|Q5ZJT1|CC037_CHICK UPF0361 protein C3orf37 homolog OS=Gallus gallus GN=RCJMB04_15p13 PE=2 SV=1;>tr|F1NAA2|F1NAA2_CHICK Uncharacterized protein OS=Gallus gallus GN=C12H3orf37 PE=2 SV=1	2	29	29	29	11	11	10	6	1	6	6	18	7	5	10	11	11	10	6	1	6	6	18	7	5	10	11	11	10	6	1	6	6	18	7	5	10	77.7	77.7	77.7	38.221	336	336;336	14	19	12	11	2	10	7	26	12	6	15	1.27E-285	0.5267	0.54926	73.751	125	0.27454	0.33587	41.752	14	0.24903	0.26573	51.46	17	0.38048	0.34648	23.016	12	0.59855	0.60107	16.194	10	0.85499	1.4793	5.8552	2	0.93334	1.6461	19.93	10	0.68291	0.7917	18.118	4	0.87848	1.203	17.935	25	0.26356	0.20785	42.264	11	0.79544	1.0321	14.469	6	0.14266	0.25046	60.915	14	33.9	37.2	31.2	22.3	3.6	26.5	24.1	62.2	28.9	21.1	28.9	11401000000	8425500000	2975500000	2394100000	1852600000	541520000	2384600000	1658100000	726540000	1303200000	918000000	385230000	670870000	396840000	274040000	2393300	1183200	1210100	47005000	25186000	21819000	633510000	370350000	263160000	89073000	49174000	39900000	1015200000	759330000	255920000	20421000	11263000	9158900	2840500000	2383500000	457010000
Q5ZJK8	+	Q5ZJK8	52	52	2	T-complex protein 1 subunit eta	CCT7	>sp|Q5ZJK8|TCPH_CHICK T-complex protein 1 subunit eta OS=Gallus gallus GN=CCT7 PE=1 SV=1	1	52	52	2	13	5	25	24	2	14	20	27	22	3	25	13	5	25	24	2	14	20	27	22	3	25	0	0	0	0	0	0	0	2	1	0	0	86.1	86.1	6.7	60.348	553	553	18	8	79	79	3	23	40	47	44	4	70	0	0.93287	0.94979	54.628	339	0.73492	0.92883	17.77	11	0.40992	0.44353	16.354	7	1.2347	1.1653	21.643	55	0.92668	0.91446	18.328	61	2.8342	4.9796	40.735	3	1.7592	3.1671	19.501	22	2.233	2.544	50.988	31	0.81077	1.039	22.405	45	1.0269	0.79254	28.276	33	0.56774	0.72732	56.479	4	0.3637	0.61339	36.044	67	33.8	12.5	51.7	54.8	4.7	33.3	49.9	67.5	49.9	11.8	50.5	38828000000	22244000000	16584000000	1008500000	584760000	423740000	674830000	428930000	245900000	5913300000	2642500000	3270700000	6020700000	3080700000	2940000000	4261300	1444400	2816900	314650000	99439000	215210000	3116300000	965420000	2150900000	304680000	162680000	142000000	4798600000	2284900000	2513700000	13355000	7718800	5636200	16659000000	11986000000	4673300000
Q5ZJJ2	+	Q5ZJJ2	66	66	66	Replication protein A 70 kDa DNA-binding subunit	RPA1	>sp|Q5ZJJ2|RFA1_CHICK Replication protein A 70 kDa DNA-binding subunit OS=Gallus gallus GN=RPA1 PE=2 SV=1	1	66	66	66	39	40	27	41	4	29	28	41	25	25	43	39	40	27	41	4	29	28	41	25	25	43	39	40	27	41	4	29	28	41	25	25	43	78.5	78.5	78.5	68	614	614	132	148	88	219	10	83	75	91	64	59	118	0	0.49248	0.58305	42.881	957	0.42569	0.50958	23.577	114	0.50316	0.53274	22.502	122	0.7926	0.70361	35.542	69	0.39881	0.39029	39.903	191	0.42405	0.77635	18.582	9	0.47632	0.86554	20.311	79	0.68003	0.80491	21.352	61	0.33879	0.4604	25.661	90	0.79465	0.61116	24.723	50	0.60298	0.78631	10.187	58	0.57768	0.94401	37.107	114	69.7	69.2	61.2	69.4	9.9	57.2	59.9	74.3	58.5	56.7	70.5	2.70E+11	1.77E+11	93970000000	57979000000	39950000000	18029000000	62368000000	41138000000	21230000000	16357000000	8674800000	7682300000	51654000000	36639000000	15015000000	10020000	6478500	3541300	2442100000	1636700000	805410000	14817000000	8725200000	6092100000	1412700000	1046700000	365920000	8974800000	4993800000	3981000000	1099900000	671910000	427950000	53380000000	33042000000	20338000000
Q5ZJ61	+	Q5ZJ61	37	37	37		FARSB	>tr|Q5ZJ61|Q5ZJ61_CHICK FARSB RCJMB04_20i16 OS=Gallus gallus GN=FARSB PE=2 SV=1	1	37	37	37	7	3	21	22	1	17	13	19	19	1	19	7	3	21	22	1	17	13	19	19	1	19	7	3	21	22	1	17	13	19	19	1	19	65.9	65.9	65.9	65.893	589	589	8	4	36	41	2	21	30	24	31	1	34	0	1.1554	1.1996	58.77	182	0.99743	1.1704	18.789	5	0.57789	0.63373	0.27494	2	1.6455	1.5452	21.611	29	1.2325	1.2061	32.422	28	2.0251	3.4991	27.866	2	2.1819	3.8815	26.435	19	1.7323	1.9504	18.605	19	0.75662	1.0513	16.455	24	0.972	0.79111	46.821	24	NA	NA	NA	1	0.4236	0.71887	24.415	29	13.1	5.3	41.9	46.2	1.9	38.7	29.5	46.5	37.4	2.2	35.3	12100000000	5817000000	6282900000	373000000	201490000	171510000	49022000	26953000	22069000	2905000000	1086500000	1818500000	2530800000	823910000	1706900000	1103200	352940	750290	127780000	39311000	88473000	807460000	304780000	502680000	103540000	58506000	45031000	1860700000	920180000	940500000	1476400	946390	530010	3340200000	2354100000	986030000
Q5ZJ54;F1NWH9	+	Q5ZJ54;F1NWH9	43;43	43;43	43;43	T-complex protein 1 subunit zeta	CCT6;CCT6A	>sp|Q5ZJ54|TCPZ_CHICK T-complex protein 1 subunit zeta OS=Gallus gallus GN=CCT6 PE=1 SV=3;>tr|F1NWH9|F1NWH9_CHICK CCT6A OS=Gallus gallus GN=CCT6A PE=2 SV=2	2	43	43	43	9	5	19	18	0	8	10	21	9	4	20	9	5	19	18	0	8	10	21	9	4	20	9	5	19	18	0	8	10	21	9	4	20	79.6	79.6	79.6	57.644	530	530;531	21	5	33	47		10	19	43	15	8	47	0	0.7935	0.86976	54.353	218	0.75312	0.8924	14.909	16	0.41737	0.43234	30.584	4	1.2222	1.1173	40.972	30	0.81846	0.81288	43.377	40	NA	NA	NA	0	1.4027	2.3175	27.589	10	1.9074	2.2358	30.681	14	0.78902	1.0008	52.414	42	0.78777	0.61086	11.694	12	0.42187	0.55477	14.36	8	0.38137	0.61868	25.072	42	27.2	12.5	42.8	47.5	0	24.9	28.9	50.8	24	13.2	52.3	25809000000	14567000000	11241000000	524090000	298950000	225130000	639300000	429460000	209840000	6037000000	2824200000	3212800000	4786500000	2748300000	2038200000	0	0	0	121490000	49533000	71961000	3319400000	1216800000	2102600000	173920000	87478000	86440000	2560100000	1443600000	1116400000	29011000	21267000	7743500	7617900000	5447800000	2170100000
Q5ZJ08;F1NJU7	+	Q5ZJ08;F1NJU7	21;21	20;20	20;20	"Tyrosine--tRNA ligase, cytoplasmic"	YARS	">sp|Q5ZJ08|SYYC_CHICK Tyrosine--tRNA ligase, cytoplasmic  OS=Gallus gallus GN=YARS PE=2 SV=1;>tr|F1NJU7|F1NJU7_CHICK Tyrosine--tRNA ligase, cytoplasmic  OS=Gallus gallus GN=YARS PE=4 SV=2"	2	21	20	20	4	1	11	14	1	5	7	3	11	1	8	3	0	11	14	0	5	6	3	10	1	8	3	0	11	14	0	5	6	3	10	1	8	46.9	46.9	46.9	59.284	527	527;527	4		16	23		8	11	3	14	2	11	7.48E-151	0.80653	0.78623	63.288	68	0.90508	1.053	1.246	2	NA	NA	NA	0	0.96533	0.89567	78.494	12	0.65565	0.65862	18.417	17	NA	NA	NA	0	1.2318	2.1542	23.681	8	2.5457	3.001	25.993	6	1.3463	1.6998	27.084	3	0.74117	0.56597	27.695	10	0.49751	0.60902	5.8608	2	0.45273	0.75488	13.984	8	8.3	2.1	33.2	34.3	2.1	12.7	16.5	7.2	26.9	1.7	16.9	3008700000	1543300000	1465400000	82083000	31852000	50231000	0	0	0	632630000	332810000	299820000	457710000	263880000	193830000	0	0	0	35471000	14636000	20836000	421110000	114610000	306500000	4841600	1818400	3023200	833790000	444110000	389680000	421800	289020	132780	540660000	339330000	201330000
Q5ZIZ5	+	Q5ZIZ5	54	54	52		NONO	>tr|Q5ZIZ5|Q5ZIZ5_CHICK NONO RCJMB04_22g22 OS=Gallus gallus GN=NONO PE=2 SV=1	1	54	54	52	27	23	27	32	0	13	20	25	15	10	27	27	23	27	32	0	13	20	25	15	10	27	26	22	25	30	0	12	18	24	14	8	25	81.2	81.2	79.1	54.067	473	473	66	45	77	101		17	51	54	38	18	66	0	0.5026	0.5794	56.743	426	0.37762	0.46549	36.688	50	0.40204	0.43138	68.71	33	0.49876	0.45103	37.013	59	0.38061	0.3818	43.32	82	NA	NA	NA	0	1.0057	1.7967	15.16	17	0.97936	1.151	18.234	33	0.54392	0.74286	20.338	52	0.91097	0.73374	46.754	26	0.49615	0.64679	36.012	18	0.51439	0.85125	58.263	56	59	45.7	56	63.2	0	38.5	41.2	60.9	32.1	21.4	55.2	67273000000	40892000000	26381000000	9717600000	6245500000	3472100000	7328400000	4723700000	2604700000	9901700000	6199200000	3702500000	12055000000	8022600000	4032500000	0	0	0	302100000	147620000	154480000	6241800000	3026000000	3215800000	806100000	504740000	301360000	4197900000	2248000000	1950000000	128000000	83328000	44669000	16594000000	9691100000	6903400000
Q5ZIT7	+	Q5ZIT7	36	36	36		RCJMB04_23k2	>tr|Q5ZIT7|Q5ZIT7_CHICK PSMC3 RCJMB04_23k2 OS=Gallus gallus GN=PSMC3 PE=2 SV=1	1	36	36	36	3	10	25	18	2	10	15	20	17	5	18	3	10	25	18	2	10	15	20	17	5	18	3	10	25	18	2	10	15	20	17	5	18	76.5	76.5	76.5	47.198	422	422	3	16	77	51	3	22	32	36	35	7	33	0	0.6365	0.67177	64.247	236	0.28367	0.34268	58.965	2	0.45243	0.48419	27.502	11	0.52217	0.47285	36.497	55	0.63389	0.62976	69.928	38	1.1136	1.9986	3.0907	2	0.93871	1.6058	13.026	19	1.6248	1.8533	47.832	21	0.67509	0.89362	26.2	34	0.90274	0.72705	51.961	20	0.51392	0.65391	41.329	7	0.39372	0.65125	72.528	27	10.2	32.2	64.7	50.7	5.5	37.7	47.4	48.8	52.8	18.5	53.8	21779000000	12708000000	9070800000	243260000	182610000	60652000	1053000000	698020000	354950000	7210200000	4523600000	2686600000	3529500000	2372800000	1156700000	4883600	2337400	2546200	98453000	49446000	49008000	1893400000	723370000	1170100000	309540000	185710000	123830000	1943600000	848220000	1095400000	32616000	22230000	10386000	5460700000	3100100000	2360700000
Q5ZIH1	+	Q5ZIH1	27	27	25		HNRNPD	>tr|Q5ZIH1|Q5ZIH1_CHICK HNRNPD RCJMB04_26e18 OS=Gallus gallus GN=HNRNPD PE=2 SV=1	1	27	27	25	16	9	12	7	5	14	12	15	9	13	14	16	9	12	7	5	14	12	15	9	13	14	15	8	11	7	5	13	11	13	8	12	13	53.7	53.7	49.8	29.355	257	257	29	15	32	16	49	32	27	25	25	37	35	0	0.50282	0.72961	79.511	265	0.38746	0.47077	61.401	28	0.37015	0.38407	19.514	11	0.15369	0.14403	57.919	27	0.32661	0.32065	16.627	14	0.64561	1.1526	28.717	30	0.68049	1.2553	47.838	32	0.95882	1.1899	13.972	21	0.48844	0.62349	25.709	23	0.24894	0.19096	18.729	20	0.72772	0.94315	12.326	25	0.46479	0.75257	21.217	34	46.7	33.9	39.7	24.1	20.2	42	44	42.8	35.8	46.7	44.4	38852000000	26869000000	11984000000	7480500000	5117700000	2362800000	1038300000	752140000	286110000	6333600000	5454500000	879170000	1383500000	1005100000	378340000	95103000	58533000	36570000	752550000	435310000	317240000	6385300000	3280100000	3105200000	291260000	188250000	103010000	5124700000	4026300000	1098400000	471580000	268220000	203360000	9495800000	6282400000	3213400000
Q5ZIE0	+	Q5ZIE0	25	25	25		EIF5	>tr|Q5ZIE0|Q5ZIE0_CHICK EIF5 RCJMB04_27j21 OS=Gallus gallus GN=EIF5 PE=2 SV=1	1	25	25	25	5	2	15	11	1	5	10	11	5	3	10	5	2	15	11	1	5	10	11	5	3	10	5	2	15	11	1	5	10	11	5	3	10	49.3	49.3	49.3	49.078	430	430	7	2	39	21	3	9	13	13	8	6	15	2.33E-242	0.72769	0.72343	57.87	97	0.90069	1.0841	9.2779	3	0.73478	0.76392	17.875	2	0.76577	0.72169	37.274	28	0.54	0.53105	31.086	13	NA	NA	NA	1	0.90848	1.5791	25.337	8	2.0899	2.5252	93.941	10	0.6288	0.78358	36.339	13	0.96786	0.75115	16.587	5	0.36135	0.46359	6.9749	3	0.40362	0.66893	33.598	11	10	2.3	30.9	29.5	2.3	12.1	25.6	30.5	12.8	5.8	27.9	11646000000	7278200000	4367500000	98372000	53339000	45033000	54495000	33398000	21097000	5268400000	3176400000	2092000000	1411900000	858680000	553220000	159370	51682	107690	40539000	22948000	17591000	2949100000	2032300000	916800000	41894000	27279000	14616000	408020000	213030000	194990000	2389200	1552100	837080	1370400000	859250000	511160000
Q5ZI72	+	Q5ZI72	27	25	24	Heterogeneous nuclear ribonucleoprotein D-like	HNRPDL	>sp|Q5ZI72|HNRDL_CHICK Heterogeneous nuclear ribonucleoprotein D-like OS=Gallus gallus GN=HNRPDL PE=2 SV=1	1	27	25	24	9	4	11	5	4	10	5	20	5	6	6	8	3	10	5	4	9	4	18	4	5	5	8	3	10	5	4	9	4	17	4	5	5	59.5	59.5	59.5	33.443	301	301	16	5	31	7	36	20	11	42	6	9	14	0	0.32305	0.37544	62.41	151	0.25693	0.32253	20.149	16	0.38247	0.39965	25.463	4	0.26909	0.23702	23.685	27	0.31266	0.32733	22.034	7	0.53731	0.99245	11.774	10	0.63886	1.1435	15.638	20	0.83761	1.01	29.903	7	0.24405	0.30187	26.944	40	0.61487	0.4419	71.547	4	0.96157	1.274	7.5261	5	0.41	0.65384	18.114	11	26.9	12.3	41.2	21.6	12.3	36.2	20.3	49.2	14.6	31.9	20.6	13702000000	10005000000	3697200000	1523000000	1170600000	352370000	264710000	185490000	79215000	7561800000	5806700000	1755100000	965680000	736920000	228760000	43407000	29914000	13494000	266470000	164810000	101660000	807570000	401370000	406190000	520910000	419640000	101280000	555280000	300120000	255150000	80416000	41030000	39385000	1112900000	748360000	364580000
Q5ZI60;F1NIQ6	+	Q5ZI60	53;10	53;10	49;10	Coronin	CORO1C	>tr|Q5ZI60|Q5ZI60_CHICK Coronin OS=Gallus gallus GN=CORO1C PE=2 SV=1	2	53	53	49	29	27	25	37	13	31	19	39	18	24	27	29	27	25	37	13	31	19	39	18	24	27	27	26	24	35	11	29	19	36	17	22	25	70.7	70.7	65.4	53.207	474	474;200	94	65	64	168	88	113	32	68	40	80	54	0	0.84105	1.336	71.552	746	2.1387	2.6393	46.216	71	2.105	2.2637	47.727	59	0.89081	0.79599	15.095	57	0.47261	0.46709	32.161	141	0.77033	1.3708	37.571	61	0.80041	1.4406	25.363	112	0.82885	0.98272	23.232	26	0.51685	0.73782	17.805	66	1.6892	1.2711	35.425	30	3.2783	4.2841	51.246	70	1.4113	2.3165	32.469	53	58.4	55.9	46.2	59.3	22.2	59.3	36.7	70.5	38	56.1	50.4	1.70E+11	81709000000	88570000000	37291000000	12722000000	24569000000	24852000000	9016400000	15836000000	12608000000	6668300000	5939700000	43176000000	28633000000	14543000000	1169500000	632410000	537050000	6505400000	3636400000	2869000000	9312400000	5206500000	4106000000	918420000	596820000	321610000	6957800000	2864400000	4093400000	2137500000	707320000	1430200000	25351000000	11026000000	14325000000
Q5F424	+	Q5F424	61	61	61		CCT2	>tr|Q5F424|Q5F424_CHICK LRRC10 RCJMB04_3m3 OS=Gallus gallus GN=LRRC10 PE=2 SV=1	1	61	61	61	11	14	30	29	1	15	23	33	23	9	33	11	14	30	29	1	15	23	33	23	9	33	11	14	30	29	1	15	23	33	23	9	33	89.7	89.7	89.7	57.431	535	535	17	29	68	76	3	39	54	58	49	16	96	0	0.81877	0.84747	60.903	423	0.57017	0.68151	21.13	12	0.35184	0.38613	46.892	24	1.1124	1.022	30.765	58	0.81991	0.81974	21.102	64	NA	NA	NA	1	1.4556	2.5409	17.111	32	2.0909	2.5061	48.032	46	0.85881	1.1358	18.811	56	0.77314	0.58999	35.42	37	0.42082	0.54046	17.279	14	0.33896	0.55831	30.954	79	25.4	36.4	58.1	62.2	1.5	33.6	53.1	80	51.8	22.4	64.9	57714000000	33480000000	24234000000	1010200000	626420000	383820000	1765200000	1234600000	530650000	12483000000	5723700000	6759400000	9226400000	4954700000	4271600000	2536400	848540	1687800	352150000	152860000	199290000	6137800000	2198900000	3938900000	530980000	283220000	247770000	6292200000	3609300000	2682900000	106670000	75058000	31613000	19807000000	14620000000	5186400000
Q5F418	+	Q5F418	61	61	10	26S proteasome non-ATPase regulatory subunit 1	PSMD1	>sp|Q5F418|PSMD1_CHICK 26S proteasome non-ATPase regulatory subunit 1 OS=Gallus gallus GN=PSMD1 PE=2 SV=1	1	61	61	10	14	16	33	31	1	18	25	31	18	3	32	14	16	33	31	1	18	25	31	18	3	32	1	3	5	5	0	4	6	3	2	1	6	65.2	65.2	10.8	106.06	955	955	21	24	86	87	2	29	42	64	39	3	76	0	0.61252	0.70438	50.71	366	0.63497	0.76928	35.641	13	0.53384	0.57489	22.063	17	0.56571	0.49313	33.98	60	0.58575	0.58961	37.221	69	1.0444	1.9555	20.691	2	1.1434	1.9344	40.088	29	1.7627	2.1092	15.198	19	0.65795	0.89387	21.873	63	0.99624	0.79196	10.928	27	0.45357	0.61271	25.782	3	0.38287	0.63278	36.774	64	23.7	23.8	45	41.3	0.9	28.4	34.3	48.4	25.3	6.2	44.6	34104000000	19774000000	14330000000	967510000	569360000	398150000	1165800000	742630000	423150000	10497000000	5817200000	4680200000	4519100000	2805600000	1713400000	11099000	4988700	6109800	423160000	201420000	221740000	2132600000	753710000	1378800000	693220000	421710000	271510000	3459000000	1718300000	1740700000	20224000	13255000	6968100	10215000000	6725900000	3489000000
Q5F411	+	Q5F411	59	59	59		CCT5	>tr|Q5F411|Q5F411_CHICK CCT5 RCJMB04_3n20 OS=Gallus gallus GN=CCT5 PE=2 SV=1	1	59	59	59	11	16	37	38	3	20	25	24	21	8	29	11	16	37	38	3	20	25	24	21	8	29	11	16	37	38	3	20	25	24	21	8	29	90.4	90.4	90.4	59.714	541	541	19	25	108	137	8	40	63	40	62	13	69	0	0.77874	0.76138	60.595	480	0.74536	0.89184	42.042	16	0.47229	0.49851	63.388	19	0.88028	0.80441	26.235	89	0.67226	0.67491	24.366	115	1.7952	3.1454	10.456	8	1.7603	3.1347	28.787	40	1.9196	2.2312	32.57	46	0.73059	1.0519	36.644	39	0.8839	0.69933	16.515	37	0.49076	0.63434	56.382	13	0.36087	0.58822	26.508	58	24.8	42.7	74.7	68.2	4.4	45.5	57.5	61.6	52.1	23.3	58.4	68226000000	37740000000	30486000000	1305700000	711820000	593830000	2147800000	1345700000	802090000	19241000000	10044000000	9197700000	14615000000	7841500000	6773200000	4900900	1836200	3064800	725320000	252460000	472860000	6971600000	2438100000	4533500000	642690000	422460000	220220000	8109500000	4231200000	3878200000	64020000	40813000	23207000	14399000000	10410000000	3988300000
Q5F3D2	+	Q5F3D2	27	24	24		HNRNPH3	>tr|Q5F3D2|Q5F3D2_CHICK HNRNPH3 RCJMB04_21b18 OS=Gallus gallus GN=HNRNPH3 PE=2 SV=1	1	27	24	24	9	7	17	14	5	8	9	18	7	5	12	9	7	15	13	5	8	9	17	6	5	12	9	7	15	13	5	8	9	17	6	5	12	68.7	64.6	64.6	36.656	342	342	14	15	108	128	22	15	23	32	22	13	36	0	0.53216	0.53604	64.122	351	0.65228	0.76649	15.074	10	0.37511	0.39666	34.281	11	0.57983	0.53604	22.952	85	0.35567	0.34862	32.476	109	1.5184	2.6969	15.345	22	1.5778	2.7547	15.74	15	1.3479	1.6269	15.811	11	0.53482	0.70503	27.678	32	0.79623	0.61313	23.581	17	0.5621	0.71971	11.922	13	0.32428	0.53716	22.053	26	36	30.7	54.4	52.9	17	32.7	40.1	59.4	26.9	19	50.3	62043000000	40688000000	21354000000	2818500000	1764000000	1054500000	2779600000	2114200000	665380000	19574000000	12308000000	7266600000	18291000000	13452000000	4838500000	123880000	52016000	71864000	507310000	199000000	308310000	5184500000	2116200000	3068300000	332960000	209660000	123300000	3966700000	2176400000	1790300000	435110000	281220000	153890000	8028800000	6015500000	2013300000
P41239;F1NMH8	+	P41239;F1NMH8	29;29	29;29	28;28	Tyrosine-protein kinase CSK	CSK	>sp|P41239|CSK_CHICK Tyrosine-protein kinase CSK OS=Gallus gallus GN=CSK PE=1 SV=1;>tr|F1NMH8|F1NMH8_CHICK Tyrosine-protein kinase CSK OS=Gallus gallus GN=CSK PE=4 SV=2	2	29	29	28	9	5	9	10	0	6	5	13	7	5	20	9	5	9	10	0	6	5	13	7	5	20	8	4	8	10	0	5	4	12	6	4	19	63.3	63.3	63.3	50.751	450	450;526	15	7	14	18		9	8	19	9	7	31	1.93E-241	0.45107	0.48771	65.313	113	0.48919	0.58689	41.385	9	0.27813	0.29203	60.862	6	0.32883	0.30406	14.575	11	0.36211	0.35069	20.01	15	NA	NA	NA	0	0.99635	1.7884	11.664	9	0.82422	1.0274	11.115	7	0.75383	1.0194	15.91	19	0.67884	0.49196	25.808	6	0.35232	0.44615	25.875	6	0.18562	0.29282	71.705	25	23.3	15.8	20	23.8	0	16.2	13.8	44.2	19.8	12.9	46.9	9818500000	7033100000	2785300000	632220000	410260000	221970000	399060000	274640000	124420000	1316600000	890840000	425750000	1333400000	869250000	464100000	0	0	0	56829000	28425000	28404000	712870000	392530000	320340000	57574000	32339000	25235000	429220000	241080000	188140000	6114800	4304800	1810000	4874600000	3889400000	985160000
P38024	+	P38024	30	30	30	Multifunctional protein ADE2;Phosphoribosylaminoimidazole-succinocarboxamide synthase;Phosphoribosylaminoimidazole carboxylase	AIRC	>sp|P38024|PUR6_CHICK Multifunctional protein ADE2 OS=Gallus gallus GN=AIRC PE=2 SV=1	1	30	30	30	12	11	10	20	0	6	7	8	9	6	19	12	11	10	20	0	6	7	8	9	6	19	12	11	10	20	0	6	7	8	9	6	19	75.1	75.1	75.1	47.24	426	426	19	13	14	62		6	9	12	11	12	30	0	0.73482	0.84448	40.276	150	0.64108	0.74052	52.313	15	0.62586	0.66124	49.496	8	0.92045	0.904	27.35	11	0.97163	0.97211	38.679	47	NA	NA	NA	0	0.70407	1.2279	20.282	6	1.1475	1.4103	38.923	7	0.59496	0.70802	24.626	12	0.71885	0.54988	22.386	10	0.58654	0.74372	19.574	10	0.42899	0.7001	32.392	24	35.7	39.9	32.4	51.9	0	25.1	21.8	28.9	25.4	26.3	66.7	14898000000	8090900000	6807400000	1258200000	721030000	537130000	1210800000	595860000	614960000	698410000	352690000	345720000	5451100000	2496800000	2954400000	0	0	0	30503000	15826000	14676000	575430000	286940000	288490000	27988000	17885000	10104000	987760000	613800000	373960000	92409000	58293000	34116000	4565700000	2931800000	1633900000
P30352	+	P30352	9	9	9	Serine/arginine-rich splicing factor 2	SRSF2	>sp|P30352|SRSF2_CHICK Serine/arginine-rich splicing factor 2 OS=Gallus gallus GN=SRSF2 PE=2 SV=1	1	9	9	9	5	1	7	4	3	3	1	4	1	2	3	5	1	7	4	3	3	1	4	1	2	3	5	1	7	4	3	3	1	4	1	2	3	29.4	29.4	29.4	25.524	221	221	27	2	20	7	4	4	3	6	1	9	4	1.53E-152	0.54018	0.63596	47.595	72	0.59472	0.73654	15.867	18	3.159	3.2346	162.09	2	0.61454	0.57796	19.788	18	0.51933	0.51037	18.594	5	0.41657	0.77498	9.4369	4	0.41146	0.72653	10.237	4	1.0443	1.2319	13.162	2	0.23204	0.27449	19.556	6	NA	NA	NA	1	0.38777	0.46651	19.447	9	0.41773	0.67432	48.22	3	25.3	7.2	29	17.6	14	14	7.2	18.1	7.2	10.9	21.7	13960000000	8483000000	5477400000	5220900000	3225300000	1995600000	450750000	107180000	343570000	4737200000	2927100000	1810100000	1813400000	1158100000	655300000	22345000	15321000	7023800	215230000	155210000	60018000	512680000	258650000	254030000	44040000	34546000	9493900	238760000	140970000	97788000	66673000	44325000	22349000	638340000	416220000	222120000
P16039	+	P16039	40	2	2	Nucleophosmin	NPM1	>sp|P16039|NPM_CHICK Nucleophosmin OS=Gallus gallus GN=NPM1 PE=2 SV=1	1	40	2	2	17	18	30	22	11	18	14	32	14	16	18	2	2	2	2	0	2	1	1	1	2	2	2	2	2	2	0	2	1	1	1	2	2	72.4	9.9	9.9	32.632	294	294	19	9	59	29		23	37	10	16	24	32	0	0.88936	0.91437	59.295	197	1.8492	2.2476	29.148	16	0.76453	0.73713	15.083	6	0.97225	0.99637	20.109	44	0.99987	1.0246	16.375	19	NA	NA	NA	0	0.31091	0.43399	28.387	23	1.0346	1.2558	16.159	15	0.3573	0.37344	10.161	10	1.0012	0.9958	10.783	10	0.31714	0.38536	25.545	24	1.1597	1.6798	51.56	30	58.2	55.8	69	62.9	29.6	53.4	55.1	72.4	55.1	51	49	38115000000	18387000000	19728000000	3843100000	1409100000	2434100000	620440000	331890000	288550000	9018600000	4345000000	4673600000	1015500000	497790000	517720000	0	0	0	92374000	70850000	21524000	6984600000	3345700000	3638900000	9194700	6723500	2471300	3481300000	1732400000	1748900000	285190000	208860000	76330000	12764000000	6438200000	6326200000
P11501;F1NVN4	+	P11501;F1NVN4	90;63	90;63	69;50	Heat shock protein HSP 90-alpha	HSP90AA1	>sp|P11501|HS90A_CHICK Heat shock protein HSP 90-alpha OS=Gallus gallus GN=HSP90AA1 PE=3 SV=3;>tr|F1NVN4|F1NVN4_CHICK Uncharacterized protein OS=Gallus gallus PE=2 SV=2	2	90	90	69	40	37	44	40	9	36	33	61	35	27	47	40	37	44	40	9	36	33	61	35	27	47	30	27	35	31	6	28	25	53	25	21	36	71	71	58.5	84.058	728	728;726	99	86	114	174	52	86	87	167	152	54	168	0	0.69271	0.73072	60.641	1023	0.5312	0.6494	33.515	80	0.38864	0.41697	37.132	68	0.7208	0.65273	17.796	96	0.54332	0.53864	44.506	148	2.0728	3.7734	24.215	25	1.161	2.0819	28.839	79	1.6916	1.9497	20.111	69	0.81706	1.1059	20.63	166	0.95944	0.77149	19.888	104	0.60394	0.79316	42.823	53	0.34666	0.56852	45.415	135	49.2	50.8	52.9	51.4	12.4	49	43	62.4	44.4	38.6	51.5	1.92E+11	1.17E+11	75526000000	22851000000	14158000000	8693100000	13052000000	9010300000	4041900000	26702000000	15461000000	11241000000	30823000000	19883000000	10939000000	27871000	9438300	18433000	2227000000	987370000	1239700000	16609000000	6396100000	10213000000	3034700000	1624800000	1409900000	28981000000	15081000000	13900000000	805520000	477370000	328150000	47205000000	33703000000	13502000000
P09645	+	P09645	31	5	3	Tubulin alpha-8 chain		>sp|P09645|TBA8_CHICK Tubulin alpha-8 chain (Fragment) OS=Gallus gallus PE=3 SV=1	1	31	5	3	17	17	19	18	5	16	14	25	14	14	18	2	3	4	3	0	1	3	4	1	2	3	1	2	2	2	0	1	2	3	1	1	2	64.8	17.3	12.3	36.161	324	324	3	7	19	19		4	13	11	3	5	12	0	0.68862	0.66032	44.876	71	0.74988	0.90459	19.386	3	0.68036	0.71041	86.127	6	0.69118	0.61202	23.963	12	0.59339	0.58417	36.461	15	NA	NA	NA	0	0.69287	1.2626	7.5514	4	1.021	1.2248	21.437	5	0.8083	1.0282	12.046	11	1.1189	0.84674	5.104	2	0.31132	0.41329	20.012	5	0.37055	0.59647	37.646	8	53.4	60.8	56.8	54.6	10.5	50.6	54.3	58.3	43.8	53.4	60.8	23484000000	14446000000	9037100000	1999000000	1197500000	801540000	361360000	200930000	160430000	5467100000	3247500000	2219500000	8313000000	5333300000	2979600000	0	0	0	85384000	50367000	35017000	1771800000	944820000	826990000	121900000	68836000	53068000	1306200000	619790000	686440000	83863000	62088000	21776000	3974000000	2721200000	1252700000
P08110;F1NWB7	+	P08110;F1NWB7	47;47	45;45	45;45	Endoplasmin	HSP90B1	>sp|P08110|ENPL_CHICK Endoplasmin OS=Gallus gallus GN=HSP90B1 PE=1 SV=1;>tr|F1NWB7|F1NWB7_CHICK Endoplasmin OS=Gallus gallus GN=HSP90B1 PE=2 SV=1	2	47	45	45	13	9	24	10	4	10	12	19	14	3	18	12	8	22	9	3	10	11	18	12	3	17	12	8	22	9	3	10	11	18	12	3	17	52.2	50.4	50.4	91.554	795	795;795	13	11	36	18	4	19	16	24	21	3	29	0	0.68392	0.8078	75.035	149	0.47053	0.56495	36.408	9	0.19885	0.21048	76.498	7	0.46878	0.4261	45.668	29	0.34276	0.34931	58.887	11	1.9811	3.2865	20.215	4	1.6364	2.7227	25.5	15	0.89769	1.0709	27.177	11	1.145	1.5515	14.923	24	0.90516	0.73588	26.501	9	0.64137	0.84804	72.101	3	0.4352	0.72881	48.779	27	19.2	15.8	35.1	14.5	6.4	16	17.7	28.4	19.9	5.4	27.7	11935000000	7346700000	4588200000	1290200000	779990000	510200000	650160000	523430000	126740000	3571800000	1998500000	1573300000	662370000	398230000	264140000	3945100	1580700	2364500	189480000	70499000	118980000	935420000	518310000	417100000	86284000	40575000	45709000	746810000	379340000	367480000	6239100	3085900	3153200	3792200000	2633200000	1159000000
P05094;F1NJ54;F1NCV1	+	P05094	55;8;8	55;8;8	38;2;2	Alpha-actinin-1	ACTN1	>sp|P05094|ACTN1_CHICK Alpha-actinin-1 OS=Gallus gallus GN=ACTN1 PE=1 SV=3	3	55	55	38	18	31	21	19	2	19	2	22	15	7	23	18	31	21	19	2	19	2	22	15	7	23	11	22	15	12	0	8	0	14	10	3	15	59.9	59.9	40.9	103.16	893	893;166;181	26	51	37	43	3	32	2	32	19	9	35	0	0.52446	0.53572	83.873	236	0.22688	0.26424	119.12	19	0.17838	0.19234	63.646	43	0.66755	0.61734	53.163	28	0.85838	0.82171	18.708	30	0.89854	1.7029	4.0619	3	0.99105	1.7586	28.536	31	1.0954	1.283	20.709	2	0.31246	0.42146	37.32	31	0.50782	0.39309	75.303	12	0.74784	0.94909	28.255	8	0.26232	0.45329	37.957	29	23.7	44	31.4	29.6	2.8	24.7	2.5	26.4	20.9	10.2	30.2	12351000000	8612500000	3738300000	1643600000	1147600000	496020000	3288100000	2681700000	606370000	1502400000	747420000	754970000	1253400000	654990000	598420000	2851800	1145000	1706800	261400000	129070000	132330000	49404000	23829000	25575000	139210000	104420000	34789000	1309800000	901570000	408240000	26935000	14650000	12285000	2873700000	2206100000	667630000
P00356;F1NH87	+	P00356;F1NH87	32;30	32;30	32;30	Glyceraldehyde-3-phosphate dehydrogenase	GAPDH	>sp|P00356|G3P_CHICK Glyceraldehyde-3-phosphate dehydrogenase OS=Gallus gallus GN=GAPDH PE=2 SV=3;>tr|F1NH87|F1NH87_CHICK Glyceraldehyde-3-phosphate dehydrogenase (Fragment) OS=Gallus gallus GN=GAPDH PE=2 SV=1	2	32	32	32	13	14	14	18	4	13	16	17	14	7	18	13	14	14	18	4	13	16	17	14	7	18	13	14	14	18	4	13	16	17	14	7	18	80.8	80.8	80.8	35.704	333	333;325	28	44	64	96	11	61	48	51	39	27	76	0	0.7216	0.7649	85.899	492	0.71925	0.87574	50.846	22	0.53746	0.56487	21.823	40	1.0806	0.91267	47.409	58	0.80188	0.7915	106.48	83	1.0956	1.9461	13.448	11	0.44038	0.76512	116.13	61	2.1507	2.495	27.538	38	0.94947	1.2491	27.907	48	0.5392	0.42543	40.169	34	0.21251	0.27477	38.247	27	0.39941	0.66964	59.185	70	48.3	52	47.7	61	13.2	48.6	51.7	60.4	42	28.5	57.4	1.46E+11	82306000000	63976000000	7039100000	4178700000	2860400000	14097000000	9110300000	4986400000	23801000000	12419000000	11382000000	34530000000	21744000000	12786000000	73541000	35728000	37813000	2930000000	2071200000	858800000	17853000000	5611600000	12241000000	916250000	470440000	445810000	13465000000	8424100000	5041100000	175400000	142350000	33050000	31402000000	18098000000	13304000000
O57348;O42395	+	O57348;O42395	14;12	14;12	14;12	Cellular nucleic acid-binding protein	CNBP	>tr|O57348|O57348_CHICK Cellular nucleic acid binding protein OS=Gallus gallus GN=CNBP PE=2 SV=1;>sp|O42395|CNBP_CHICK Cellular nucleic acid-binding protein OS=Gallus gallus GN=CNBP PE=2 SV=1	2	14	14	14	6	5	11	9	2	5	5	9	4	1	4	6	5	11	9	2	5	5	9	4	1	4	6	5	11	9	2	5	5	9	4	1	4	75.6	75.6	75.6	19.044	172	172;172	7	6	29	23	5	6	12	11	9	1	8	1.02E-207	0.69695	0.73785	44.516	99	0.89182	1.0783	15.492	7	1.1539	1.1847	10.729	6	0.74825	0.68233	16.899	25	0.60355	0.60348	20.974	17	0.53959	0.97404	2.4773	5	0.72666	1.308	13.413	6	1.8509	2.1983	22.288	7	0.35114	0.50238	58.669	11	0.68459	0.55444	20.424	6	NA	NA	NA	1	0.49896	0.82484	13.992	8	40.1	33.1	65.1	58.7	14.5	37.2	37.2	70.3	28.5	8.7	28.5	4765200000	2713300000	2051900000	443230000	240880000	202360000	241130000	116690000	124440000	2237500000	1283400000	954120000	532420000	322160000	210260000	9527500	5621100	3906500	35428000	20318000	15110000	375700000	135970000	239740000	25517000	17403000	8114800	156020000	92712000	63310000	1389600	1011400	378150	707310000	477180000	230130000
H9L3J8	+	H9L3J8	27	27	27		UBAP2L	>tr|H9L3J8|H9L3J8_CHICK UBAP2L OS=Gallus gallus GN=UBAP2L PE=4 SV=2	1	27	27	27	2	5	20	15	3	4	13	9	7	2	12	2	5	20	15	3	4	13	9	7	2	12	2	5	20	15	3	4	13	9	7	2	12	40.6	40.6	40.6	116.33	1107	1107	3	5	45	34	6	6	22	14	9	2	17	0	0.41856	0.44335	77.33	141	0.57522	0.67387	43.625	2	0.66413	0.6845	160.88	4	0.27132	0.24415	21.425	41	0.33188	0.33574	27.622	32	0.81405	1.3671	7.616	5	0.96616	1.7376	17.501	6	1.3406	1.5635	33.581	15	0.5641	0.67721	17.134	12	0.99014	0.75071	16.625	8	0.39778	0.50369	25.666	2	0.48065	0.78291	41.211	14	2.2	7	32.2	27.2	3.3	4.4	22.7	13.7	10.7	2.2	19.4	16953000000	11542000000	5411000000	355190000	229990000	125200000	731140000	356760000	374390000	8611300000	6792000000	1819300000	1833800000	1385000000	448770000	14738000	8749500	5988800	60651000	30648000	30003000	2379400000	1037300000	1342100000	36628000	22595000	14033000	1623900000	811380000	812570000	4483300	2968200	1515100	1301600000	864530000	437110000
H9L1A3	+	H9L1A3	33	33	33		LOC100859076	>tr|H9L1A3|H9L1A3_CHICK Uncharacterized protein OS=Gallus gallus GN=LOC100859076 PE=4 SV=2	1	33	33	33	12	14	14	14	6	11	11	23	12	9	13	12	14	14	14	6	11	11	23	12	9	13	12	14	14	14	6	11	11	23	12	9	13	89.7	89.7	89.7	27.595	243	243	27	27	40	42	18	25	24	48	23	17	28	0	0.47068	0.61471	32.832	288	0.56853	0.6798	10.17	22	0.70303	0.74722	17.445	24	0.46703	0.41695	17.529	38	0.40006	0.40615	15.168	39	0.44409	0.78576	18.102	18	0.48639	0.87454	29.133	22	0.79229	0.94498	11.33	19	0.37227	0.53039	20.26	46	0.75892	0.57064	19.666	20	0.43342	0.57275	16.024	17	0.46296	0.75414	14.729	23	50.6	60.5	48.1	57.6	22.2	45.7	50.6	89.7	51	45.3	54.3	70793000000	45925000000	24868000000	4476900000	2811100000	1665800000	3866200000	2232200000	1633900000	18861000000	12787000000	6073900000	12636000000	8903700000	3731900000	33746000	22800000	10946000	1120500000	664060000	456430000	6630200000	3563700000	3066500000	694410000	500230000	194180000	6285800000	3505900000	2780000000	240980000	168600000	72377000	15948000000	10766000000	5181600000
H9L164	+	H9L164	34	34	34			>tr|H9L164|H9L164_CHICK PSMD3 OS=Gallus gallus GN=PSMD3 PE=4 SV=2	1	34	34	34	15	7	9	12	0	8	13	19	12	3	24	15	7	9	12	0	8	13	19	12	3	24	15	7	9	12	0	8	13	19	12	3	24	61.2	61.2	61.2	53.251	461	461	29	17	16	32		18	18	46	21	6	53	0	0.54442	0.65959	51.185	218	0.55818	0.66347	21.816	23	0.38456	0.39937	25.11	14	0.49143	0.44547	13.822	14	0.44479	0.4255	28.874	27	NA	NA	NA	0	1.0536	1.8523	26.814	17	1.441	1.6993	28.9	10	0.75307	0.99975	26.481	46	0.9868	0.76854	21.052	14	0.39624	0.49896	35.103	5	0.35269	0.58613	26.113	48	39	18	25.4	28	0	19.3	29.1	48.4	28.4	8.5	48.8	13529000000	8670500000	4858300000	1620300000	918370000	701880000	709420000	495930000	213490000	357380000	230420000	126960000	1267700000	847930000	419730000	0	0	0	151220000	68955000	82261000	722650000	294390000	428250000	266570000	151590000	114990000	1854100000	923660000	930480000	10732000	8062400	2669600	6568800000	4731200000	1837600000
H9L0H3	+	H9L0H3	21	1	1			>tr|H9L0H3|H9L0H3_CHICK Alpha-actinin-4 (Fragment) OS=Gallus gallus GN=ACTN4 PE=4 SV=2	1	21	1	1	8	8	4	5	1	12	2	5	5	4	8	0	0	0	0	0	0	0	0	0	0	1	0	0	0	0	0	0	0	0	0	0	1	37.8	2.4	2.4	71.622	617	617											1	1.35E-205	NA	NA	NA	1	NA	NA	NA	0	NA	NA	NA	0	NA	NA	NA	0	NA	NA	NA	0	NA	NA	NA	0	NA	NA	NA	0	NA	NA	NA	0	NA	NA	NA	0	NA	NA	NA	0	NA	NA	NA	0	NA	NA	NA	1	14.3	13.8	8.3	10.4	2.4	22.9	3.4	8.4	9.7	7.5	15.7	62080000	51738000	10342000	0	0	0	0	0	0	0	0	0	0	0	0	0	0	0	0	0	0	0	0	0	0	0	0	0	0	0	0	0	0	62080000	51738000	10342000
H9L029	+	H9L029	42	42	42		LIG1	>tr|H9L029|H9L029_CHICK LIG1_	1	42	42	42	12	7	14	11	1	4	17	22	14	2	22	12	7	14	11	1	4	17	22	14	2	22	12	7	14	11	1	4	17	22	14	2	22	57	57	57	85.602	775	775	14	8	27	26	2	5	31	32	21	3	34	0	0.67446	0.78444	71.065	160	0.75894	0.90787	31.899	11	0.51606	0.55731	22.805	7	0.27238	0.25862	39.314	19	0.35791	0.34426	59.398	18	1.455	2.5362	14.108	2	1.247	2.1865	23.628	5	1.4885	1.8477	19.717	21	0.72787	0.92543	21.175	30	0.94269	0.74729	21.553	17	0.40478	0.53463	32.143	3	0.43222	0.72481	27.918	27	22.6	13.2	25.2	19.5	1.2	7.1	30.1	38.8	22.6	5.3	32.3	13411000000	8198100000	5213000000	1070100000	604570000	465540000	706280000	484390000	221890000	1661600000	1260300000	401310000	1305800000	939410000	366430000	3360800	1480700	1880100	70197000	33045000	37151000	2395100000	1016700000	1378300000	152460000	84016000	68447000	1617800000	797800000	820050000	10472000	6915800	3556600	4417800000	2969400000	1448400000
H9L011;E1BVU6;F1NPL2	+	H9L011	27;11;10	27;11;10	27;11;10		LOC426023	>tr|H9L011|H9L011_CHICK Uncharacterized protein OS=Gallus gallus GN=LOC426023 PE=4 SV=2	3	27	27	27	11	10	14	14	6	13	12	16	13	11	13	11	10	14	14	6	13	12	16	13	11	13	11	10	14	14	6	13	12	16	13	11	13	57	57	57	47.568	456	456;347;352	17	20	84	77	17	35	25	47	25	42	28	0	0.60827	0.59441	68.772	365	0.42527	0.50075	64.969	17	0.35226	0.37133	14.292	18	0.61025	0.54956	28.556	67	0.514	0.50337	29.29	63	1.5997	2.9046	7.4982	16	1.7665	3.1432	21.721	34	1.3175	1.5717	10.369	18	0.59788	0.75519	18.397	46	0.7149	0.55776	39.135	22	0.67949	0.87351	54.776	37	0.37	0.59127	41.144	27	35.1	28.1	38.2	31.4	15.6	33.6	31.4	42.5	33.1	34.9	41.7	1.57E+11	94999000000	61787000000	5876700000	3809400000	2067300000	9574800000	6921600000	2653200000	45739000000	27976000000	17763000000	28274000000	18243000000	10030000000	122060000	44403000	77659000	1992800000	720620000	1272200000	19005000000	8157100000	10848000000	735460000	447900000	287560000	24042000000	13434000000	10607000000	897130000	513780000	383350000	20528000000	14731000000	5796600000
H9KZT7	+	H9KZT7	25	25	25		ILF2	>tr|H9KZT7|H9KZT7_CHICK ILF2 OS=Gallus gallus GN=ILF2 PE=4 SV=1	1	25	25	25	11	10	16	17	2	10	10	16	12	6	17	11	10	16	17	2	10	10	16	12	6	17	11	10	16	17	2	10	10	16	12	6	17	59.5	59.5	59.5	42.976	390	390	20	19	54	53	2	17	21	30	29	11	39	0	0.70907	0.73696	41.367	256	0.71786	0.86609	13.139	19	0.61362	0.65437	16.866	16	0.72077	0.66963	13.375	43	0.44165	0.4362	19.058	47	0.68348	1.2306	19.34	2	1.013	1.8726	12.528	17	1.0281	1.2993	19.532	21	0.79751	1.0684	14.949	30	0.83191	0.62602	16.265	21	0.59982	0.77033	14.707	11	0.49026	0.80558	16.046	29	37.7	26.4	40	47.9	6.7	26.2	26.7	49.7	33.8	23.1	50.3	43012000000	25936000000	17076000000	2704000000	1522700000	1181300000	1972400000	1264900000	707510000	10311000000	5979700000	4331200000	10684000000	7357400000	3326200000	4205200	2032600	2172600	325850000	158320000	167530000	4662200000	2233800000	2428400000	183530000	101390000	82138000	6003300000	3288300000	2715000000	45488000	26493000	18995000	6116500000	4001500000	2115000000
H9KZC8	+	H9KZC8	18	18	18		PA2G4	>tr|H9KZC8|H9KZC8_CHICK PA2G4 OS=Gallus gallus GN=PA2G4 PE=4 SV=2	1	18	18	18	7	5	6	10	0	7	5	3	10	2	9	7	5	6	10	0	7	5	3	10	2	9	7	5	6	10	0	7	5	3	10	2	9	57.1	57.1	57.1	38.14	340	340	11	5	13	22		8	10	3	12	2	18	5.89E-184	0.86995	0.89578	56.018	94	0.59515	0.77998	20.843	9	0.54781	0.58154	20.058	5	1.474	1.3102	14.457	13	0.95577	0.93231	11.486	21	NA	NA	NA	0	1.497	2.7021	87.201	7	1.425	1.7239	11.689	6	0.63839	0.81235	27.055	3	0.8358	0.63589	16.196	10	0.77065	1.0422	24.805	2	0.44687	0.72711	36.77	18	28.5	21.2	25.9	35.3	0	27.9	14.7	18.8	28.2	12.1	32.9	8502600000	4465600000	4037000000	784250000	477100000	307150000	382780000	241340000	141440000	1410000000	574490000	835530000	2735100000	1365100000	1370000000	0	0	0	85492000	27929000	57563000	611160000	248740000	362420000	9208500	5155300	4053200	825250000	422720000	402530000	11030000	5766200	5263400	1648300000	1097300000	551030000
H9KYU8	+	H9KYU8	8	8	8		NACA2	>tr|H9KYU8|H9KYU8_CHICK Uncharacterized protein OS=Gallus gallus PE=4 SV=2	1	8	8	8	4	4	3	2	0	1	2	4	3	1	5	4	4	3	2	0	1	2	4	3	1	5	4	4	3	2	0	1	2	4	3	1	5	44.8	44.8	44.8	21.455	192	192	6	7	5	7		1	7	7	6	1	7	0	0.82003	0.79817	65.515	48	0.47561	0.58322	114.05	4	0.56618	0.59294	104.27	6	1.061	0.98672	35.523	5	0.9013	0.83944	6.7631	7	NA	NA	NA	0	NA	NA	NA	1	1.5973	1.9362	10.342	5	0.63735	0.78461	23.827	7	0.8324	0.6301	31.584	5	NA	NA	NA	1	0.32641	0.54562	79.259	7	28.6	28.6	15.1	15.1	0	7.8	14.6	38	21.9	7.8	29.7	7244700000	3353700000	3891000000	1365900000	709700000	656170000	2346200000	737790000	1608400000	530240000	297610000	232620000	393070000	206570000	186500000	0	0	0	6708700	2011000	4697700	461820000	181080000	280740000	15895000	9155700	6739200	1166900000	535390000	631470000	1378900	630940	747990	956580000	673700000	282880000
F6UZR6;F1NXM2;P23913	+	F6UZR6;F1NXM2;P23913	28;28;27	28;28;27	28;28;27	Lamin-B receptor	LBR	>tr|F6UZR6|F6UZR6_CHICK Lamin-B receptor OS=Gallus gallus GN=LBR PE=4 SV=1;>tr|F1NXM2|F1NXM2_CHICK LBR_;>sp|P23913|LBR_CHICK Lamin-B receptor OS=Gallus gallus GN=LBR PE=1 SV=1	3	28	28	28	16	11	18	17	2	14	12	7	6	4	16	16	11	18	17	2	14	12	7	6	4	16	16	11	18	17	2	14	12	7	6	4	16	30.3	30.3	30.3	73.37	636	636;636;637	27	32	45	53	6	37	25	9	11	9	31	7.78E-271	0.9172	0.96291	52.874	243	1.1298	1.3288	60.215	23	0.98872	1.0028	12.981	21	0.93116	0.95725	56.42	41	1.0061	1.0048	12.189	47	1.5334	2.4335	20.387	3	0.24464	0.42817	17.784	35	1.0133	1.2665	27.934	18	0.93574	0.96291	39.387	9	1.3381	1.155	32.789	11	0.3392	0.45421	19.622	8	0.54739	0.91696	34.148	27	25.3	18.7	22.6	25.3	3.1	23.3	17.6	12.4	8.3	10.1	21.1	62735000000	31277000000	31458000000	12009000000	5400100000	6608500000	7913800000	4008900000	3905000000	16093000000	7193700000	8898800000	11496000000	5729600000	5766400000	2823000	1097300	1725800	2041300000	1623900000	417450000	2744800000	1339400000	1405400000	90089000	48125000	41963000	2157100000	866810000	1290300000	108320000	83325000	24995000	8079800000	4982200000	3097500000
F6R1X6	+	F6R1X6	45	45	45			>tr|F6R1X6|F6R1X6_CHICK SSB OS=Gallus gallus GN=SSB PE=4 SV=1	1	45	45	45	17	14	20	15	4	11	14	32	17	8	18	17	14	20	15	4	11	14	32	17	8	18	17	14	20	15	4	11	14	32	17	8	18	75.5	75.5	75.5	46.316	404	404	29	30	64	46	21	25	31	73	33	12	43	0	0.64364	0.701	67.759	353	0.66924	0.81824	98.016	26	0.482	0.50204	46.637	20	0.48847	0.4309	47.258	50	0.49662	0.48754	36.005	41	1.5141	2.5931	16.992	17	1.3926	2.4665	27.334	22	2.0095	2.4166	26.496	26	0.66525	0.89378	25.39	73	0.81908	0.60975	20.847	29	0.46811	0.6071	12.484	12	0.36393	0.60456	29.498	37	39.1	38.4	38.4	27.2	10.9	25.7	29.5	61.1	38.9	21.3	38.1	52660000000	30426000000	22234000000	4534300000	2200000000	2334300000	2629300000	1620700000	1008600000	10495000000	6691700000	3802900000	4817400000	3153400000	1664000000	46414000	17090000	29325000	294310000	124820000	169490000	8346900000	3057600000	5289300000	1031800000	594170000	437590000	8315500000	4556800000	3758700000	130430000	88771000	41658000	12019000000	8321200000	3697900000
F6QYT5	+	F6QYT5	29	29	29			>tr|F6QYT5|F6QYT5_CHICK RTF1 OS=Gallus gallus GN=RTF1 PE=4 SV=1	1	29	29	29	12	5	15	11	0	2	6	9	6	2	16	12	5	15	11	0	2	6	9	6	2	16	12	5	15	11	0	2	6	9	6	2	16	43.3	43.3	43.3	79.914	707	707	21	7	25	20		2	7	10	8	3	26	1.48E-265	0.6309	0.71005	34.807	105	0.65231	0.8048	36.321	15	0.64255	0.70209	14.709	4	0.57122	0.53427	25.358	20	0.75498	0.72135	20.635	19	NA	NA	NA	0	0.62419	1.1526	7.7733	2	1.3099	1.5634	15.328	5	0.61197	0.84892	26.946	10	0.8203	0.64767	9.7184	7	0.46783	0.58212	25.973	3	0.41271	0.68384	33.888	20	21.8	8.5	25.6	19.1	0	3.4	10.2	15.7	9.1	3.7	24.5	5249000000	3057400000	2191600000	1056600000	632660000	423990000	200930000	117090000	83837000	1226400000	765930000	460430000	895490000	504880000	390610000	0	0	0	18486000	10835000	7651000	335510000	145970000	189540000	28830000	17408000	11422000	469740000	268340000	201390000	16249000	11066000	5182700	1000700000	583200000	417540000
F2Z4L4	+	F2Z4L4	14	14	14		SET	>tr|F2Z4L4|F2Z4L4_CHICK SET OS=Gallus gallus GN=SET PE=3 SV=1	1	14	14	14	3	2	8	5	4	3	7	7	5	5	8	3	2	8	5	4	3	7	7	5	5	8	3	2	8	5	4	3	7	7	5	5	8	44.4	44.4	44.4	32.103	277	277	3	5	22	22	20	9	15	10	8	15	17	9.98E-297	0.745	0.90176	39.483	131	0.46449	0.54861	17.607	3	0.32782	0.34228	31.135	5	0.91869	0.81261	35.115	20	0.80849	0.81057	22.224	19	0.56742	1.023	14.751	20	0.66068	1.2242	11.552	6	0.86795	1.0225	16.7	12	0.89363	1.1958	12.991	10	0.63297	0.46232	98.267	8	0.7695	0.99008	20.76	12	0.50466	0.8308	14.656	16	11.2	8.3	24.5	17.7	15.2	11.6	27.1	30	21.7	27.8	28.5	27082000000	15567000000	11516000000	503680000	323190000	180480000	923140000	666580000	256570000	9424900000	4909400000	4515400000	2569700000	1445700000	1124000000	80217000	51083000	29134000	107760000	63571000	44186000	6975300000	3874800000	3100500000	106810000	55920000	50890000	1943100000	1237600000	705480000	186040000	105040000	81003000	4261600000	2833700000	1427800000
F1P5V4	+	F1P5V4	70	70	70		HELLS	>tr|F1P5V4|F1P5V4_CHICK HELLS OS=Gallus gallus GN=HELLS PE=2 SV=2	1	70	70	70	20	23	32	36	1	19	19	42	19	20	39	20	23	32	36	1	19	19	42	19	20	39	20	23	32	36	1	19	19	42	19	20	39	65.9	65.9	65.9	94.789	822	822	32	42	92	128	1	49	35	76	48	53	100	0	0.62976	0.74903	38.518	550	0.62567	0.77895	42.203	29	0.65225	0.7052	27.747	32	1.2341	1.1176	16.052	71	0.8012	0.7896	42.596	110	NA	NA	NA	1	0.43351	0.74463	15.875	49	1.2085	1.4449	11.596	24	0.46079	0.61924	24.935	74	0.88679	0.68365	15.572	34	0.34439	0.45798	21.698	52	0.42322	0.6988	31.323	74	30.3	33.6	42.1	47.8	1.2	32.5	27.9	53.9	28.8	33.2	51.2	69643000000	36311000000	33332000000	4286200000	2115500000	2170800000	3208500000	1789700000	1418800000	14445000000	6389000000	8056200000	20495000000	9638200000	10857000000	3849400	2456800	1392600	844260000	580640000	263620000	5140100000	2301800000	2838300000	1115500000	756540000	358920000	4770400000	2538000000	2232400000	351130000	261710000	89421000	14983000000	9937600000	5044900000
F1P555	+	F1P555	53	51	51		SFPQ	>tr|F1P555|F1P555_CHICK SFPQ OS=Gallus gallus GN=SFPQ PE=2 SV=2	1	53	51	51	25	20	38	27	11	17	21	29	20	13	28	24	19	36	25	11	16	19	28	19	11	26	24	19	36	25	11	16	19	28	19	11	26	62.1	60.6	60.6	69.572	647	647	49	54	125	100	39	31	62	70	58	24	53	0	0.5312	0.54594	57.022	572	0.34254	0.41352	43.955	41	0.44293	0.46928	45.587	44	0.53008	0.49368	34.645	112	0.35183	0.3453	23.881	87	0.86182	1.5936	26.591	27	0.99179	1.7892	20.094	30	0.78404	0.90783	20.165	49	0.53334	0.73322	29.569	67	0.61333	0.46965	49.344	43	0.55863	0.72414	38.52	24	0.56184	0.91026	42.859	48	42.7	37.6	51.9	41	20.6	36.8	39.7	45.1	40.3	25	47.3	99243000000	64667000000	34576000000	9103500000	6601100000	2502400000	8067700000	5530600000	2537100000	27121000000	18146000000	8975500000	13410000000	9692600000	3717600000	179830000	89767000	90060000	525960000	257180000	268780000	15468000000	8131700000	7336600000	1121600000	716610000	404980000	10642000000	6886200000	3756000000	234310000	132270000	102040000	13368000000	8483100000	4885400000
F1P4X5	+	F1P4X5	40	40	40		CCAR1	>tr|F1P4X5|F1P4X5_CHICK CCAR1 OS=Gallus gallus GN=CCAR1 PE=2 SV=2	1	40	40	40	11	9	27	20	0	2	8	19	14	2	23	11	9	27	20	0	2	8	19	14	2	23	11	9	27	20	0	2	8	19	14	2	23	38	38	38	131.28	1138	1138	13	14	83	40		3	10	26	16	2	51	0	0.92774	0.93253	47.23	220	0.90486	1.1008	38.889	11	0.75716	0.7969	13.001	10	2.0796	1.8632	36.489	68	0.93036	0.9236	24.136	35	NA	NA	NA	0	1.0104	1.7391	17.763	3	1.6781	1.9681	24.522	8	0.53395	0.71294	20.812	26	0.95551	0.73886	15.845	14	0.58763	0.77897	43.994	2	0.51094	0.85017	38.394	43	11.5	14.6	27.2	22.6	0	2.8	10.1	24.8	15.6	2.9	26.6	28191000000	12237000000	15954000000	504330000	261860000	242470000	896030000	501270000	394760000	15285000000	5505300000	9779600000	3802600000	1830500000	1972100000	0	0	0	11353000	6050000	5302500	1065100000	394350000	670730000	106280000	67730000	38551000	1713300000	863420000	849900000	5319700	3736100	1583600	4801900000	2803100000	1998800000
F1P4U4;Q6U7I1	+	F1P4U4;Q6U7I1	33;32	33;32	33;32	Ubiquitin carboxyl-terminal hydrolase;Ubiquitin carboxyl-terminal hydrolase 7	USP7	>tr|F1P4U4|F1P4U4_CHICK Ubiquitin carboxyl-terminal hydrolase (Fragment) OS=Gallus gallus GN=USP7 PE=2 SV=1;>sp|Q6U7I1|UBP7_CHICK Ubiquitin carboxyl-terminal hydrolase 7 OS=Gallus gallus GN=USP7 PE=2 SV=1	2	33	33	33	13	10	8	12	0	4	4	9	1	3	15	13	10	8	12	0	4	4	9	1	3	15	13	10	8	12	0	4	4	9	1	3	15	41.6	41.6	41.6	125.45	1076	1076;1101	19	16	10	17		5	6	10	3	4	22	1.14E-177	0.66166	0.80004	48.121	84	0.55505	0.67818	22.387	14	0.64265	0.6838	23.439	11	0.84469	0.87047	28.744	5	0.77404	0.77106	31.112	12	NA	NA	NA	0	0.81163	1.2977	22.612	5	0.70466	0.8092	117.53	4	0.84407	1.0548	29.369	10	0.95306	0.76722	146.23	3	0.41507	0.5324	23.456	4	0.44533	0.75365	18.494	16	16.3	11.3	12.7	17.4	0	5.2	4.4	12.2	0.8	4.4	19.2	3153100000	2019900000	1133200000	723240000	457880000	265360000	531620000	308950000	222670000	146270000	84607000	61666000	623690000	324090000	299600000	0	0	0	5479300	2904000	2575300	243770000	207770000	35999000	16785000	8621000	8164400	165020000	130470000	34549000	2081000	1451600	629460	695140000	493150000	201990000
F1P4A7	+	F1P4A7	63	63	4		EIF4G2	>tr|F1P4A7|F1P4A7_CHICK Eukaryotic translation initiation factor 4 gamma 2 (Fragment) OS=Gallus gallus GN=EIF4G2 PE=2 SV=1	1	63	63	4	13	18	36	27	9	17	30	36	27	8	34	13	18	36	27	9	17	30	36	27	8	34	0	0	2	0	0	1	1	1	2	1	1	65	65	5.4	101.8	902	902	19	24	91	68	29	28	57	53	52	19	76	0	0.48671	0.61936	76.37	450	0.65997	0.78932	32.112	17	0.4567	0.48618	32.881	21	0.22245	0.20265	42.084	77	0.40237	0.41164	70.471	59	0.8859	1.5512	16.292	25	0.93826	1.6613	39.572	27	1.3171	1.6296	32.795	52	0.48361	0.63489	33.449	52	0.78261	0.59011	21.16	42	0.42301	0.554	18.002	15	0.41693	0.67424	46.554	63	15.9	27.9	49.9	37	10.4	21.5	40	42.4	39.5	11.4	49	57625000000	35357000000	22267000000	1123000000	635730000	487270000	3016300000	1805900000	1210500000	16572000000	13127000000	3445200000	6416700000	2948300000	3468400000	46338000	25106000	21232000	195380000	109050000	86338000	9267300000	4091400000	5175900000	488350000	339990000	148360000	7860300000	4359100000	3501200000	48237000	34522000	13714000	12590000000	7881000000	4709200000
F1P3F1	+	F1P3F1	20	20	20	Adenosylhomocysteinase	AHCY	>tr|F1P3F1|F1P3F1_CHICK Adenosylhomocysteinase OS=Gallus gallus GN=Gga.51956 PE=3 SV=2	1	20	20	20	4	3	11	10	0	8	3	2	3	0	13	4	3	11	10	0	8	3	2	3	0	13	4	3	11	10	0	8	3	2	3	0	13	33.3	33.3	33.3	74.401	691	691	4	3	16	17		10	4	2	4		19	7.55E-283	0.58895	0.74846	72.318	63	NA	NA	NA	1	NA	NA	NA	0	0.75575	0.72923	55.376	11	0.52086	0.52213	53.885	16	NA	NA	NA	0	0.4372	0.78163	130.73	10	1.1088	1.3612	52.264	3	0.30967	0.40323	8.7116	2	1.5384	1.212	15.494	4	NA	NA	NA	0	0.47129	0.75193	36.452	16	8	5.1	19.1	16.4	0	14.3	5.2	4.9	6.1	0	27.1	6334400000	3832700000	2501700000	239530000	184430000	55098000	0	0	0	1081100000	460050000	621050000	1734800000	1176600000	558260000	0	0	0	248090000	165290000	82800000	374360000	165180000	209180000	11405000	7644400	3760300	342110000	131400000	210710000	0	0	0	2302900000	1542100000	760840000
F1P1V2	+	F1P1V2	22	22	11		LOC426301	>tr|F1P1V2|F1P1V2_CHICK PUF60 OS=Gallus gallus GN=PUF60 PE=2 SV=2	1	22	22	11	4	6	11	11	0	2	7	10	10	2	12	4	6	11	11	0	2	7	10	10	2	12	1	3	5	4	0	0	3	3	3	1	6	54.4	54.4	23.7	50.343	465	465	5	6	17	39		3	10	14	17	2	19	0	0.51534	0.62614	39.716	104	0.60617	0.71802	15.882	4	0.57453	0.60789	34.958	2	0.50881	0.47115	24.464	13	0.48186	0.47982	22.139	27	NA	NA	NA	0	0.97725	1.6895	4.6603	2	1.2549	1.4827	30.328	8	0.46183	0.63575	24.253	14	0.89247	0.68745	23.772	13	0.54676	0.70546	7.3142	2	0.38816	0.64978	34.089	19	10.3	15.9	36.8	39.1	0	8.6	19.6	30.5	30.5	9.2	40.2	6635200000	4110200000	2525000000	305170000	198990000	106180000	122840000	69489000	53350000	1092700000	686990000	405680000	1037900000	678100000	359790000	0	0	0	55782000	29314000	26469000	639120000	292680000	346440000	50425000	34465000	15960000	992370000	492600000	499770000	5031400	2880700	2150700	2333900000	1624700000	709250000
F1P064	+	F1P064	65	65	65		IPO5	>tr|F1P064|F1P064_CHICK IPO5 OS=Gallus gallus GN=IPO5 PE=4 SV=2	1	65	65	65	18	19	33	22	3	18	31	41	30	11	42	18	19	33	22	3	18	31	41	30	11	42	18	19	33	22	3	18	31	41	30	11	42	61	61	61	125.2	1110	1110	28	30	76	48	4	23	68	73	69	13	78	0	0.61218	0.64843	54.14	398	0.45819	0.54887	21.603	22	0.42784	0.45388	38.049	22	0.44162	0.38996	31.813	52	0.62443	0.61142	22.667	29	1.4542	2.3002	19.786	4	0.87201	1.504	14.626	22	1.8514	2.1768	30.417	45	0.6561	0.85417	15.76	69	0.67577	0.52439	24.011	54	0.56203	0.72729	15.297	13	0.35098	0.57547	34.479	66	22.3	26.8	37.3	28.9	2.3	22.1	39.4	48.1	36.9	14.9	50.4	31432000000	19411000000	12021000000	1194600000	790410000	404160000	1838400000	1270200000	568250000	3623400000	2407300000	1216100000	1258500000	772190000	486270000	6505400	3184300	3321100	152370000	82953000	69420000	4545800000	1611100000	2934700000	369090000	215920000	153170000	7137900000	4045400000	3092500000	72553000	46964000	25589000	11232000000	8165000000	3067400000
F1P010	+	F1P010	10	10	10			>tr|F1P010|F1P010_CHICK Uncharacterized protein (Fragment) OS=Gallus gallus PE=4 SV=2	1	10	10	10	2	2	3	5	0	3	1	5	3	2	5	2	2	3	5	0	3	1	5	3	2	5	2	2	3	5	0	3	1	5	3	2	5	51.8	51.8	51.8	19.703	168	168	3	2	4	11		5	1	8	5	4	7	7.07E-60	0.54123	0.68858	72.402	43	0.22815	0.27321	117.43	2	0.59899	0.63434	59.235	2	0.34824	0.33524	75.723	4	0.33735	0.33159	22.144	7	NA	NA	NA	0	0.59962	1.0611	23.683	5	NA	NA	NA	1	0.60214	0.81314	11.464	8	0.7566	0.59349	15.04	3	0.60845	0.79799	1.6481	4	0.34769	0.57851	112.5	7	11.3	14.9	17.9	29.2	0	16.7	6.5	29.8	17.9	11.3	33.9	6887400000	4610900000	2276500000	958850000	836990000	121860000	196160000	111660000	84500000	263380000	185980000	77391000	1067000000	763910000	303060000	0	0	0	40638000	20825000	19813000	168670000	80639000	88031000	27769000	17661000	10108000	401900000	232710000	169200000	18477000	11495000	6982200	3744600000	2349000000	1395600000
F1NZU2	+	F1NZU2	37	31	31		SYNCRIP	>tr|F1NZU2|F1NZU2_CHICK SYNCRIP OS=Gallus gallus GN=SYNCRIP PE=2 SV=2	1	37	31	31	17	8	20	16	3	9	14	25	18	11	17	13	6	16	12	0	6	11	19	15	8	14	13	6	16	12	0	6	11	19	15	8	14	55.6	49.8	49.8	49.681	448	448	26	12	43	49		9	31	34	36	14	45	0	0.69275	0.75971	52.9	241	0.72429	0.88383	19.944	20	0.62411	0.67369	24.242	10	0.6168	0.56029	31.89	33	0.49935	0.48637	18.977	39	NA	NA	NA	0	1.3039	2.2839	11.907	9	2.071	2.5037	28.453	25	0.97337	1.2456	25.558	33	1.0176	0.79632	20.344	30	0.5279	0.68289	9.2108	14	0.45754	0.74709	28.668	28	37.3	30.4	45.8	41.3	6.5	25	36.2	55.6	48.9	29.5	44.9	25580000000	14773000000	10807000000	3092100000	1781000000	1311100000	1040200000	614270000	425960000	5596300000	3393100000	2203300000	3056600000	1996100000	1060500000	0	0	0	269070000	117380000	151700000	2324300000	734430000	1589800000	416470000	203830000	212640000	3513300000	1726300000	1787000000	181610000	118060000	63544000	6090000000	4088700000	2001300000
F1NZB4	+	F1NZB4	75	75	74		NUP210	>tr|F1NZB4|F1NZB4_CHICK NUP210 OS=Gallus gallus GN=NUP210 PE=4 SV=2	1	75	75	74	28	19	41	54	2	47	37	26	35	54	50	28	19	41	54	2	47	37	26	35	54	50	28	19	41	53	2	46	37	26	34	53	49	56	56	56	195.54	1786	1786	42	28	106	246	2	136	77	37	60	193	162	0	0.51544	0.70444	52.735	893	1.7017	1.9989	33.218	33	0.45893	0.49612	70.208	21	1.472	1.3475	25.267	84	0.72068	0.71509	30.342	201	NA	NA	NA	1	0.33521	0.58967	57.754	125	0.92478	1.0878	24.167	50	0.3443	0.46579	21.031	35	1.6732	1.2497	24.19	41	0.29544	0.37864	19.49	162	0.45794	0.7482	17.124	140	26.5	15.3	32.4	38.5	1.1	40.3	31	20.2	28.3	48.7	39.4	1.01E+11	60023000000	40968000000	3816200000	1482100000	2334000000	1536500000	924480000	611970000	9664400000	3994500000	5669900000	22320000000	12699000000	9620400000	240060	151470	88594	3333800000	2478900000	854840000	6476200000	3270800000	3205400000	113200000	82882000	30322000	6247600000	2475700000	3772000000	2006100000	1547600000	458570000	45477000000	31067000000	14411000000
F1NZ86;Q5ZM98	+	F1NZ86;Q5ZM98	65;62	64;61	64;61	"Stress-70 protein, mitochondrial"	HSPA9	">tr|F1NZ86|F1NZ86_CHICK Stress-70 protein, mitochondrial  OS=Gallus gallus GN=HSPA9 PE=3 SV=1;>sp|Q5ZM98|GRP75_CHICK Stress-70 protein, mitochondrial  OS=Gallus gallus GN=HSPA9 PE=1 SV=1"	2	65	64	64	13	22	51	39	9	21	25	26	21	12	33	12	21	50	38	9	21	25	26	21	12	32	12	21	50	38	9	21	25	26	21	12	32	70.5	70.5	70.5	73.161	675	675;675	20	35	200	163	22	54	67	56	53	18	73	0	0.493	0.57419	69.799	607	0.62634	0.74876	21.182	16	0.35989	0.37262	50.978	33	0.48475	0.44395	36.572	156	0.21204	0.20782	48.833	117	0.60896	1.0607	17.422	15	0.75388	1.3573	44.319	50	0.75733	0.91024	32.703	51	1.0779	1.3797	20.663	54	0.83513	0.64764	21.224	35	0.4156	0.54344	56.333	17	0.38386	0.63003	34.648	63	23.6	38.7	65.2	59.7	16.3	43	49.3	48.4	40	25.2	53	1.01E+11	68824000000	31715000000	1286400000	793160000	493260000	3914400000	2725700000	1188600000	45589000000	29995000000	15594000000	22844000000	18710000000	4134300000	25667000	15719000	9947600	700020000	385540000	314480000	7441500000	4159400000	3282100000	670640000	316190000	354450000	5924000000	3150000000	2774000000	161480000	110260000	51222000	11982000000	8462700000	3519000000
F1NZ78;P51913	+	F1NZ78;P51913	34;31	34;31	28;25	Alpha-enolase	ENO1	>tr|F1NZ78|F1NZ78_CHICK Alpha-enolase OS=Gallus gallus GN=ENO1 PE=2 SV=2;>sp|P51913|ENOA_CHICK Alpha-enolase OS=Gallus gallus GN=ENO1 PE=2 SV=2	2	34	34	28	5	7	20	18	5	14	8	15	9	8	14	5	7	20	18	5	14	8	15	9	8	14	4	5	16	13	4	12	6	14	6	7	11	77	77	66.4	47.332	434	434;434	6	12	43	49	13	27	13	20	14	18	22	0	0.51322	0.55553	64.768	213	0.40282	0.47099	153.25	4	0.48168	0.51422	62.87	8	0.31016	0.29986	62.733	40	0.57534	0.5872	37.617	46	0.36206	0.63722	24.081	12	0.2587	0.47731	84.61	22	0.61143	0.74591	46.98	12	0.72737	0.97759	49.397	19	0.53298	0.36389	48.184	14	0.32554	0.41035	52.233	15	0.43728	0.71184	77.932	21	18.2	21.7	59	55.8	11.5	50	24.9	44.5	30.6	28.3	43.5	28243000000	18421000000	9822300000	1186400000	767110000	419250000	1195800000	793330000	402460000	7707200000	5426100000	2281100000	5486200000	3272100000	2214100000	58246000	39982000	18263000	733560000	572330000	161230000	2770300000	1664300000	1106100000	82711000	52443000	30268000	2763500000	1706000000	1057600000	1955500000	1088100000	867360000	4303900000	3039300000	1264700000
F1NWT0;P11029	+	F1NWT0;P11029	66;65	66;65	61;60	Acetyl-CoA carboxylase;Biotin carboxylase	ACAC	>tr|F1NWT0|F1NWT0_CHICK ACACA OS=Gallus gallus GN=ACACA PE=2 SV=2;>sp|P11029|ACAC_CHICK Acetyl-CoA carboxylase OS=Gallus gallus GN=ACAC PE=1 SV=1	2	66	66	61	17	15	10	19	0	12	23	15	29	0	40	17	15	10	19	0	12	23	15	29	0	40	15	15	9	17	0	11	22	14	27	0	36	36.6	36.6	35.2	262.69	2324	2324;2324	25	22	17	31		17	28	18	43		59	0	0.78972	0.89361	65.047	200	0.85246	1.0574	37.821	21	0.6856	0.72101	12.644	15	0.69927	0.65053	33.861	12	0.66637	0.64471	43.862	27	NA	NA	NA	0	2.1529	3.5749	15.78	17	2.4102	2.77	35.668	18	1.0332	1.3661	35.944	18	1.2203	0.9558	55.662	29	NA	NA	NA	0	0.44695	0.74504	40.707	43	9.8	9.1	7	12.6	0	8.3	13.9	11.3	16.6	0	26.2	10234000000	5510200000	4723300000	1254300000	661500000	592780000	401300000	238320000	162980000	326880000	169190000	157700000	823270000	453570000	369710000	0	0	0	45340000	12930000	32409000	994880000	342080000	652810000	29039000	14411000	14628000	2111200000	956190000	1155000000	0	0	0	4247400000	2662000000	1585300000
F1NWP3;O73885	+	F1NWP3;O73885	87;71	87;71	59;45	Heat shock cognate 71 kDa protein	HSPA8	>tr|F1NWP3|F1NWP3_CHICK Heat shock cognate 71 kDa protein OS=Gallus gallus GN=HSPA8 PE=2 SV=1;>sp|O73885|HSP7C_CHICK Heat shock cognate 71 kDa protein OS=Gallus gallus GN=HSPA8 PE=1 SV=1	2	87	87	59	39	40	48	44	17	34	36	59	37	37	40	39	40	48	44	17	34	36	59	37	37	40	24	25	30	25	12	21	23	42	22	21	26	79.3	79.3	69.3	70.87	646	646;646	117	144	277	268	91	155	148	161	129	170	167	0	0.67493	0.8001	37.003	1516	0.7231	0.87722	19.337	97	0.68799	0.72549	35.335	113	0.73351	0.66628	40.564	220	0.60624	0.60025	33.332	221	0.77881	1.3834	11.552	78	0.65115	1.1816	19.123	135	0.81346	0.95913	32.659	113	0.64085	0.85256	17.457	154	1.0142	0.76958	29.05	94	0.5937	0.77704	21.665	150	0.5264	0.86525	28.406	141	62.1	58.5	59.8	60.4	26.3	53.3	54	62.8	56.2	58.8	58.2	6.21E+11	3.68E+11	2.53E+11	63935000000	36310000000	27624000000	61024000000	35526000000	25498000000	1.47E+11	85545000000	60996000000	96774000000	60158000000	36616000000	338710000	185990000	152730000	9864000000	5917000000	3947000000	63042000000	35186000000	27856000000	6572700000	3910500000	2662300000	52158000000	26153000000	26005000000	6999400000	4304200000	2695100000	1.14E+11	74596000000	39053000000
F1NWF6;Q5ZJU3	+	F1NWF6;Q5ZJU3	27;26	27;26	27;26	Asparagine synthetase;Asparagine synthetase [glutamine-hydrolyzing]	ASNS	>tr|F1NWF6|F1NWF6_CHICK Asparagine synthetase OS=Gallus gallus GN=ASNS PE=4 SV=1;>sp|Q5ZJU3|ASNS_CHICK Asparagine synthetase [glutamine-hydrolyzing] OS=Gallus gallus GN=ASNS PE=2 SV=3	2	27	27	27	12	12	11	11	0	5	12	11	12	1	16	12	12	11	11	0	5	12	11	12	1	16	12	12	11	11	0	5	12	11	12	1	16	49.7	49.7	49.7	64.068	561	561;561	19	24	20	24		6	17	16	20	1	31	2.23E-194	0.72013	0.86011	69.33	146	0.88943	1.0593	24.85	15	0.68511	0.70998	20.735	16	0.58018	0.57348	36.666	16	0.56571	0.56572	42.031	19	NA	NA	NA	0	1.0395	1.7823	19.067	6	2.386	2.8486	44.581	14	0.79784	1.0162	52.912	16	1.2219	0.96739	15.907	16	NA	NA	NA	1	0.47267	0.79394	106.09	27	25.7	28	25.7	22.3	0	10.9	25.7	28.9	26.7	1.6	33.2	17138000000	7667600000	9470600000	2131400000	1119400000	1012000000	1446300000	806970000	639310000	900910000	584210000	316700000	1396100000	903940000	492170000	0	0	0	51537000	22328000	29209000	2102000000	670920000	1431100000	56927000	34046000	22880000	2300900000	1077100000	1223700000	1342700	1034300	308410	6750800000	2447700000	4303200000
F1NW43;P00548	+	F1NW43;P00548	56;48	56;48	56;48	Pyruvate kinase;Pyruvate kinase muscle isozyme	PKM2;PKM	>tr|F1NW43|F1NW43_CHICK Pyruvate kinase OS=Gallus gallus GN=PKM2 PE=2 SV=2;>sp|P00548|KPYK_CHICK Pyruvate kinase muscle isozyme OS=Gallus gallus GN=PKM PE=2 SV=2	2	56	56	56	17	15	25	28	1	22	22	33	22	9	31	17	15	25	28	1	22	22	33	22	9	31	17	15	25	28	1	22	22	33	22	9	31	90.2	90.2	90.2	57.873	530	530;530	27	25	65	90	1	42	36	57	40	13	78	0	0.7723	0.90641	49.46	402	0.665	0.81012	28.095	24	0.46025	0.48195	48.088	20	1.2515	1.1442	31.963	51	0.72535	0.73674	37.117	82	NA	NA	NA	1	0.57448	1.0072	62.368	42	1.6349	1.9126	17.999	23	1.0819	1.406	21.18	56	0.85162	0.67631	25.726	26	0.44508	0.58486	31.099	13	0.51941	0.85934	27.583	64	40.8	39.4	57.7	62.6	2.5	51.3	52.3	83.2	50	21.7	63.8	56614000000	30693000000	25921000000	2718600000	1529600000	1189000000	3064000000	1917600000	1146400000	9874600000	4355400000	5519200000	16210000000	9213400000	6996600000	451220	215710	235500	934030000	570930000	363100000	5397000000	2040100000	3356900000	692070000	353500000	338580000	4557700000	2254900000	2302800000	43302000	30950000	12353000	13122000000	8426200000	4695700000
F1NW14	+	F1NW14	28	28	28		NCF1	>tr|F1NW14|F1NW14_CHICK NCF1 OS=Gallus gallus GN=NCF1 PE=2 SV=2	1	28	28	28	8	7	11	11	1	4	5	10	7	0	13	8	7	11	11	1	4	5	10	7	0	13	8	7	11	11	1	4	5	10	7	0	13	62.6	62.6	62.6	45.34	388	388	10	8	17	14	1	4	5	10	9		21	3.77E-292	0.9478	1.2908	74.375	73	0.9609	1.1597	9.803	6	1.1714	1.225	17.499	6	0.36813	0.33227	24.751	13	0.3123	0.32742	26.943	7	NA	NA	NA	0	1.7543	2.9171	15.605	4	1.578	1.9129	69.358	4	0.99077	1.3195	23.195	9	2.0834	1.5251	37.284	7	NA	NA	NA	0	0.94088	1.537	14.967	17	26	23.5	29.9	31.4	2.3	13.1	14.2	21.4	20.6	0	44.6	3882700000	2060700000	1822000000	322750000	163650000	159100000	272200000	125620000	146570000	688600000	489320000	199280000	335790000	240770000	95022000	0	0	0	5830700	2384100	3446500	249730000	101050000	148680000	23188000	12110000	11078000	507320000	153920000	353390000	0	0	0	1477300000	771890000	705440000
F1NVA4	+	F1NVA4	41	41	3		NPM1	>tr|F1NVA4|F1NVA4_CHICK Nucleophosmin (Fragment) OS=Gallus gallus GN=NPM1 PE=2 SV=2	1	41	41	3	16	17	29	21	12	17	14	34	14	15	17	16	17	29	21	12	17	14	34	14	15	17	1	1	1	1	1	1	1	3	1	1	1	75.6	75.6	10.9	30.352	275	275	105	115	735	612	112	157	568	203	490	333	254	0	0.66825	0.72736	31.303	2921	0.82024	0.99873	32.132	82	0.71216	0.75068	18.916	102	0.90168	0.82457	23.523	550	0.90224	0.90426	14.517	531	0.32335	0.603	16.573	84	0.30448	0.52808	21.975	146	0.53045	0.65649	13.808	448	0.34178	0.47737	22.236	191	0.67698	0.56801	20.725	390	0.31076	0.40179	27.138	178	0.4884	0.81572	16.506	219	60.4	57.8	72	65.5	39.3	55.3	57.1	75.6	57.1	52.7	50.5	8.59E+11	4.98E+11	3.60E+11	54113000000	28729000000	25384000000	56513000000	32364000000	24149000000	2.53E+11	1.31E+11	1.22E+11	94223000000	48271000000	45952000000	7343500000	5376300000	1967200000	12785000000	9670100000	3114900000	1.15E+11	73685000000	41738000000	5710700000	4172600000	1538200000	72695000000	41584000000	31110000000	9303900000	7099900000	2204000000	1.78E+11	1.17E+11	60732000000
F1NV33	+	F1NV33	50	50	50		MSH2	>tr|F1NV33|F1NV33_CHICK MSH2 OS=Gallus gallus GN=MSH2 PE=2 SV=2	1	50	50	50	21	14	19	24	1	8	14	25	18	6	28	21	14	19	24	1	8	14	25	18	6	28	21	14	19	24	1	8	14	25	18	6	28	49.7	49.7	49.7	95.216	851	851	38	26	37	63	1	8	25	41	25	7	51	0	0.71342	0.75875	42.16	262	0.70566	0.87653	36.786	29	0.68793	0.73477	30.506	23	0.72699	0.68097	34.287	31	0.72878	0.70781	16.477	47	NA	NA	NA	1	1.4249	2.36	15.767	8	1.5819	1.8665	28.815	15	0.71735	0.92159	13.867	40	0.8677	0.67167	19.127	16	0.60733	0.77008	21.824	7	0.39643	0.66347	51.731	45	30.1	22.6	25.5	29.8	1.3	14.8	18.8	37.4	25.7	11.9	38.9	24631000000	14522000000	10109000000	2656600000	1502100000	1154500000	1716600000	925290000	791320000	2699100000	1543300000	1155800000	3806800000	2178100000	1628700000	335070	138960	196110	28540000	10877000	17662000	1657200000	682780000	974380000	176980000	101150000	75838000	2670300000	1462700000	1207700000	52801000	35181000	17620000	9166100000	6080600000	3085500000
F1NV02;P11682	+	F1NV02	60;4	60;4	60;4			>tr|F1NV02|F1NV02_CHICK Apolipoprotein B OS=Gallus gallus GN=APOB PE=2 SV=2	2	60	60	60	0	1	3	8	0	5	3	35	2	20	7	0	1	3	8	0	5	3	35	2	20	7	0	1	3	8	0	5	3	35	2	20	7	18.8	18.8	18.8	523.35	4631	4631;433		1	13	22		18	6	45	5	24	11	0	0.15371	0.19538	192.93	105	NA	NA	NA	0	NA	NA	NA	1	0.035828	0.030868	254.32	11	0.42905	0.41513	228.94	14	NA	NA	NA	0	0.031573	0.057609	234.17	10	0.10656	0.11933	214.74	6	0.16446	0.21251	109.43	34	0.011755	0.0093549	166.53	5	0.16709	0.2167	105.42	16	0.050474	0.083832	228.39	8	0	0.2	0.6	2.5	0	0.8	0.6	13	0.4	5.7	1.8	17924000000	13511000000	4413200000	0	0	0	377630000	160160000	217470000	6224600000	4043200000	2181400000	4788100000	3859300000	928800000	0	0	0	622690000	593550000	29134000	595260000	515910000	79351000	82676000	69004000	13672000	895970000	887510000	8460500	72109000	57565000	14544000	4265100000	3324700000	940390000
F1NUT6	+	F1NUT6	53	2	2		PSMD1	>tr|F1NUT6|F1NUT6_CHICK 26S proteasome non-ATPase regulatory subunit 1 OS=Gallus gallus GN=PSMD1 PE=2 SV=2	1	53	2	2	13	13	28	26	1	14	20	30	16	2	26	0	0	0	0	0	0	1	2	0	0	0	0	0	0	0	0	0	1	2	0	0	0	68.2	4.5	4.5	88.268	798	798							1	2				0	0.64427	0.91744	15.706	2	NA	NA	NA	0	NA	NA	NA	0	NA	NA	NA	0	NA	NA	NA	0	NA	NA	NA	0	NA	NA	NA	0	NA	NA	NA	0	0.64427	0.91744	15.706	2	NA	NA	NA	0	NA	NA	NA	0	NA	NA	NA	0	25.1	23.3	45.5	41.2	1.1	24.7	35	52.4	26.3	4.1	43	25926000	14990000	10936000	0	0	0	0	0	0	0	0	0	0	0	0	0	0	0	0	0	0	0	0	0	25926000	14990000	10936000	0	0	0	0	0	0	0	0	0
F1NU79	+	F1NU79	40	40	39		PSMC5	>tr|F1NU79|F1NU79_CHICK PSMC5 OS=Gallus gallus GN=PSMC5 PE=4 SV=1	1	40	40	39	11	9	18	17	3	14	11	26	17	5	16	11	9	18	17	3	14	11	26	17	5	16	11	8	17	16	2	13	10	25	16	4	16	74.3	74.3	71.4	46.259	412	412	14	18	43	42	14	20	25	50	37	7	42	0	0.69081	0.77564	53.354	250	0.69126	0.87851	19.739	9	0.41183	0.42756	18.265	14	0.57995	0.52333	24.397	34	0.66194	0.65719	40.904	35	1.1591	2.0455	11.058	11	0.88208	1.514	38.86	20	1.717	2.0114	16.007	15	0.71301	0.99284	23.316	50	0.94008	0.72638	45.288	23	0.53715	0.68491	42.037	6	0.42388	0.68658	48.6	33	39.8	30.1	62.4	55.3	9.2	47.6	39.3	66.3	49.8	18.7	52.4	19724000000	11478000000	8245500000	620180000	345530000	274650000	1315100000	933940000	381210000	4304900000	2697100000	1607800000	2581900000	1486400000	1095500000	11597000	4989700	6607100	287950000	163930000	124030000	2176800000	854090000	1322700000	434400000	247020000	187380000	3036000000	1460600000	1575300000	28474000	18808000	9665900	4926500000	3265900000	1660600000
F1NT10	+	F1NT10	53	53	50		TCERG1	>tr|F1NT10|F1NT10_CHICK Uncharacterized protein OS=Gallus gallus PE=4 SV=2	1	53	53	50	5	3	33	13	0	0	15	17	12	0	20	5	3	33	13	0	0	15	17	12	0	20	5	3	31	13	0	0	14	17	12	0	18	42.5	42.5	40.4	109.94	966	966	7	4	69	22			17	24	15		35	0	0.85457	0.95188	34.087	153	0.77654	0.93896	16.971	6	NA	NA	NA	1	1.3083	1.1901	32.749	58	0.87318	0.84486	32.207	17	NA	NA	NA	0	NA	NA	NA	0	1.0108	1.2475	30.687	11	0.66689	0.90505	21.445	23	0.82259	0.67478	22.837	10	NA	NA	NA	0	0.46904	0.74779	22.969	27	5.3	2.9	30.8	16.6	0	0	14.7	21.8	12.2	0	20.5	12362000000	6164500000	6197400000	499980000	279080000	220890000	6427900	3452100	2975800	6942300000	3039200000	3903100000	1037100000	571770000	465330000	0	0	0	0	0	0	966040000	493990000	472050000	127440000	76218000	51221000	961320000	515240000	446080000	0	0	0	1821300000	1185600000	635660000
F1NSP8	+	F1NSP8	61	61	61		HNRNPU	>tr|F1NSP8|F1NSP8_CHICK HNRNPU OS=Gallus gallus GN=HNRNPU PE=4 SV=2	1	61	61	61	31	16	30	30	4	23	20	47	22	19	32	31	16	30	30	4	23	20	47	22	19	32	31	16	30	30	4	23	20	47	22	19	32	59.6	59.6	59.6	74.994	671	671	77	36	87	106	8	58	35	110	43	42	86	0	0.54082	0.72276	53.371	617	0.66675	0.81188	15.57	69	0.67099	0.7116	16.713	32	0.40803	0.37319	32.802	73	0.4812	0.4797	38.74	92	0.98072	1.7844	15.654	8	1.057	1.8729	14.755	56	1.706	2.0638	19.023	31	0.45201	0.60409	25.209	108	0.90194	0.67958	22.264	35	0.66773	0.87877	14.187	42	0.47294	0.77728	27.963	71	37.4	20.6	36.7	35.5	6.3	31	25.3	50.5	27.7	28.9	35	1.62E+11	97692000000	64657000000	33788000000	19793000000	13994000000	12490000000	7142800000	5347300000	21929000000	15314000000	6614200000	16098000000	10553000000	5544900000	17893000	9109300	8783500	2938000000	1391400000	1546600000	16486000000	6192800000	10293000000	4099800000	2777600000	1322200000	18589000000	9805100000	8783600000	1116300000	655570000	460770000	34799000000	24057000000	10741000000
F1NSP7;Q90732	+	F1NSP7;Q90732	42;31	42;31	42;31	26S protease regulatory subunit 4	PSMC1	>tr|F1NSP7|F1NSP7_CHICK 26S protease regulatory subunit 4 (Fragment) OS=Gallus gallus GN=PSMC1 PE=2 SV=2;>sp|Q90732|PRS4_CHICK 26S protease regulatory subunit 4 OS=Gallus gallus GN=PSMC1 PE=2 SV=1	2	42	42	42	2	10	25	17	5	13	12	23	13	1	17	2	10	25	17	5	13	12	23	13	1	17	2	10	25	17	5	13	12	23	13	1	17	77	77	77	47.516	422	422;440	2	12	61	46	14	19	19	44	24	1	22	0	0.67144	0.75568	54.912	225	0.60877	0.76051	6.8238	2	0.4937	0.52056	25.768	7	0.55439	0.5083	32.517	52	0.71436	0.73248	41.479	39	1.1379	2.0012	16.437	13	1.0215	1.734	19.169	19	1.632	1.9942	20.819	14	0.66862	0.93365	17.928	43	0.88492	0.68807	14.364	16	NA	NA	NA	1	0.42413	0.703	54.161	19	9.7	34.4	62.8	52.4	11.6	41.7	37.7	51.4	42.7	4.7	50	25396000000	15371000000	10024000000	49705000	28944000	20761000	348660000	226670000	121990000	9867500000	6494800000	3372700000	4050900000	2325800000	1725100000	51041000	24208000	26833000	302940000	145820000	157120000	2295600000	845290000	1450300000	456070000	268900000	187170000	3113700000	1673200000	1440500000	4613100	2687300	1925900	4855000000	3335000000	1520000000
F1NR71	+	F1NR71	23	23	23		PSMD7	>tr|F1NR71|F1NR71_CHICK PSMD7 OS=Gallus gallus GN=PSMD7 PE=4 SV=2	1	23	23	23	2	4	9	7	4	7	7	19	8	4	9	2	4	9	7	4	7	7	19	8	4	9	2	4	9	7	4	7	7	19	8	4	9	50.9	50.9	50.9	45.251	405	405	3	7	26	12	21	14	16	38	9	5	23	0	0.75852	0.91926	59.363	155	0.52751	0.64032	5.1507	3	0.46593	0.49889	30.397	6	0.59797	0.55548	46.668	22	0.69214	0.68778	45.673	11	1.2794	2.2999	14.192	17	1.2083	2.2076	13.548	14	1.7761	2.1269	13.888	11	0.77529	1.007	22.098	38	0.83424	0.61129	14.887	8	0.49306	0.64382	20.662	5	0.39017	0.64564	51.087	20	9.1	14.8	26.2	30.6	10.1	24.2	25.4	44.9	25.7	12.1	29.6	18966000000	10490000000	8476500000	143220000	89193000	54028000	473330000	306310000	167020000	8434700000	5259900000	3174900000	1185800000	700520000	485270000	97134000	41354000	55779000	287980000	119340000	168630000	3115800000	1079600000	2036200000	412080000	228260000	183820000	1764800000	912740000	852060000	16410000	12203000	4206600	3035200000	1740600000	1294700000
F1NQ45	+	F1NQ45	22	22	22		CDC40	>tr|F1NQ45|F1NQ45_CHICK CDC40 OS=Gallus gallus GN=CDC40 PE=4 SV=1	1	22	22	22	14	10	7	10	0	1	4	4	3	0	8	14	10	7	10	0	1	4	4	3	0	8	14	10	7	10	0	1	4	4	3	0	8	51.6	51.6	51.6	65.697	580	580	18	14	12	13		1	4	6	3		13	1.14E-285	0.66469	0.77826	40.068	67	0.52549	0.65115	41.475	16	0.74371	0.78557	25.539	9	1.0541	0.96405	44.287	8	1.071	1.0395	19.855	10	NA	NA	NA	0	NA	NA	NA	1	1.4771	1.8398	19.326	4	0.40836	0.53747	22.903	6	NA	NA	NA	1	NA	NA	NA	0	0.4724	0.78011	19.677	12	32.9	23.3	18.3	23.4	0	2.4	12.2	14	7.4	0	19.1	4512100000	2564700000	1947400000	1256400000	797170000	459230000	698390000	372370000	326020000	485650000	232200000	253440000	751690000	349160000	402540000	0	0	0	7705900	4004400	3701500	278720000	131750000	146970000	30590000	22634000	7955600	52732000	25884000	26848000	0	0	0	950190000	629500000	320680000
F1NPS0	+	F1NPS0	61	61	61		NUP155	>tr|F1NPS0|F1NPS0_CHICK NUP155 OS=Gallus gallus GN=NUP155 PE=2 SV=2	1	61	61	61	1	1	26	32	0	32	20	25	21	35	36	1	1	26	32	0	32	20	25	21	35	36	1	1	26	32	0	32	20	25	21	35	36	48.3	48.3	48.3	154.83	1395	1395	1	1	47	93		67	29	36	35	68	65	0	0.54904	0.68054	46.669	371	NA	NA	NA	1	NA	NA	NA	0	1.169	1.0348	34.457	36	0.67999	0.68322	22.818	72	NA	NA	NA	0	0.3354	0.58074	25.83	60	1.0226	1.1676	23.78	22	0.35402	0.49657	27.75	36	1.8112	1.4556	32.318	21	0.29967	0.38498	18.981	64	0.57655	0.93604	33.142	59	1.6	1.2	25.4	30.7	0	31.7	22	26.4	21.2	35	33.8	26323000000	15577000000	10746000000	17415000	7092400	10323000	0	0	0	3568600000	1568600000	2000000000	6086400000	3544600000	2541800000	0	0	0	817830000	611910000	205920000	2222200000	1138400000	1083800000	160890000	115370000	45522000	1852600000	671200000	1181400000	470310000	360080000	110230000	11126000000	7559800000	3566700000
F1NPQ0	+	F1NPQ0	40	40	40		LOC100859465	>tr|F1NPQ0|F1NPQ0_CHICK Uncharacterized protein OS=Gallus gallus GN=LOC100859465 PE=4 SV=1	1	40	40	40	4	8	11	12	0	9	13	17	15	2	19	4	8	11	12	0	9	13	17	15	2	19	4	8	11	12	0	9	13	17	15	2	19	78.9	78.9	78.9	53.008	456	456	5	12	18	38		10	20	22	21	2	52	0	0.67957	0.68144	58.706	167	0.57554	0.68091	20.843	5	0.47245	0.50481	53.133	9	0.68923	0.6247	52.666	13	0.62196	0.60158	31.868	31	NA	NA	NA	0	1.1127	2.07	26.886	10	1.9836	2.3371	9.1523	15	0.9195	1.1883	14.303	22	0.94302	0.69342	10.642	15	0.78504	0.99813	53.906	2	0.39029	0.64009	46.054	45	14.9	21.1	32.9	31.4	0	23	35.1	52.9	39.5	7	52.6	17183000000	10041000000	7142200000	512970000	306640000	206320000	902760000	600320000	302450000	1521200000	838140000	683100000	2351200000	1477900000	873330000	0	0	0	93971000	42447000	51523000	2357300000	847820000	1509500000	77426000	41041000	36384000	2662900000	1377000000	1285900000	15292000	9152000	6139600	6688000000	4500400000	2187600000
F1NPM7	+	F1NPM7	18	16	16		TRA2A	>tr|F1NPM7|F1NPM7_CHICK TRA2A OS=Gallus gallus GN=TRA2A PE=4 SV=2	1	18	16	16	7	9	4	4	2	6	4	10	5	3	5	6	8	4	4	2	4	3	9	4	3	5	6	8	4	4	2	4	3	9	4	3	5	46.2	43	43	32.464	277	277	13	12	16	11	3	10	7	14	5	5	13	2.88E-159	0.56066	0.70081	30.307	92	0.59347	0.71781	6.8653	12	0.65151	0.6897	18.518	8	0.65522	0.59456	18.405	11	0.53062	0.51254	18.739	9	0.40122	0.73145	14.291	3	0.57062	1.0051	10.529	9	0.84564	0.98405	50.186	6	0.33857	0.50307	9.3064	14	0.87085	0.69905	11.284	3	0.55477	0.73648	18.536	5	0.50074	0.83695	21.089	12	31.4	35.7	18.8	17	8.3	17.7	18.1	31.8	23.1	15.9	21.3	14837000000	9113100000	5723400000	3382700000	2065600000	1317100000	2709300000	1660000000	1049300000	1507900000	891750000	616140000	2135200000	1401900000	733270000	7955400	5117100	2838300	147750000	93189000	54558000	900600000	492800000	407800000	169050000	126290000	42757000	511150000	248960000	262190000	19876000	12523000	7353400	3345100000	2114900000	1230100000
F1NPF0;Q5ZMS3	+	F1NPF0;Q5ZMS3	42;41	42;41	42;41	Eukaryotic translation initiation factor 2 subunit 3	EIF2S3	>tr|F1NPF0|F1NPF0_CHICK Eukaryotic translation initiation factor 2 subunit 3 OS=Gallus gallus GN=EIF2S3 PE=4 SV=1;>sp|Q5ZMS3|IF2G_CHICK Eukaryotic translation initiation factor 2 subunit 3 OS=Gallus gallus GN=EIF2S3 PE=1 SV=1	2	42	42	42	20	13	15	16	1	13	16	25	16	10	23	20	13	15	16	1	13	16	25	16	10	23	20	13	15	16	1	13	16	25	16	10	23	74.8	74.8	74.8	51.103	472	472;472	41	30	26	42	3	20	34	39	35	14	51	0	0.69997	0.76027	44.694	299	0.60243	0.71619	13.135	35	0.77106	0.81601	11.342	28	0.39425	0.34288	29.526	23	0.73581	0.73359	24.116	38	0.58168	1.0897	8.0627	3	0.72391	1.3595	22.7	20	1.2785	1.5266	17.564	24	0.99596	1.2995	34.008	37	0.70714	0.52237	12.914	29	0.6393	0.83278	16.37	14	0.42485	0.69137	27.332	48	52.5	40	39.8	43.4	1.9	34.1	42.8	61	44.5	34.5	57	98021000000	60185000000	37836000000	14791000000	9175000000	5616300000	7259100000	4062700000	3196300000	10457000000	7071100000	3385600000	5637300000	3111500000	2525800000	14893000	9043000	5849500	487520000	281120000	206400000	10788000000	4797600000	5990000000	405540000	228150000	177390000	16676000000	9834800000	6841100000	308900000	185000000	123900000	31197000000	21430000000	9767400000
F1NPA2	+	F1NPA2	36	36	36		PSMD11	>tr|F1NPA2|F1NPA2_CHICK PSMD11 OS=Gallus gallus GN=PSMD11 PE=4 SV=2	1	36	36	36	0	3	17	12	0	7	11	15	14	3	19	0	3	17	12	0	7	11	15	14	3	19	0	3	17	12	0	7	11	15	14	3	19	59.6	59.6	59.6	47.917	428	428		3	50	27		9	19	22	23	3	39	0	0.63642	0.70257	53.946	172	NA	NA	NA	0	0.51792	0.54021	26.421	2	0.57261	0.51475	37.421	45	0.64836	0.63211	39.743	23	NA	NA	NA	0	1.0477	1.8906	13.807	7	1.8106	2.1471	18.967	16	0.64457	0.87007	16.737	22	1.0124	0.76844	41.375	20	0.50817	0.67549	103.32	3	0.46183	0.75796	41.92	34	0	9.1	40.2	30.6	0	26.6	31.1	44.9	39	12.4	41.8	17463000000	9564700000	7898400000	0	0	0	216780000	140740000	76046000	7047700000	4071600000	2976100000	1871300000	1100300000	771000000	0	0	0	83500000	38297000	45203000	2326000000	797970000	1528100000	93960000	57205000	36754000	2155200000	983810000	1171400000	32808000	9914200	22893000	3635800000	2364900000	1270900000
F1NLU1	+	F1NLU1	17	17	17			>tr|F1NLU1|F1NLU1_CHICK Uncharacterized protein OS=Gallus gallus PE=4 SV=2	1	17	17	17	7	9	6	6	0	2	3	4	5	5	12	7	9	6	6	0	2	3	4	5	5	12	7	9	6	6	0	2	3	4	5	5	12	24.3	24.3	24.3	99.261	885	885	9	11	8	10		2	4	4	5	6	16	3.51E-143	0.47129	0.71445	59.735	64	0.33279	0.39144	43.757	8	0.34073	0.35681	42.149	10	0.994	0.92726	18.513	7	0.86528	0.87558	10.082	7	NA	NA	NA	0	0.4465	0.73818	1.1616	2	0.92364	1.1219	11.085	2	1.6251	2.1065	8.4823	4	1.3717	1.0186	33.761	3	0.34238	0.44627	58.97	6	0.3312	0.5477	50.275	15	9.2	13.8	7.8	8.1	0	2.8	4	7.6	7	7.8	19.1	4429200000	2822400000	1606800000	755020000	514290000	240730000	515410000	390380000	125040000	357430000	165010000	192420000	406640000	225900000	180750000	0	0	0	2435600	1566900	868730	279070000	150490000	128580000	10396000	3722600	6673600	257600000	109870000	147730000	33821000	25883000	7938300	1811300000	1235200000	576090000
F1NL86	+	F1NL86	22	22	22		KLHDC4	>tr|F1NL86|F1NL86_CHICK KLHDC4_	1	22	22	22	10	6	3	2	0	5	6	10	5	0	12	10	6	3	2	0	5	6	10	5	0	12	10	6	3	2	0	5	6	10	5	0	12	42.1	42.1	42.1	65.136	579	579	19	15	3	2		5	9	13	9		21	6.98E-279	0.49899	0.65818	61.128	80	0.27916	0.34363	27.16	14	0.33751	0.3619	12.052	12	0.35495	0.33005	29.026	2	0.69144	0.65889	4.7149	2	NA	NA	NA	0	1.1173	1.9366	21.427	5	1.3564	1.6275	17.302	7	0.82896	1.0954	16.157	13	0.64684	0.52918	10.869	8	NA	NA	NA	0	0.40514	0.68381	45.096	17	22.6	14.2	5	3.3	0	11.6	9.2	26.8	8.1	0	28.5	7536400000	4809100000	2727400000	1952700000	1269900000	682780000	1432700000	1038400000	394310000	221790000	158200000	63591000	121570000	69648000	51927000	0	0	0	37315000	16649000	20665000	783220000	331510000	451710000	98772000	53544000	45227000	477150000	281120000	196030000	0	0	0	2411300000	1590200000	821110000
F1NKY2;F1NFC0;Q06066	+	F1NKY2;F1NFC0;Q06066	26;25;25	26;25;25	20;19;19	Nuclease-sensitive element-binding protein 1	YBX1	>tr|F1NKY2|F1NKY2_CHICK Nuclease-sensitive element-binding protein 1 (Fragment) OS=Gallus gallus GN=YBX1 PE=2 SV=2;>tr|F1NFC0|F1NFC0_CHICK Nuclease-sensitive element-binding protein 1 (Fragment) OS=Gallus gallus GN=YBX1 PE=2 SV=2;>sp|Q06066|YBOX1_CHICK Nuc	3	26	26	20	15	15	19	12	15	13	16	17	13	14	15	15	15	19	12	15	13	16	17	13	14	15	11	10	15	8	10	9	11	14	10	10	11	75.1	75.1	70.7	31.554	273	273;269;321	38	51	192	86	115	33	38	43	31	37	38	0	0.44803	0.50016	70.546	621	0.3849	0.4714	16.398	32	0.49677	0.53978	47.591	41	0.23963	0.21816	65.258	175	0.35424	0.34548	17.981	73	0.55705	1.0036	12.037	97	0.67161	1.1837	20.472	33	0.7016	0.84874	15.39	31	0.38826	0.51889	68.524	43	0.33768	0.27918	13.476	26	0.85703	1.1022	14.876	36	0.53091	0.87983	14.821	34	55.3	55.3	63	56	62.3	55.3	55.3	66.7	54.6	55.3	54.9	1.25E+11	88897000000	36312000000	14986000000	10694000000	4291100000	16949000000	11242000000	5706400000	41549000000	33832000000	7717100000	7847800000	5822100000	2025700000	1259100000	793920000	465150000	2029300000	1189800000	839420000	16073000000	9339000000	6734100000	1869900000	826550000	1043300000	6720100000	4934700000	1785400000	1259600000	655640000	603980000	14667000000	9566300000	5100300000
F1NKW5	+	F1NKW5	20	20	20		CPSF3	>tr|F1NKW5|F1NKW5_CHICK CPSF3 OS=Gallus gallus GN=CPSF3 PE=4 SV=2	1	20	20	20	10	10	8	10	0	1	5	9	6	0	10	10	10	8	10	0	1	5	9	6	0	10	10	10	8	10	0	1	5	9	6	0	10	34.9	34.9	34.9	64.435	568	568	17	17	21	31		2	7	10	8		19	2.51E-202	0.79683	0.83797	59.423	107	0.73351	0.89836	16.349	13	0.83518	0.86197	62.493	13	1.4534	1.3449	29.448	19	0.78275	0.77311	78.724	24	NA	NA	NA	0	1.0535	1.784	10.378	2	1.0471	1.2641	51.187	4	0.52774	0.71358	52.652	10	1.0867	0.83843	69.59	6	NA	NA	NA	0	0.46688	0.75858	29.958	16	19.4	20.4	15.1	17.1	0	1.8	10.4	19.2	12.1	0	18.7	9498500000	5342900000	4155600000	1410100000	801530000	608600000	1875100000	956010000	919060000	1308600000	521590000	787000000	1524700000	968300000	556420000	0	0	0	3801100	1895900	1905200	239660000	137240000	102420000	38549000	20966000	17583000	763550000	417210000	346340000	0	0	0	2334400000	1518200000	816270000
F1NK96	+	F1NK96	11	11	11		PDIA6	>tr|F1NK96|F1NK96_CHICK PDIA6 OS=Gallus gallus GN=PDIA6 PE=2 SV=1	1	11	11	11	3	4	5	6	2	1	4	5	5	1	7	3	4	5	6	2	1	4	5	5	1	7	3	4	5	6	2	1	4	5	5	1	7	36.2	36.2	36.2	48.787	447	447	3	4	9	18	5	1	5	6	11	1	17	1.20E-277	0.62687	0.73098	37.047	62	0.54018	0.64315	24.339	3	0.77449	0.8327	30.165	2	0.61188	0.57964	22.044	8	0.62755	0.62906	19.885	17	1.0313	1.8675	9.7757	2	NA	NA	NA	1	0.95175	1.1573	40.596	5	0.61309	0.8052	28.003	6	0.90761	0.75508	34.497	5	NA	NA	NA	1	0.50244	0.8399	19.012	12	10.3	13.6	17.7	23.3	5.4	5.6	13.4	14.8	15.9	5.4	28.6	3883600000	2345500000	1538100000	209850000	126800000	83054000	138770000	82516000	56252000	1206500000	745050000	461410000	800330000	496340000	304000000	5887600	2843600	3044000	2778300	1633400	1144900	434130000	225460000	208660000	11803000	7181900	4620800	367520000	204170000	163350000	1928300	1288100	640190	704120000	452220000	251900000
F1NK38	+	F1NK38	52	2	2			>tr|F1NK38|F1NK38_CHICK T-complex protein 1 subunit eta OS=Gallus gallus GN=CCT7 PE=2 SV=2	1	52	2	2	13	5	25	24	2	14	20	26	21	3	26	0	0	0	0	0	0	0	1	0	0	1	0	0	0	0	0	0	0	1	0	0	1	86	6.4	6.4	60.061	551	551								1			1	0	0.44142	0.66542	40.884	2	NA	NA	NA	0	NA	NA	NA	0	NA	NA	NA	0	NA	NA	NA	0	NA	NA	NA	0	NA	NA	NA	0	NA	NA	NA	0	NA	NA	NA	1	NA	NA	NA	0	NA	NA	NA	0	NA	NA	NA	1	33.9	12.5	51.9	55	4.7	33.4	50.1	67.3	48.3	11.8	52.1	64712000	49269000	15443000	0	0	0	0	0	0	0	0	0	0	0	0	0	0	0	0	0	0	0	0	0	292520	181370	111160	0	0	0	0	0	0	64419000	49087000	15332000
F1NJT3;F1NJT4;P11722	+	F1NJT3;F1NJT4;P11722	16;15;8	16;15;8	16;15;8	Fibronectin	FN1	>tr|F1NJT3|F1NJT3_CHICK Fibronectin OS=Gallus gallus GN=FN1 PE=2 SV=1;>tr|F1NJT4|F1NJT4_CHICK Fibronectin OS=Gallus gallus GN=FN1 PE=2 SV=2;>sp|P11722|FINC_CHICK Fibronectin (Fragments) OS=Gallus gallus GN=FN1 PE=2 SV=3	3	16	16	16	0	2	9	5	0	11	0	1	0	0	1	0	2	9	5	0	11	0	1	0	0	1	0	2	9	5	0	11	0	1	0	0	1	8	8	8	273.25	2483	2483;2360;1256		3	14	8		24		1			2	0	0.13844	0.18391	107.76	38	NA	NA	NA	0	0.1821	0.20036	45.947	3	0.29825	0.27442	85.136	10	0.23577	0.23466	119.83	6	NA	NA	NA	0	0.059413	0.099862	98.303	16	NA	NA	NA	0	NA	NA	NA	1	NA	NA	NA	0	NA	NA	NA	0	0.10394	0.17357	28.942	2	0	1.6	4.2	2.8	0	6.3	0	0.7	0	0	0.8	2850500000	2538400000	312060000	0	0	0	308820000	220380000	88442000	1039400000	927330000	112120000	1012600000	911590000	101010000	0	0	0	419900000	411080000	8825300	0	0	0	115440	76326	39118	0	0	0	0	0	0	69577000	67952000	1625700
F1NJ10	+	F1NJ10	21	21	5			>tr|F1NJ10|F1NJ10_CHICK SLC25A6 OS=Gallus gallus GN=SLC25A6 PE=3 SV=2	1	21	21	5	8	7	8	12	5	13	8	11	10	4	10	8	7	8	12	5	13	8	11	10	4	10	1	1	1	1	2	1	1	2	2	0	2	61.4	61.4	17.9	35.002	319	319	11	16	17	39	7	29	14	16	14	8	20	2.49E-207	0.40165	0.53436	64.143	168	0.44881	0.53436	18.965	10	0.27929	0.27848	87.873	15	0.4315	0.3856	16.154	15	0.21387	0.20947	44.68	30	0.42871	0.76233	84.631	7	0.47711	0.84172	35.156	29	0.29236	0.34419	22.822	12	0.72471	0.98528	19.102	16	1.1777	0.90915	7.791	12	0.22137	0.28751	15.373	8	0.3814	0.61476	19.14	14	25.4	27.3	26.3	40.8	14.7	44.5	26.3	35.7	33.2	13.2	32.9	42313000000	28904000000	13409000000	2930800000	1990600000	940280000	2562900000	1695800000	867070000	4279900000	2996800000	1283100000	9632200000	7845100000	1787100000	31936000	21083000	10854000	1421200000	971290000	449920000	3969200000	3009400000	959810000	155520000	89479000	66040000	4464000000	1958600000	2505400000	45191000	36742000	8449800	12820000000	8288700000	4531400000
F1NIB4	+	F1NIB4	20	19	19		HNRNPAB	>tr|F1NIB4|F1NIB4_CHICK HNRNPAB OS=Gallus gallus GN=HNRNPAB PE=2 SV=2	1	20	19	19	7	6	9	2	3	9	8	11	7	5	5	7	6	9	2	3	9	8	10	7	5	5	7	6	9	2	3	9	8	10	7	5	5	65.8	63.5	63.5	24.572	219	219	11	7	13	3	35	20	14	23	14	17	7	8.47E-241	0.55951	0.77079	65.561	129	0.35638	0.44388	21.959	8	0.38096	0.39288	31.716	6	0.19261	0.1771	50.01	9	0.27859	0.26939	34.644	3	0.60998	1.068	14.517	25	0.66963	1.2134	12.131	20	0.72777	0.87348	7.7041	11	0.37939	0.49664	24.553	23	0.25155	0.18601	33.805	11	0.72766	0.95827	11.811	8	0.46107	0.77079	5.5097	5	28.3	27.4	40.2	11.9	14.6	32	27.4	43.8	23.7	25.6	28.3	9758100000	6990700000	2767400000	1340500000	948060000	392480000	615570000	441440000	174130000	2737600000	2215900000	521720000	723890000	558390000	165490000	49145000	30317000	18829000	231040000	132770000	98277000	1825300000	1032200000	793090000	140940000	98535000	42403000	1102700000	867630000	235040000	37369000	21237000	16132000	954040000	644220000	309820000
F1NGU9;Q5ZL34	+	F1NGU9;Q5ZL34	12;12	12;12	12;12	Cleavage and polyadenylation specificity factor subunit 6	CPSF6	>tr|F1NGU9|F1NGU9_CHICK Cleavage and polyadenylation-specificity factor subunit 6 OS=Gallus gallus GN=CPSF6 PE=2 SV=1;>sp|Q5ZL34|CPSF6_CHICK Cleavage and polyadenylation specificity factor subunit 6 OS=Gallus gallus GN=CPSF6 PE=2 SV=1	2	12	12	12	6	2	7	6	1	0	6	5	5	0	5	6	2	7	6	1	0	6	5	5	0	5	6	2	7	6	1	0	6	5	5	0	5	22.4	22.4	22.4	59.161	549	549;551	12	2	23	17	1		11	8	8		14	0	0.64869	0.68998	44.034	79	0.59858	0.68998	34.084	11	0.5173	0.52798	3.117	2	0.71225	0.62857	52.039	19	0.62248	0.59564	19.863	9	NA	NA	NA	1	NA	NA	NA	0	1.2437	1.4875	6.9556	11	0.62265	0.76854	23.136	8	0.69164	0.54048	13.385	5	NA	NA	NA	0	0.4361	0.70744	23.933	13	16.8	5.5	17.5	17.1	2.6	0	15.3	15.5	12.8	0	15.1	6696500000	3717900000	2978600000	818790000	512540000	306240000	171030000	106010000	65021000	2459900000	1281200000	1178700000	490430000	283330000	207100000	366130	98432	267690	0	0	0	933650000	398960000	534690000	39663000	26722000	12941000	448920000	251970000	196950000	0	0	0	1333800000	857090000	476710000
F1NFS0;R4GK33	+	F1NFS0;R4GK33	84;82	83;81	4;4		EEF2	>tr|F1NFS0|F1NFS0_CHICK Elongation factor 2 (Fragment) OS=Gallus gallus GN=EEF2 PE=4 SV=2;>tr|R4GK33|R4GK33_CHICK Elongation factor 2 OS=Gallus gallus GN=EEF2 PE=4 SV=1	2	84	83	4	28	29	43	46	1	33	30	59	35	17	44	27	28	42	45	1	32	30	59	34	16	43	0	0	2	2	0	1	0	4	0	0	1	83.5	82.4	4	95.228	857	857;846	57	70	132	190	1	73	75	132	89	41	115	0	0.71597	0.81089	57.508	800	0.46301	0.54108	75.751	43	0.40121	0.42686	32.449	53	1.1007	1.0118	26.876	107	0.86264	0.85447	38.783	159	NA	NA	NA	1	0.95568	1.6466	52.696	58	1.8303	2.1972	21.278	55	0.59727	0.8181	21.659	127	0.68551	0.53756	29.26	75	0.40595	0.51065	19.157	26	0.32054	0.52768	59.811	96	37.8	39.6	53.2	62.4	0.9	47.8	41.8	74.2	46.6	29.5	55.3	1.11E+11	61178000000	49518000000	6228200000	3211100000	3017200000	10743000000	6368900000	4373900000	16375000000	7212200000	9163100000	22953000000	11828000000	11125000000	722400	380830	341570	767060000	363110000	403940000	6466200000	2260400000	4205800000	1853400000	1261800000	591560000	14310000000	7737100000	6573200000	104640000	78188000	26456000	30895000000	20857000000	10038000000
F1NFJ0;R4GKI6;Q5ZMN2	+	F1NFJ0;R4GKI6;Q5ZMN2	80;78;76	80;78;76	80;78;76	DNA replication licensing factor MCM3	MCM3	>tr|F1NFJ0|F1NFJ0_CHICK DNA replication licensing factor MCM3 OS=Gallus gallus GN=MCM3 PE=3 SV=1;>tr|R4GKI6|R4GKI6_CHICK DNA replication licensing factor MCM3 OS=Gallus gallus GN=MCM3 PE=4 SV=1;>sp|Q5ZMN2|MCM3_CHICK DNA replication licensing factor MCM3 OS	3	80	80	80	29	27	53	40	10	33	30	48	35	18	38	29	27	53	40	10	33	30	48	35	18	38	29	27	53	40	10	33	30	48	35	18	38	73	73	73	91.38	812	812;869;812	52	45	155	119	17	79	68	103	69	32	73	0	0.64096	0.71846	65.46	714	0.70401	0.84596	44.772	44	0.46944	0.48985	42.761	35	0.54879	0.51227	46.38	133	0.52165	0.51348	50.531	103	1.623	3.0364	24.411	17	1.2665	2.2799	24.387	78	1.7192	2.0248	22.218	52	0.66215	0.88828	23.568	101	0.93495	0.72162	38.785	54	0.48954	0.64877	29.709	32	0.33141	0.5454	62.938	65	38.1	38.8	64.5	56.4	12.3	44.8	42.9	46.7	43.2	28	49.5	1.16E+11	66033000000	50350000000	5883100000	2999700000	2883400000	4999200000	3116800000	1882400000	28145000000	15596000000	12549000000	19264000000	10562000000	8702000000	69189000	25787000	43402000	1420300000	611860000	808450000	13570000000	5120800000	8449200000	1742700000	1039300000	703400000	14209000000	6696600000	7512200000	299770000	204620000	95150000	26781000000	20060000000	6721600000
F1NF16	+	F1NF16	15	15	15			>tr|F1NF16|F1NF16_CHICK Uncharacterized protein (Fragment) OS=Gallus gallus PE=4 SV=2	1	15	15	15	4	5	11	10	1	3	3	7	5	0	6	4	5	11	10	1	3	3	7	5	0	6	4	5	11	10	1	3	3	7	5	0	6	35.8	35.8	35.8	50.125	452	452	6	10	46	33	6	5	6	7	8		7	3.88E-229	1.3954	1.3897	53.546	108	1.4032	1.6826	36.062	4	1.0937	1.1531	63.751	8	2.2378	2.027	21.86	36	1.4204	1.418	30.79	29	0.34593	0.60232	22.655	6	0.34893	0.57903	25.425	5	0.9122	1.0512	13.43	3	0.39066	0.52492	33.157	7	1.4396	1.1461	10.695	4	NA	NA	NA	0	0.68314	1.1364	36.981	6	10.4	15.7	29.2	29.2	3.5	7.5	8.6	23.9	13.5	0	13.5	18066000000	6704000000	11362000000	372300000	150980000	221320000	702030000	411120000	290910000	10818000000	3335200000	7483000000	4131700000	1718500000	2413200000	7336900	5080900	2256000	24827000	18230000	6597500	389320000	183610000	205710000	25194000	18039000	7154600	449060000	154320000	294740000	0	0	0	1146500000	708880000	437570000
F1NEI9	+	F1NEI9	70	70	70		NUP93	>tr|F1NEI9|F1NEI9_CHICK NUP93 OS=Gallus gallus GN=NUP93 PE=4 SV=2	1	70	70	70	7	5	41	47	3	38	19	33	27	38	34	7	5	41	47	3	38	19	33	27	38	34	7	5	41	47	3	38	19	33	27	38	34	78.4	78.4	78.4	93.598	819	819	10	6	106	152	6	86	31	47	46	85	73	0	0.62726	0.74374	53.75	547	1.2752	1.5649	22.262	5	0.63678	0.66146	36.94	4	1.5345	1.3632	31.759	85	0.75995	0.75251	35.528	127	0.67272	1.1318	26.711	6	0.33848	0.59534	25.86	76	1.1167	1.3262	55.791	24	0.29424	0.41958	42.029	47	1.7182	1.3945	48.213	33	0.29468	0.38291	21.874	80	0.5474	0.90882	24.335	60	10	9	57.9	59.5	4	55.8	28.6	51.8	37.7	58.4	53	52659000000	28912000000	23747000000	249750000	82057000	167700000	325580000	174810000	150770000	11089000000	4474100000	6615400000	16086000000	8810800000	7275500000	4383500	2146000	2237500	1845600000	1357200000	488370000	3653100000	1945300000	1707800000	254780000	194570000	60217000	2976100000	1309800000	1666400000	1195600000	911410000	284220000	14978000000	9649700000	5328400000
F1NEG6	+	F1NEG6	40	40	37		HNRNPH1	>tr|F1NEG6|F1NEG6_CHICK HNRNPH1 OS=Gallus gallus GN=HNRNPH1 PE=2 SV=2	1	40	40	37	11	12	23	18	5	10	13	26	14	9	17	11	12	23	18	5	10	13	26	14	9	17	11	12	21	17	5	10	13	25	13	9	17	69.9	69.9	69.9	56.565	519	519	28	30	259	165	39	28	39	61	41	16	66	0	0.68906	0.65867	52.309	627	0.76275	0.92261	12.943	20	0.45648	0.49361	17.097	22	0.79018	0.72616	20.213	204	0.436	0.42479	24.746	133	1.1117	2.1267	15.38	33	1.2395	2.2444	11.259	25	1.3592	1.5901	28.292	31	0.38538	0.5524	27.538	60	0.82058	0.65677	16.637	32	0.49712	0.65867	23.217	15	0.35195	0.5706	37.791	52	29.3	32.8	48.7	39.1	12.9	25	40.1	53	37.2	24.5	49.3	1.57E+11	92798000000	64200000000	4628100000	2620300000	2007800000	4775300000	3221200000	1554100000	71013000000	38356000000	32657000000	32828000000	22481000000	10347000000	299530000	139620000	159910000	1401700000	614060000	787600000	10979000000	4338400000	6640900000	1035200000	731040000	304150000	9941000000	5437200000	4503800000	108800000	67921000	40876000	19988000000	14792000000	5196300000
F1NE09	+	F1NE09	59	59	38		CYFIP2	>tr|F1NE09|F1NE09_CHICK CYFIP2 OS=Gallus gallus GN=CYFIP2 PE=4 SV=2	1	59	59	38	40	23	4	18	1	4	17	11	24	3	48	40	23	4	18	1	4	17	11	24	3	48	23	12	2	9	1	2	7	7	13	1	30	46.8	46.8	29.9	145.7	1253	1253	76	38	5	43	1	6	32	13	45	3	97	0	0.39211	0.48081	69.155	273	0.22287	0.27181	70.188	58	0.34952	0.37102	55.192	31	0.63896	0.57952	55.569	4	1.5378	1.5381	52.388	30	NA	NA	NA	0	0.60161	0.97937	26.941	6	0.95869	1.1503	36.934	21	0.84654	1.2026	17.334	13	0.47387	0.37749	36.105	31	0.62918	0.79299	8.898	2	0.29632	0.48555	37.074	77	36.2	23.3	3.4	16.9	0.6	3.9	16.7	10.5	23.1	3	40.9	36036000000	25047000000	10989000000	7256100000	5455000000	1801100000	3252900000	2194300000	1058600000	223960000	136920000	87043000	1871500000	806190000	1065300000	3852700	3852700	0	6353600	3726200	2627500	2525600000	1268800000	1256800000	41702000	22498000	19204000	4596600000	2779600000	1817000000	966990	549600	417400	16257000000	12375000000	3881200000
F1NDH6;Q9PWR1	+	F1NDH6	21;3	21;3	21;3		KCNAB2	>tr|F1NDH6|F1NDH6_CHICK KCNAB2 OS=Gallus gallus GN=KCNAB2 PE=2 SV=2	2	21	21	21	11	9	10	16	0	3	2	9	3	2	14	11	9	10	16	0	3	2	9	3	2	14	11	9	10	16	0	3	2	9	3	2	14	68.4	68.4	68.4	38.648	345	345;401	17	19	13	46		3	2	14	4	2	31	0	0.5854	0.59423	49.878	132	0.48791	0.57647	25.614	17	0.63589	0.67198	45.609	16	1.031	0.94441	21.126	10	0.5854	0.57986	53.226	38	NA	NA	NA	0	1.1053	1.7942	30.579	3	NA	NA	NA	1	0.67295	0.92028	15.205	14	0.80561	0.60894	21.663	4	0.30911	0.4101	2.4528	2	0.26975	0.43893	26.627	27	40	36.2	38	60.6	0	16.8	5.2	41.7	8.7	9.6	53.6	16728000000	10929000000	5799400000	2184900000	1466200000	718650000	1889000000	1141000000	748080000	1088600000	537740000	550840000	5205900000	3209100000	1996900000	0	0	0	14106000	6592100	7513900	179340000	42125000	137210000	48890000	27441000	21450000	329330000	181990000	147330000	6552000	4599500	1952500	5781400000	4311900000	1469500000
F1NCI5	+	F1NCI5	37	37	37		HNRNPA0	>tr|F1NCI5|F1NCI5_CHICK HNRNPA0 OS=Gallus gallus GN=HNRNPA0 PE=4 SV=1	1	37	37	37	12	9	20	10	2	10	11	25	6	7	12	12	9	20	10	2	10	11	25	6	7	12	12	9	20	10	2	10	11	25	6	7	12	69.8	69.8	69.8	32.986	328	328	26	21	47	24	3	18	18	45	11	15	30	0	0.50216	0.56378	62.783	238	0.4471	0.53704	19.695	24	0.59423	0.62351	22.355	18	0.24943	0.22409	45.906	43	0.52187	0.51792	25.485	24	0.76543	1.4453	13.904	3	0.79646	1.4009	17.815	18	0.85485	1.006	17.379	15	0.3113	0.41342	37.624	44	0.50422	0.38577	10.883	9	0.92248	1.2032	14.023	13	0.56421	0.92942	18.815	27	41.8	33.5	57.6	40.2	9.5	42.1	34.5	65.2	25	25	42.4	32123000000	20567000000	11556000000	3731100000	2549200000	1181900000	2078800000	1241300000	837530000	5157700000	4135700000	1022000000	1349900000	863970000	485880000	12106000	6885900	5219900	372180000	189480000	182700000	8022500000	4171500000	3851000000	352610000	265490000	87124000	2982400000	1938100000	1044300000	108150000	56663000	51483000	7955400000	5148500000	2806900000
F1NCD4;P14105	+	F1NCD4;P14105	222;218	222;218	187;184	Myosin-9	MYH9	>tr|F1NCD4|F1NCD4_CHICK Myosin-9 OS=Gallus gallus GN=MYH9 PE=4 SV=2;>sp|P14105|MYH9_CHICK Myosin-9 OS=Gallus gallus GN=MYH9 PE=2 SV=1	2	222	222	187	83	98	113	136	43	116	57	88	65	107	100	83	98	113	136	43	116	57	88	65	107	100	62	76	98	112	41	93	45	78	50	84	79	78.6	78.6	70.1	226.63	1960	1960;1959	140	210	291	458	238	330	99	142	136	265	222	0	0.52407	0.74597	72.354	2132	0.39815	0.48298	41.563	121	0.47568	0.50776	52.057	162	0.49035	0.44215	43.897	238	0.20415	0.20438	59.159	350	0.7404	1.3216	17.692	208	0.51657	0.92552	21.351	321	1.6237	1.982	45.231	65	0.62818	0.87149	32.764	140	0.59142	0.44689	47.014	93	0.79687	1.0349	64.603	244	0.476	0.80219	32.445	190	52	55.6	55.8	62.1	19	62.2	34	49.5	36.1	60.7	56.2	1.92E+11	1.28E+11	64759000000	15919000000	10454000000	5465000000	27259000000	16811000000	10449000000	37348000000	24034000000	13315000000	44892000000	36538000000	8354100000	587010000	330440000	256580000	10612000000	7002100000	3610300000	7683300000	2574600000	5108700000	1296300000	782740000	513600000	11988000000	6803300000	5185100000	4766200000	2713300000	2052900000	30142000000	19692000000	10450000000
F1NC33;Q04619	+	F1NC33;Q04619	85;80	64;60	62;58	Heat shock cognate protein HSP 90-beta	HSP90AB1	>tr|F1NC33|F1NC33_CHICK Heat shock cognate protein HSP 90-beta OS=Gallus gallus GN=HSP90AB1 PE=2 SV=1;>sp|Q04619|HS90B_CHICK Heat shock cognate protein HSP 90-beta OS=Gallus gallus GN=HSP90AB1 PE=2 SV=1	2	85	64	62	28	26	38	39	4	29	21	55	32	14	36	18	16	29	30	1	21	13	47	22	8	25	17	15	27	29	0	21	12	46	20	8	24	72.3	58.8	58.8	83.487	725	725;725	30	28	74	73	5	82	28	104	42	36	58	0	0.61146	0.61124	68.048	412	0.37167	0.44373	51.603	26	0.27844	0.29254	23.549	19	0.62368	0.55156	31.902	52	0.57865	0.57566	31.431	57	1.6102	2.6806	8.0462	4	1.2245	2.1539	120.21	43	1.1197	1.3007	44.651	19	0.65468	0.8704	23.72	103	0.61038	0.46208	39.539	28	0.85547	1.1461	21.513	13	0.24291	0.3978	34.961	48	39	41.1	46.1	53.5	5.9	42.5	31	63.9	46.3	23.2	50.2	42050000000	29116000000	12933000000	2946300000	2141800000	804560000	1873800000	1480300000	393530000	9353600000	5647300000	3706400000	8043600000	5012000000	3031600000	1374700	496160	878520	3035100000	2734300000	300790000	2264300000	1263800000	1000500000	1249100000	739150000	509940000	5394400000	3778200000	1616300000	32612000	16432000	16180000	7855200000	6302400000	1552800000
F1NC26	+	F1NC26	62	62	54		HSPA4L	>tr|F1NC26|F1NC26_CHICK HSPA4L OS=Gallus gallus GN=HSPA4L PE=3 SV=1	1	62	62	54	13	16	26	26	1	13	21	39	22	5	31	13	16	26	26	1	13	21	39	22	5	31	11	13	24	24	1	11	18	32	19	4	27	59.8	59.8	54.3	94.75	843	843	17	22	55	47	1	18	35	64	37	9	55	0	0.55902	0.65616	67.288	279	0.52201	0.62521	50.729	10	0.38751	0.39554	56.101	17	0.3737	0.33488	37.834	42	0.30485	0.30584	47.808	32	NA	NA	NA	1	1.5705	2.7699	18.491	18	1.6389	1.9722	32.922	20	0.62184	0.82743	21.611	62	0.88384	0.67397	26.955	22	0.46832	0.59825	29.478	9	0.32292	0.52638	43.1	46	20.4	25.1	36.9	39.6	1.9	22.1	32.6	50.4	35.9	8.9	42.7	25100000000	15883000000	9217100000	1450400000	776390000	674010000	1488200000	960770000	527400000	3602100000	2564600000	1037500000	3122500000	2379500000	743000000	1417400	319850	1097600	172880000	66226000	106650000	3349800000	1279000000	2070800000	585800000	362850000	222950000	3375600000	1752900000	1622700000	43901000	28906000	14995000	7907100000	5711100000	2196000000
F1NB20	+	F1NB20	69	69	69		MCM2	>tr|F1NB20|F1NB20_CHICK MCM2 OS=Gallus gallus GN=MCM2 PE=3 SV=1	1	69	69	69	19	26	35	40	4	23	22	47	26	19	37	19	26	35	40	4	23	22	47	26	19	37	19	26	35	40	4	23	22	47	26	19	37	69.3	69.3	69.3	100.3	888	888	33	44	92	108	14	36	46	85	66	35	92	0	0.77474	0.79798	59.993	541	0.74835	0.91862	46.454	24	0.49984	0.53409	34.394	35	0.82218	0.7574	46.168	76	0.73226	0.71668	27.536	79	2.4834	4.534	18.188	13	1.2398	2.2581	26.99	36	2.0633	2.3777	16.835	36	0.80346	1.0826	21.865	82	1.0375	0.81169	28.595	47	0.53666	0.68956	27.405	34	0.31617	0.53134	57.609	79	27.9	37.6	48.5	51.2	5.1	37	33.1	58.9	36.4	29.8	48.8	67717000000	37691000000	30026000000	4250400000	2268700000	1981700000	4516200000	2861500000	1654600000	12823000000	6928600000	5894500000	7460400000	4199400000	3261000000	34856000	10423000	24433000	536110000	229070000	307040000	7629700000	2565300000	5064300000	956840000	515100000	441740000	8565200000	3968400000	4596900000	225860000	142760000	83100000	20718000000	14002000000	6716400000
F1NAK4	+	F1NAK4	136	136	136		GCN1L1	>tr|F1NAK4|F1NAK4_CHICK GCN1L1 OS=Gallus gallus GN=GCN1L1 PE=4 SV=2	1	136	136	136	16	19	59	58	0	23	50	58	51	7	65	16	19	59	58	0	23	50	58	51	7	65	16	19	59	58	0	23	50	58	51	7	65	56.1	56.1	56.1	293.77	2673	2673	19	28	99	110		28	73	78	80	7	117	0	1.001	1.0109	49.737	519	0.86458	1.0282	11.622	11	0.80859	0.87485	20.155	18	1.088	0.98396	32.604	78	1.0474	1.0343	28.108	90	NA	NA	NA	0	1.1444	1.8903	15.061	28	2.3294	2.7851	42.109	58	0.89213	1.1758	16.594	78	1.0614	0.84629	67.739	52	0.57244	0.73253	12.298	7	0.46609	0.77501	25.7	99	9	10.5	29.3	28.9	0	12.2	26.3	30.5	24.7	5.1	29.4	35124000000	18529000000	16596000000	491390000	256510000	234880000	914330000	491530000	422800000	6812800000	3176600000	3636300000	6160500000	3067000000	3093500000	0	0	0	135820000	62230000	73594000	4927500000	1671800000	3255700000	217180000	111870000	105310000	6464700000	3757900000	2706800000	21675000	13415000	8260300	8978400000	5919700000	3058700000
F1N9R8	+	F1N9R8	20	20	20		NUCKS1	>tr|F1N9R8|F1N9R8_CHICK NUCKS1 OS=Gallus gallus GN=NUCKS1 PE=4 SV=2	1	20	20	20	5	10	17	11	6	5	7	9	7	4	8	5	10	17	11	6	5	7	9	7	4	8	5	10	17	11	6	5	7	9	7	4	8	50.9	50.9	50.9	32.054	287	287	8	24	42	39	25	14	20	13	13	9	22	0	0.61319	0.68225	45.251	200	0.72098	0.91902	13.164	5	0.64689	0.68247	17.243	17	0.67912	0.63383	37.317	40	0.90435	0.89892	19.933	36	0.186	0.32058	43.282	25	0.22238	0.3509	36.618	14	0.8465	1.0343	14.253	16	0.39085	0.47409	27.217	13	0.52891	0.40195	15.566	11	0.45491	0.5822	15.619	9	0.60041	1.0237	11.661	14	10.5	37.3	50.2	28.9	15.3	15.3	16	28.2	16	15	36.9	50010000000	28709000000	21301000000	875950000	494480000	381470000	2199700000	1271500000	928210000	22515000000	13109000000	9406300000	6464200000	3370200000	3094100000	759540000	519820000	239720000	98943000	74487000	24456000	6464200000	3347300000	3116900000	237860000	165600000	72269000	1557000000	955720000	601290000	248650000	167910000	80737000	8588100000	5232800000	3355300000
F1N903	+	F1N903	24	24	24		PSMD6	>tr|F1N903|F1N903_CHICK PSMD6 OS=Gallus gallus GN=PSMD6 PE=4 SV=2	1	24	24	24	6	2	6	8	0	2	6	6	6	1	22	6	2	6	8	0	2	6	6	6	1	22	6	2	6	8	0	2	6	6	6	1	22	58.1	58.1	58.1	45.577	389	389	11	4	7	19		4	9	7	8	2	42	2.11E-199	0.50129	0.60989	47.054	86	0.63904	0.75542	21.682	5	0.32368	0.33918	18.643	3	0.5171	0.45544	51.129	4	0.57414	0.55533	25.645	13	NA	NA	NA	0	0.95607	1.6188	10.083	4	1.5604	1.9614	50.899	7	0.70678	0.96605	11.712	6	0.91835	0.73903	12.283	6	0.51028	0.65843	11.388	2	0.33278	0.55765	34.395	36	18.3	6.2	21.1	24.2	0	6.2	19.5	19	19.8	3.9	57.3	8665100000	5936900000	2728200000	258030000	152980000	105050000	69511000	47896000	21615000	564240000	423150000	141090000	311630000	195620000	116010000	0	0	0	19721000	9243100	10478000	462920000	182410000	280510000	20337000	12051000	8285400	327920000	168140000	159780000	3920400	2475500	1444900	6626900000	4742900000	1884000000
F1N8G9	+	F1N8G9	35	24	24		EIF4G3	>tr|F1N8G9|F1N8G9_CHICK EIF4G3 OS=Gallus gallus GN=EIF4G3 PE=4 SV=2	1	35	24	24	2	1	20	15	1	3	10	12	12	1	16	0	1	11	7	0	0	2	4	4	0	8	0	1	11	7	0	0	2	4	4	0	8	25.6	20.1	20.1	176.25	1600	1600		1	13	9			2	5	6		12	4.98E-293	0.75981	0.91985	46.846	34	NA	NA	NA	0	NA	NA	NA	1	0.83871	0.74458	28.134	7	1.6053	1.6608	54.417	6	NA	NA	NA	0	NA	NA	NA	0	1.761	2.1492	12.438	2	0.74503	1.0083	25.278	5	0.7263	0.5647	26.988	4	NA	NA	NA	0	0.49855	0.81937	21.75	9	1.1	0.8	16	10.6	0.6	2	6.8	10.4	8.3	0.6	12.4	1552900000	797730000	755180000	0	0	0	3647100	2547700	1099300	550840000	274200000	276650000	226710000	85456000	141250000	0	0	0	0	0	0	94711000	29828000	64883000	3790800	1720500	2070300	149880000	81287000	68588000	0	0	0	523330000	322690000	200640000
F1N8D9;F6UBD2	+	F1N8D9;F6UBD2	11;7	7;4	7;4		RAC1	>tr|F1N8D9|F1N8D9_CHICK RAC1 OS=Gallus gallus GN=RAC1 PE=2 SV=1;>tr|F6UBD2|F6UBD2_CHICK RAC3 OS=Gallus gallus GN=RAC3 PE=4 SV=1	2	11	7	7	6	4	8	7	3	7	5	7	6	2	8	5	2	5	5	1	5	4	5	3	1	5	5	2	5	5	1	5	4	5	3	1	5	47.8	35	35	20.248	180	180;192	7	3	12	13	2	9	9	7	5	1	9	1.00E-93	0.8205	0.97669	26.562	61	1.0093	1.2643	12.027	4	NA	NA	NA	1	1.338	1.1949	25.036	10	0.8205	0.82825	24.061	9	1.0139	1.8067	1.7959	2	0.53511	0.95093	13.396	9	0.81284	0.96763	9.5602	8	0.93636	1.1552	11.466	7	0.79759	0.60666	12.495	3	NA	NA	NA	1	0.49321	0.82351	23.056	7	28.3	25	42.8	38.3	20	38.3	26.7	28.9	30	13.3	38.3	4930400000	2463200000	2467200000	268740000	132620000	136130000	50723000	25844000	24879000	1700300000	724630000	975720000	1369000000	737040000	631950000	19161000	10419000	8742400	117320000	75682000	41635000	553650000	292260000	261390000	48393000	24987000	23405000	288660000	155750000	132920000	28470000	15733000	12737000	485940000	268240000	217700000
E1C957	+	E1C957	5	5	5		LRRC8C	>tr|E1C957|E1C957_CHICK LRRC8C OS=Gallus gallus GN=LRRC8C PE=4 SV=2	1	5	5	5	1	0	0	0	0	0	0	0	0	0	4	1	0	0	0	0	0	0	0	0	0	4	1	0	0	0	0	0	0	0	0	0	4	6.3	6.3	6.3	92.985	805	805	1										4	5.73E-13	0.63053	0.92099	150.63	4	NA	NA	NA	1	NA	NA	NA	0	NA	NA	NA	0	NA	NA	NA	0	NA	NA	NA	0	NA	NA	NA	0	NA	NA	NA	0	NA	NA	NA	0	NA	NA	NA	0	NA	NA	NA	0	0.61743	0.99474	170.47	3	1.6	0	0	0	0	0	0	0	0	0	4.7	314800000	61212000	253580000	8278500	4012000	4266500	0	0	0	0	0	0	0	0	0	0	0	0	0	0	0	0	0	0	0	0	0	0	0	0	0	0	0	306520000	57200000	249320000
E1C8Y9;R4GME2	+	E1C8Y9;R4GME2	17;17	16;16	16;16		SRSF3	>tr|E1C8Y9|E1C8Y9_CHICK SRSF3 OS=Gallus gallus GN=SRSF3 PE=4 SV=1;>tr|R4GME2|R4GME2_CHICK SRSF3 OS=Gallus gallus GN=SRSF3 PE=4 SV=1	2	17	16	16	10	9	15	11	4	8	10	12	8	5	10	9	8	14	10	4	7	9	11	7	4	9	9	8	14	10	4	7	9	11	7	4	9	54.9	54.9	54.9	19.329	164	164;177	15	17	55	26	44	20	48	27	17	12	23	0	0.48768	0.70005	60.061	251	0.73467	0.89831	13.871	14	0.73876	0.78766	22.822	15	0.32757	0.29293	47.742	48	0.4569	0.45718	9.6445	25	0.50419	0.9029	11.656	24	0.6914	1.2645	10.996	18	1.225	1.4715	23.402	34	0.28378	0.42509	51.178	26	0.67942	0.58843	12.752	14	0.4347	0.58632	17.718	12	0.43948	0.72111	25.643	21	46.3	45.7	51.2	49.4	23.8	41.5	46.3	54.9	44.5	35.4	46.3	76265000000	49357000000	26908000000	5903200000	3444300000	2458900000	2903900000	1646900000	1257000000	28139000000	21000000000	7138900000	8077300000	5518100000	2559200000	133830000	89796000	44037000	790660000	463510000	327140000	12429000000	5486900000	6941700000	560030000	398490000	161540000	4259100000	2525200000	1733900000	374960000	247230000	127740000	12695000000	8536600000	4158200000
E1C8W4	+	E1C8W4	44	44	44	Ubiquitin carboxyl-terminal hydrolase	USP5	>tr|E1C8W4|E1C8W4_CHICK Ubiquitin carboxyl-terminal hydrolase OS=Gallus gallus GN=USP5 PE=3 SV=2	1	44	44	44	11	12	25	16	4	14	14	28	9	3	23	11	12	25	16	4	14	14	28	9	3	23	11	12	25	16	4	14	14	28	9	3	23	57.9	57.9	57.9	95.79	856	856	16	19	69	35	9	20	21	52	23	4	33	0	0.76461	0.83041	49.306	247	0.69069	0.8239	35.329	13	0.51788	0.5432	32.135	12	0.7246	0.68063	23.756	51	0.87415	0.86918	35.221	32	1.4406	2.5659	32.839	8	1.3674	2.2859	21.43	20	1.6986	2.0684	13.46	14	0.72645	0.9344	26.441	50	0.91023	0.7072	10.079	16	0.44727	0.59834	28.091	4	0.43279	0.7183	53.811	27	15.8	18.1	36.9	25.5	5.5	22.5	26.2	45.1	14.5	6.1	32.1	21846000000	11999000000	9847800000	1017900000	552590000	465290000	1067000000	622790000	444200000	9840700000	5553000000	4287700000	3004200000	1567700000	1436500000	6586200	2960600	3625600	134750000	57678000	77074000	1634600000	596730000	1037800000	392180000	229280000	162900000	2464400000	1293400000	1171000000	19273000	13597000	5675600	2264800000	1508900000	755960000
E1C8G8	+	E1C8G8	45	45	45		PRPF39	>tr|E1C8G8|E1C8G8_CHICK PRPF39 OS=Gallus gallus GN=PRPF39 PE=4 SV=2	1	45	45	45	17	15	19	18	1	8	16	28	16	7	19	17	15	19	18	1	8	16	28	16	7	19	17	15	19	18	1	8	16	28	16	7	19	59.4	59.4	59.4	81.041	695	695	35	32	43	44	1	16	33	52	24	8	49	0	0.57125	0.64805	38.111	290	0.50433	0.61815	21.259	32	0.40958	0.4362	53.999	24	0.62813	0.57115	21.146	35	0.6473	0.65845	29.07	31	NA	NA	NA	1	0.61655	1.1176	21.025	16	0.8562	0.99888	14.929	30	0.40739	0.53628	24.217	52	0.82488	0.62479	44.339	17	0.40573	0.5394	11.162	8	0.55442	0.90996	31.386	44	25.8	21.3	32.8	26.9	1.6	13.8	25.3	47.1	24.6	10.5	25.3	34070000000	20150000000	13920000000	5231100000	3355000000	1876000000	3283800000	1921300000	1362500000	3853600000	2373100000	1480600000	3187000000	1837000000	1350000000	251990	146370	105620	237860000	146970000	90897000	7405700000	3984200000	3421500000	336650000	238430000	98221000	3138400000	1661600000	1476900000	71190000	51277000	19913000	7324700000	4581000000	2743700000
E1C6D1	+	E1C6D1	36	36	34	Microtubule-associated protein	MAP2	>tr|E1C6D1|E1C6D1_CHICK Microtubule-associated protein OS=Gallus gallus GN=MAP2 PE=2 SV=2	1	36	36	34	7	6	29	25	4	5	10	13	10	5	12	7	6	29	25	4	5	10	13	10	5	12	7	5	29	24	4	5	10	13	10	5	12	18.6	18.6	18.6	203.54	1852	1852	11	7	86	87	18	9	17	18	13	9	16	0	0.88339	1.0109	43.893	247	0.98365	1.1589	23.261	8	0.61548	0.62773	25.175	6	1.453	1.3022	16.65	71	0.87221	0.87471	11.893	71	0.79973	1.4017	8.8296	18	0.49914	0.88724	46.866	9	0.56296	0.65882	24.593	15	0.31021	0.3723	39.323	18	2.263	1.7122	52.827	13	0.47391	0.62469	15.339	5	0.76548	1.25	6.8746	13	5	4.6	17.8	15.9	2.8	3.4	8.2	10.2	8.1	4.5	7.7	46805000000	22370000000	24436000000	580520000	303740000	276790000	366700000	225540000	141160000	23059000000	9554300000	13505000000	17337000000	9109000000	8228400000	13788000	7608400	6179100	79799000	52576000	27223000	1251600000	768290000	483260000	122910000	96247000	26667000	1907500000	1095700000	811760000	16882000	11595000	5287000	2069000000	1145200000	923800000
E1C591	+	E1C591	20	20	20		PPIG	>tr|E1C591|E1C591_CHICK PPIG OS=Gallus gallus GN=PPIG PE=4 SV=2	1	20	20	20	9	4	17	9	1	6	7	8	4	6	7	9	4	17	9	1	6	7	8	4	6	7	9	4	17	9	1	6	7	8	4	6	7	20.8	20.8	20.8	88.194	750	750	13	4	68	36	5	10	11	10	6	12	14	7.53E-250	0.49763	0.5312	42.263	145	0.62498	0.76086	35.997	9	0.55293	0.5886	41.192	4	0.44091	0.39119	26.074	49	0.52358	0.52395	31.304	25	0.51486	0.91583	22.472	5	0.52499	0.92731	24.702	10	0.71597	0.8847	21.997	8	0.28963	0.38075	8.7888	9	0.86967	0.6553	20.568	6	0.57138	0.73134	30.006	12	0.56029	0.92308	22.548	8	14.3	6.8	19.9	14.9	1.3	10.5	11.9	13.9	6.3	9.3	11.6	17657000000	11812000000	5845400000	773020000	465560000	307450000	387400000	228970000	158430000	10064000000	7043100000	3021400000	3053400000	2120100000	933380000	3331000	2169700	1161400	97249000	60796000	36453000	1435500000	779170000	656350000	46797000	36067000	10730000	623860000	302620000	321250000	38204000	24099000	14105000	1134000000	749310000	384700000
E1C550	+	E1C550	42	40	40		DHX36	>tr|E1C550|E1C550_CHICK DHX36 OS=Gallus gallus GN=DHX36 PE=4 SV=2	1	42	40	40	28	19	5	12	0	6	10	13	11	2	20	27	18	4	11	0	5	10	12	10	2	18	27	18	4	11	0	5	10	12	10	2	18	42.8	41.7	41.7	112.65	987	987	43	29	7	22		5	11	18	16	2	30	0	0.49823	0.56486	53.862	147	0.37258	0.45448	30.513	34	0.60628	0.6257	25.091	23	0.38448	0.36504	41.781	5	0.40938	0.40656	24.366	18	NA	NA	NA	0	0.66148	1.0997	21.185	5	0.76879	0.91056	33.659	7	0.39664	0.5025	10.753	17	0.71038	0.56778	27.42	10	0.75533	1.0075	20.434	2	0.63501	1.0617	64.034	26	32	21.9	6.2	13.4	0	8	12.8	21.1	13.6	2.9	24.5	12989000000	8034600000	4954700000	2827200000	2007100000	820170000	4074100000	2511600000	1562500000	85897000	54342000	31554000	1517400000	1078600000	438870000	0	0	0	19320000	11219000	8101200	612110000	335600000	276510000	48361000	34212000	14149000	571310000	333210000	238100000	5061200	2756800	2304400	3228400000	1666000000	1562400000
E1C540	+	E1C540	13	13	13		NPM3	>tr|E1C540|E1C540_CHICK NPM3 OS=Gallus gallus GN=NPM3 PE=4 SV=2	1	13	13	13	7	5	10	6	5	4	7	8	5	5	7	7	5	10	6	5	4	7	8	5	5	7	7	5	10	6	5	4	7	8	5	5	7	96.6	96.6	96.6	16.367	148	148	14	10	61	40	30	49	44	29	17	21	30	0	0.64967	0.76407	39.48	271	0.96709	1.1564	9.6152	11	0.83282	0.87609	17.14	9	0.94732	0.85783	17.945	49	1.2442	1.208	6.1767	34	0.35575	0.64353	10.674	25	0.37329	0.68326	7.8058	21	0.63385	0.73398	22.531	35	0.28184	0.36781	22.317	29	0.6891	0.53253	29.129	13	0.38334	0.48964	7.4373	21	0.66432	1.0577	6.3932	24	58.1	45.3	77.7	45.3	50.7	43.2	58.1	63.5	43.2	50.7	58.1	1.82E+11	98681000000	82884000000	5180900000	2580500000	2600400000	3656400000	2052500000	1603900000	67457000000	34194000000	33262000000	23651000000	10546000000	13105000000	1004500000	727210000	277270000	3238500000	2300800000	937670000	27575000000	16317000000	11258000000	1581800000	1231200000	350640000	18523000000	10981000000	7542100000	1202500000	861240000	341250000	28495000000	16889000000	11606000000
E1C4T6	+	E1C4T6	153	153	153		Gga.17720	>tr|E1C4T6|E1C4T6_CHICK SPEN OS=Gallus gallus GN=SPEN PE=2 SV=2	1	153	153	153	48	21	125	59	0	4	18	26	26	7	55	48	21	125	59	0	4	18	26	26	7	55	48	21	125	59	0	4	18	26	26	7	55	54.8	54.8	54.8	397.39	3577	3577	60	25	275	121		4	22	29	31	7	81	0	1.3652	1.5194	55.313	518	1.2046	1.4399	24.288	46	1.6407	1.7236	41.142	15	2.2976	2.093	41.703	230	0.805	0.79246	31.718	98	NA	NA	NA	0	0.58083	0.97815	25.635	4	1.1015	1.3241	30.067	12	0.38784	0.49542	69.269	29	1.8534	1.4048	18.045	19	0.56124	0.71427	36.316	7	0.89515	1.4897	31.903	58	16.1	8.3	48.4	24.7	0	1.5	7.3	12	9.8	3.2	24.2	48358000000	18361000000	29997000000	3640600000	1629600000	2011000000	697770000	281240000	416530000	32889000000	10595000000	22294000000	5064800000	2842100000	2222700000	0	0	0	11440000	7112200	4327800	771850000	356790000	415060000	69606000	42220000	27387000	938820000	357580000	581250000	46125000	28571000	17554000	4228000000	2220900000	2007100000
E1C4M6	+	E1C4M6	36	36	36	Ubiquitin carboxyl-terminal hydrolase	USP14	>tr|E1C4M6|E1C4M6_CHICK Ubiquitin carboxyl-terminal hydrolase (Fragment) OS=Gallus gallus GN=USP14 PE=3 SV=2	1	36	36	36	4	9	20	18	4	13	13	22	11	4	14	4	9	20	18	4	13	13	22	11	4	14	4	9	20	18	4	13	13	22	11	4	14	59	59	59	56.695	505	505	4	13	49	42	10	31	37	41	24	8	26	0	0.54232	0.6812	75.557	225	0.51889	0.6134	11.719	4	0.44971	0.45961	25.889	8	0.28364	0.25153	71.165	39	0.31758	0.31244	52.778	32	0.87193	1.5725	8.6738	8	0.93704	1.6034	36.875	31	1.524	1.7898	34.445	24	0.5391	0.74528	20.143	40	0.9113	0.68601	22.885	15	0.39113	0.51271	10.733	8	0.36129	0.59302	19.233	16	7.3	20.4	40.6	34.5	9.3	30.7	25.3	39.4	22.4	11.3	28.7	26102000000	16783000000	9319200000	731300000	471370000	259930000	742280000	508370000	233900000	8626300000	6505900000	2120400000	3180500000	2361900000	818630000	16380000	8600700	7778800	397750000	191810000	205940000	4777800000	1749700000	3028000000	369700000	233730000	135970000	2486500000	1232500000	1254000000	42469000	29682000	12787000	4731300000	3489500000	1241800000
E1C4C7	+	E1C4C7	11	11	11		RPA3	>tr|E1C4C7|E1C4C7_CHICK RPA3 OS=Gallus gallus GN=RPA3 PE=4 SV=2	1	11	11	11	6	7	7	6	3	8	7	3	8	4	10	6	7	7	6	3	8	7	3	8	4	10	6	7	7	6	3	8	7	3	8	4	10	92.6	92.6	92.6	13.468	121	121	14	28	23	26	11	24	76	6	30	11	27	0	0.56346	0.73547	41.397	224	0.42958	0.52648	58.439	10	0.46155	0.4934	24.296	21	0.79322	0.72398	40.634	20	0.38458	0.38401	31.671	18	0.35652	0.64789	14.982	11	0.47358	0.8412	45.618	23	0.65866	0.79578	13.873	65	0.33773	0.45151	20.746	6	0.62289	0.53864	35.682	19	0.59587	0.75815	13.387	11	0.5487	0.94431	23.44	20	49.6	62.8	65.3	62.8	24	62.8	62.8	30.6	62.8	41.3	90.1	53180000000	34856000000	18324000000	4845200000	3436500000	1408700000	7577600000	5258400000	2319200000	5311400000	3325200000	1986200000	3927800000	2805800000	1122000000	211660000	154250000	57410000	1539400000	955000000	584360000	6919200000	4141400000	2777800000	50264000	37137000	13127000	4218000000	2599600000	1618400000	148830000	94639000	54188000	18431000000	12048000000	6382700000
E1C453	+	E1C453	43	43	3		HNRNPK	>tr|E1C453|E1C453_CHICK Heterogeneous nuclear ribonucleoprotein K OS=Gallus gallus GN=HNRNPK PE=4 SV=1	1	43	43	3	20	13	29	27	10	11	17	24	15	8	20	20	13	29	27	10	11	17	24	15	8	20	2	1	1	2	0	1	2	2	1	1	1	72.3	72.3	9.9	47.102	426	426	48	29	103	115	47	23	59	42	52	16	56	0	0.59486	0.65403	49.101	472	0.44055	0.53189	28.049	31	0.58767	0.62455	21.859	22	0.74073	0.67215	14.827	88	0.43199	0.42647	40.409	94	0.94968	1.7557	25.74	30	0.86675	1.4842	24.918	22	1.0998	1.3268	25.765	47	0.44062	0.60519	30.476	41	0.58683	0.45946	19.571	40	0.5796	0.74555	17.065	16	0.56793	0.94423	13.888	41	47.7	39.2	59.4	55.9	26.8	34	49.1	55.6	46.9	29.8	51.6	87358000000	51512000000	35845000000	6481000000	4472600000	2008400000	3343700000	2042600000	1301100000	18613000000	10463000000	8150600000	18689000000	12591000000	6098000000	82002000	39374000	42628000	442780000	239130000	203660000	16558000000	7407100000	9151000000	268630000	172330000	96306000	12336000000	7486200000	4850200000	160580000	100680000	59907000	10382000000	6498400000	3883600000
E1C3D2	+	E1C3D2	21	21	15		02-Sep	>tr|E1C3D2|E1C3D2_CHICK Septin-2 OS=Gallus gallus GN=SEPT2 PE=3 SV=1	1	21	21	15	2	5	12	14	0	2	4	10	4	0	9	2	5	12	14	0	2	4	10	4	0	9	1	3	10	10	0	1	3	6	3	0	6	69.3	69.3	50.8	41.638	362	362	3	6	18	33		2	5	13	4		14	0	0.58833	0.64177	39.397	78	0.58036	0.68673	31.256	2	0.7228	0.77623	34.114	4	0.82469	0.78505	43.054	14	0.53908	0.54819	26.976	25	NA	NA	NA	0	0.78345	1.2784	0.17306	2	1.0557	1.215	22.785	2	0.81498	1.0463	34.26	13	0.832	0.66485	6.3703	3	NA	NA	NA	0	0.31078	0.51632	23.798	13	7.7	23.2	47	50.6	0	11.6	16.3	44.8	18.8	0	41.7	4415600000	2735400000	1680200000	95342000	56692000	38650000	197460000	108540000	88919000	952660000	481930000	470720000	1333600000	840620000	492960000	0	0	0	2112300	945490	1166800	153770000	69326000	84445000	37812000	20975000	16837000	183070000	93123000	89949000	0	0	0	1459800000	1063300000	396550000
E1C2Z5	+	E1C2Z5	33	33	33		WARS	>tr|E1C2Z5|E1C2Z5_CHICK WARS OS=Gallus gallus GN=WARS PE=3 SV=1	1	33	33	33	15	13	21	13	0	8	15	16	11	2	16	15	13	21	13	0	8	15	16	11	2	16	15	13	21	13	0	8	15	16	11	2	16	72.5	72.5	72.5	53.696	473	473	26	28	42	35		14	33	25	22	4	42	0	0.77889	0.8858	54.963	223	0.95211	1.1544	28.316	24	0.76519	0.78862	27.317	21	0.38956	0.36275	40.627	32	0.64584	0.64877	19.412	28	NA	NA	NA	0	1.0255	1.8156	43.492	13	1.287	1.5664	55.993	25	1.0527	1.4168	25.443	21	1.277	1.0161	14.833	17	0.51946	0.69397	19.551	4	0.50475	0.82777	13.414	38	41.6	36.6	53.7	41.2	0	21.8	40.2	42.9	34.7	7.8	44.8	24732000000	13926000000	10805000000	2378300000	1174500000	1203900000	2215400000	1203400000	1011900000	5256300000	3623700000	1632600000	1465500000	888940000	576520000	0	0	0	180200000	87616000	92582000	3776700000	1440600000	2336100000	212310000	98609000	113710000	2735400000	1191900000	1543500000	11893000	7484300	4408600	6499800000	4209700000	2290100000
E1C2U4	+	E1C2U4	81	81	80		MCM4	>tr|E1C2U4|E1C2U4_CHICK MCM4 OS=Gallus gallus GN=MCM4 PE=3 SV=1	1	81	81	80	33	28	51	45	6	36	31	55	33	23	44	33	28	51	45	6	36	31	55	33	23	44	33	27	50	44	6	36	31	55	33	23	43	78.9	78.9	78.1	96.883	859	859	59	49	158	174	6	95	91	109	94	59	130	0	0.6393	0.71809	62.347	857	0.76745	0.9193	50.222	46	0.62282	0.65936	95.305	38	0.61927	0.56674	36.412	132	0.54875	0.54335	30.075	140	1.4327	2.5766	42.263	5	1.2993	2.334	30.797	85	1.9385	2.3326	40.874	66	0.66242	0.86283	42.95	109	1.0475	0.83019	21.712	76	0.47458	0.6174	15.587	55	0.33004	0.54255	46.562	105	47.1	42.1	68.1	64.1	7.7	49.7	44.2	62.7	46.9	37.5	58	1.18E+11	70571000000	47052000000	6807600000	3932200000	2875400000	6362600000	3475300000	2887300000	31062000000	19050000000	12011000000	15760000000	10004000000	5755100000	4853000	1341600	3511400	1733600000	837950000	895700000	10346000000	3777400000	6568500000	1797300000	792650000	1004600000	13331000000	6580600000	6750700000	469920000	312690000	157230000	29949000000	21806000000	8142400000
E1C2S1;P54939	+	E1C2S1;P54939	94;89	94;89	86;81	Talin-1	TLN1	>tr|E1C2S1|E1C2S1_CHICK Talin-1 OS=Gallus gallus GN=TLN1 PE=4 SV=2;>sp|P54939|TLN1_CHICK Talin-1 OS=Gallus gallus GN=TLN1 PE=1 SV=2	2	94	94	86	2	4	41	34	2	23	9	29	32	2	32	2	4	41	34	2	23	9	29	32	2	32	2	3	37	30	1	17	9	25	28	2	29	49.9	49.9	46.8	271.91	2541	2541;2541	2	4	55	53	6	38	11	37	43	3	43	0	0.46992	0.59707	71.31	232	0.51175	0.61297	11.926	2	0.27727	0.30468	45.35	3	0.62978	0.58871	57.796	41	0.54554	0.54277	69.398	38	0.45153	0.81097	47.589	6	0.12122	0.20691	90.683	29	1.4482	1.7346	58.385	11	0.50611	0.69316	45.1	36	0.64024	0.50242	77.882	30	0.88714	1.1468	27.075	3	0.42295	0.68968	49.632	33	1.4	1.9	24.9	19.6	0.8	11.6	5.7	23.1	18.1	1.1	20.3	10881000000	7359900000	3520700000	78558000	49769000	28789000	208960000	161090000	47873000	2812000000	1971900000	840130000	2110300000	1136200000	974160000	30129000	19998000	10131000	448730000	389480000	59248000	516700000	227480000	289230000	84581000	61582000	22999000	2393100000	1702800000	690290000	13230000	6934200	6295900	2184300000	1632700000	551520000
E1C2R8	+	E1C2R8	59	34	34		DDX17	>tr|E1C2R8|E1C2R8_CHICK DDX17 OS=Gallus gallus GN=DDX17 PE=3 SV=2	1	59	34	34	28	23	43	32	6	16	28	39	27	16	28	15	12	27	17	0	6	18	20	16	6	17	15	12	27	17	0	6	18	20	16	6	17	56.7	43	43	75.142	676	676	39	21	68	46		8	34	34	29	9	46	0	0.92002	1.0486	42.145	290	0.87141	1.0383	17.539	31	0.94992	0.9887	10.496	18	1.5561	1.3998	25.592	59	1.1299	1.1603	14.912	39	NA	NA	NA	0	1.0448	1.866	7.3606	8	1.0819	1.297	74.758	29	0.52733	0.71533	20.916	33	0.73573	0.59902	16.451	23	0.52544	0.67068	16.842	7	0.57578	0.98659	40.146	43	43	39.6	52.7	47	9.3	26.5	41.1	47.9	40.1	27.8	43.8	53780000000	24947000000	28833000000	6288600000	3282200000	3006400000	2241500000	1180900000	1060600000	14767000000	5864600000	8902700000	5954800000	2743600000	3211200000	0	0	0	53439000	26168000	27270000	9407100000	3135900000	6271200000	286770000	184540000	102230000	3959800000	2132700000	1827100000	27865000	16920000	10944000	10793000000	6379800000	4413400000
E1C2A1	+	E1C2A1	17	17	15			>tr|E1C2A1|E1C2A1_CHICK ANP32A OS=Gallus gallus GN=ANP32A PE=4 SV=2	1	17	17	15	2	4	12	9	5	9	10	5	10	6	10	2	4	12	9	5	9	10	5	10	6	10	2	3	10	8	5	7	8	5	8	5	9	36.3	36.3	36.3	32.17	281	281	4	7	28	24	25	11	20	7	22	12	22	0	0.64878	0.76032	47.046	139	0.61178	0.74868	19.422	2	0.39142	0.42475	42.867	6	0.62625	0.57383	24.865	21	0.63652	0.62633	47.669	16	0.76026	1.3029	15.226	20	0.70767	1.2935	34.461	10	0.96607	1.154	16.29	16	0.66984	0.90221	18.621	7	0.56047	0.40182	20.497	15	0.66965	0.85636	31.793	10	0.44304	0.72419	26.674	16	10.7	18.9	28.8	26	15.3	30.2	30.6	22.1	30.6	25.3	29.9	19691000000	11568000000	8122500000	153960000	99711000	54252000	582140000	363040000	219100000	4580800000	2653100000	1927700000	1482000000	720050000	761990000	42638000	21993000	20644000	175140000	101120000	74022000	5015400000	2473400000	2542000000	42071000	23309000	18762000	2748300000	1770800000	977460000	128980000	70856000	58123000	4739500000	3271100000	1468400000
E1C270	+	E1C270	25	25	21			>tr|E1C270|E1C270_CHICK Uncharacterized protein OS=Gallus gallus PE=4 SV=1	1	25	25	21	15	10	14	13	9	10	7	17	8	7	11	15	10	14	13	9	10	7	17	8	7	11	11	8	10	9	6	8	4	15	5	6	8	35.1	35.1	35.1	40.464	348	348	42	23	38	34	46	26	13	41	12	16	29	7.16E-277	0.53858	0.71397	43.123	304	0.59572	0.72159	40.853	37	0.73359	0.79829	17.473	20	0.5376	0.50351	24.216	37	0.48556	0.47969	18.861	34	0.52834	0.93737	23.753	41	0.69292	1.2767	12.123	26	0.88375	1.0137	32.976	13	0.29713	0.42277	28.472	41	0.91479	0.69078	25.996	12	0.52729	0.69094	19.313	15	0.49919	0.82417	12.835	28	27.3	22.4	27.3	26.1	19	22.7	17	33	18.4	17.2	22.4	95147000000	58361000000	36786000000	15522000000	9492400000	6029100000	5012400000	2812600000	2199800000	30959000000	19899000000	11061000000	9445100000	6194200000	3250900000	231300000	153890000	77408000	3868400000	2257700000	1610700000	8831100000	4439600000	4391500000	1337200000	1019400000	317840000	7064900000	3668200000	3396700000	814080000	534920000	279160000	12061000000	7889100000	4172100000
E1C262	+	E1C262	18	18	18		AP3D1	>tr|E1C262|E1C262_CHICK Uncharacterized protein OS=Gallus gallus PE=2 SV=2	1	18	18	18	6	1	5	9	0	3	5	2	6	1	13	6	1	5	9	0	3	5	2	6	1	13	6	1	5	9	0	3	5	2	6	1	13	19.7	19.7	19.7	140.6	1240	1240	9	3	7	12		4	6	2	7	3	19	3.69E-198	0.61757	0.74927	38.533	55	0.62306	0.72578	24.795	7	0.67617	0.69984	24.358	2	0.5734	0.54127	50.451	6	0.59585	0.57951	32.785	10	NA	NA	NA	0	0.74067	1.1772	15.969	4	1.1274	1.2622	23.043	4	NA	NA	NA	1	0.80108	0.65648	27.383	6	0.54413	0.679	21.362	2	0.49237	0.8268	23.511	13	7.9	0.9	6.4	9.9	0	3.1	6.8	2.9	7.1	0.9	14.6	2002500000	1188800000	813630000	275610000	153190000	122420000	23200000	15230000	7969800	77252000	45649000	31603000	332380000	208470000	123920000	0	0	0	3875300	2507800	1367400	149090000	71607000	77479000	1226400	612880	613570	228490000	106450000	122030000	273260	161880	111380	911080000	584960000	326110000
E1C218	+	E1C218	55	52	52		Gga.49717	>tr|E1C218|E1C218_CHICK Uncharacterized protein OS=Gallus gallus GN=Gga.49717 PE=2 SV=2	1	55	52	52	23	16	20	36	0	4	16	6	12	2	29	21	14	18	34	0	2	15	4	11	1	26	21	14	18	34	0	2	15	4	11	1	26	31.7	30.5	30.5	236.98	2088	2088	23	18	26	65		3	18	5	11	1	31	0	0.82154	0.89713	43.902	146	1.2151	1.4846	19.656	15	1.2223	1.2739	36.27	8	0.56233	0.53686	23.675	18	0.87775	0.8687	26.577	54	NA	NA	NA	0	0.31092	0.51208	18.699	3	0.62431	0.74467	49.554	10	0.71222	1.0261	18.188	4	1.3734	1.0715	39.434	7	NA	NA	NA	1	0.62005	1.0269	50.689	26	13.8	11.2	15	23	0	2.3	10.5	4.9	7.4	1.5	16.6	7854000000	4259700000	3594300000	635680000	292830000	342850000	346560000	170620000	175940000	1092300000	675130000	417130000	2609100000	1341700000	1267400000	0	0	0	2041900	1439400	602520	576020000	372400000	203620000	7674700	5183600	2491100	474900000	189140000	285770000	1513200	1065800	447330	2108300000	1210200000	898040000
E1C1V3	+	E1C1V3	26	26	22			>tr|E1C1V3|E1C1V3_CHICK Plakoglobin OS=Gallus gallus GN=JUP PE=2 SV=2	1	26	26	22	17	7	1	13	1	0	5	10	10	8	20	17	7	1	13	1	0	5	10	10	8	20	14	6	1	11	1	0	4	9	7	7	18	36.8	36.8	31.3	82.125	747	747	32	10	2	26	1		6	12	14	21	36	0	0.091918	0.11239	125.78	98	0.093859	0.11145	156.14	22	0.25782	0.28249	122.5	3	NA	NA	NA	0	0.11042	0.10931	121.61	16	NA	NA	NA	1	NA	NA	NA	0	1.5776	1.8358	135.69	3	0.079584	0.12267	122.21	11	0.13557	0.10721	94.006	8	0.055833	0.072121	74.046	14	0.069485	0.11667	115.2	20	29.5	12.9	1.6	21.8	1.3	0	8.8	21	18.2	15.8	31.9	12873000000	11364000000	1509400000	5149900000	4398100000	751750000	394390000	336980000	57410000	11244000	11244000	0	1451600000	1368700000	82924000	264590	253860	10740	0	0	0	501730000	321250000	180490000	46612000	43156000	3456300	1051500000	888320000	163170000	111340000	107920000	3420100	4154900000	3888100000	266770000
E1C1Q1	+	E1C1Q1	51	51	51			>tr|E1C1Q1|E1C1Q1_CHICK Nucleolar and coiled-body phosphoprotein 1 OS=Gallus gallus GN=NOLC1 PE=4 SV=2	1	51	51	51	21	18	41	29	15	16	18	26	20	17	22	21	18	41	29	15	16	18	26	20	17	22	21	18	41	29	15	16	18	26	20	17	22	44	44	44	72.417	696	696	56	35	154	97	75	40	31	50	37	63	46	0	0.58492	0.67355	51.388	635	0.60218	0.74396	24.141	51	1.0199	1.0677	19.471	30	1.5672	1.4153	32.499	138	0.62743	0.62258	16.105	92	0.2869	0.49543	16.562	71	0.23464	0.41033	18.111	39	0.56076	0.67723	15.546	29	0.27081	0.36971	41.427	49	0.97077	0.76106	23.043	32	0.31687	0.40997	21.114	58	0.51918	0.8695	12.59	46	27.6	24.9	41.4	33.8	19.3	25.4	23.1	27.7	26.3	22.4	28.4	1.28E+11	64884000000	63405000000	17987000000	11314000000	6673000000	3222800000	1511400000	1711400000	61401000000	23773000000	37628000000	18006000000	10955000000	7051200000	184270000	142130000	42135000	891330000	719860000	171470000	7925600000	5071800000	2853800000	475460000	371550000	103920000	5756500000	2866500000	2890000000	515460000	389650000	125810000	11923000000	7768800000	4154600000
E1C1G5;REV__E1C1G5	+	E1C1G5	39;1	39;1	39;1		ZC3H18	>tr|E1C1G5|E1C1G5_CHICK Uncharacterized protein OS=Gallus gallus PE=4 SV=2	2	39	39	39	13	12	28	17	6	5	9	18	8	4	13	13	12	28	17	6	5	9	18	8	4	13	13	12	28	17	6	5	9	18	8	4	13	44.3	44.3	44.3	110.4	985	985;985	22	15	69	37	10	6	12	26	11	6	21	0	0.79189	0.96729	59.062	199	0.57454	0.70544	26.031	13	0.56502	0.57636	86.654	11	1.2015	1.1025	75.546	60	1.1413	1.133	51.345	29	0.75155	1.3462	19.078	10	0.91263	1.6068	19.485	6	1.117	1.3074	27.665	9	0.37	0.47707	24.042	26	0.76564	0.59068	16.92	10	0.86679	1.1394	15.994	6	0.53617	0.86671	16.993	19	18.5	19.5	37.2	24.9	8.2	5.5	12.6	22.9	10.7	4.5	20	29383000000	15785000000	13598000000	2809600000	1757300000	1052300000	991410000	614960000	376450000	14184000000	6917100000	7267300000	4351800000	2375900000	1975900000	36655000	21479000	15177000	342700000	213320000	129380000	2114300000	1043400000	1070900000	169800000	121860000	47945000	1939500000	1113700000	825810000	18224000	9322400	8901200	2424200000	1596300000	827910000
E1C1B8;R4GJM4	+	E1C1B8	60;1	60;1	60;1		LOC100858397	>tr|E1C1B8|E1C1B8_CHICK Uncharacterized protein OS=Gallus gallus GN=LOC100859663 PE=2 SV=2	2	60	60	60	4	6	15	33	0	6	12	11	21	0	38	4	6	15	33	0	6	12	11	21	0	38	4	6	15	33	0	6	12	11	21	0	38	32.1	32.1	32.1	266.81	2376	2376;138	7	6	20	50		7	18	15	29		53	0	0.80188	0.79542	68.445	157	0.64074	0.75769	7.646	5	0.6471	0.68625	115.95	5	0.73261	0.70688	92.925	17	0.84505	0.83103	94.285	33	NA	NA	NA	0	1.1223	1.843	42.242	7	1.2291	1.5346	29.206	13	0.6546	0.81901	41.786	14	0.97667	0.76617	27.996	22	NA	NA	NA	0	0.46839	0.77381	52.59	41	2.1	3.1	8.8	17	0	3.4	6.8	6.4	11.4	0	20.5	10694000000	5359900000	5333800000	204890000	120550000	84344000	297950000	79997000	217950000	1356900000	515330000	841610000	3191700000	1300600000	1891100000	0	0	0	12584000	5679300	6905000	833310000	379150000	454160000	39297000	21368000	17930000	1246700000	604820000	641890000	0	0	0	3510200000	2332300000	1177900000
E1C0P9	+	E1C0P9	49	49	48		U2SURP	>tr|E1C0P9|E1C0P9_CHICK U2SURP OS=Gallus gallus GN=U2SURP PE=4 SV=2	1	49	49	48	12	9	41	28	4	10	11	20	13	2	21	12	9	41	28	4	10	11	20	13	2	21	12	9	40	28	4	10	11	19	13	2	21	49.4	49.4	48.7	109.69	951	951	19	13	138	67	8	11	13	29	23	3	28	0	1.0018	1.0697	51.242	294	0.87377	1.0476	25.277	15	0.75643	0.77902	23.874	8	1.6579	1.5562	31.712	114	0.67	0.65678	24.839	55	0.94849	1.6544	31.522	8	1.0781	1.9345	8.6866	9	1.2656	1.4408	21.917	12	0.3858	0.51582	25.857	29	0.99472	0.78268	16.197	19	0.425	0.55897	20.501	3	0.49369	0.81793	36.376	22	13.6	11.6	43.7	37.4	4.4	11.1	13.4	22.9	14.5	2.7	25.3	40636000000	19001000000	21635000000	1285800000	683770000	602070000	671200000	386410000	284800000	22003000000	8279500000	13723000000	7592400000	4424200000	3168300000	14807000	7571800	7235400	141050000	65534000	75518000	2371200000	1090000000	1281300000	164270000	118340000	45922000	2408500000	1214500000	1194000000	24143000	16672000	7470900	3959800000	2714600000	1245200000
E1C0J4;Q5ZKD7;F1NNW1	+	E1C0J4	76;2;2	76;2;2	76;2;2		UPF1	>tr|E1C0J4|E1C0J4_CHICK UPF1 OS=Gallus gallus GN=UPF1 PE=2 SV=2	3	76	76	76	39	34	31	38	1	22	27	42	35	14	45	39	34	31	38	1	22	27	42	35	14	45	39	34	31	38	1	22	27	42	35	14	45	65.8	65.8	65.8	123.22	1115	1115;967;967	68	70	73	83	2	36	52	68	66	24	90	0	0.574	0.66083	49.145	518	0.58949	0.71599	27.451	49	0.62723	0.66309	21.596	53	0.41711	0.38806	32.069	56	0.44601	0.44168	17.514	68	1.0564	1.9332	2.3694	2	1.0664	1.8978	10.722	35	1.1388	1.3542	15.589	43	0.60818	0.81157	16.534	64	0.78216	0.62115	27.26	48	0.44214	0.56934	24.052	23	0.37064	0.60825	48.205	77	46	39	38.7	42.1	1.3	21	30.9	47	39.8	18.6	50.4	58493000000	36397000000	22096000000	7720600000	4824800000	2895800000	6311600000	3821200000	2490400000	5762000000	3897200000	1864800000	5772600000	3796500000	1976100000	1026400	552210	474180	526150000	256540000	269610000	4855300000	2265300000	2590000000	882130000	543320000	338800000	7167200000	3807300000	3359900000	153770000	105740000	48028000	19341000000	13079000000	6262100000
E1BZE6	+	E1BZE6	35	35	33		LOC100859627	>tr|E1BZE6|E1BZE6_CHICK Uncharacterized protein OS=Gallus gallus GN=LOC100859627 PE=4 SV=2	1	35	35	33	26	18	17	18	4	10	12	21	10	3	15	26	18	17	18	4	10	12	21	10	3	15	25	18	17	17	4	10	12	20	10	3	15	60.6	60.6	58.2	40.855	388	388	61	38	34	43	9	14	32	50	28	5	37	0	0.5329	0.62339	61.816	296	0.53815	0.65422	24.359	51	0.64485	0.68644	22.377	31	0.23945	0.22337	45.971	28	0.24361	0.24469	33.874	35	0.87562	1.4881	15.984	8	0.61693	1.1174	8.7733	14	1.3896	1.6877	40.407	24	0.3615	0.47273	23.85	49	0.68563	0.54807	19.457	23	0.48333	0.65225	12.296	4	0.60225	1.0021	23.24	29	54.9	41.8	34.5	33.2	11.6	30.9	32.7	57	28.6	9	37.4	38276000000	24403000000	13873000000	9296500000	5895400000	3401100000	3346300000	1988200000	1358100000	5766800000	4544100000	1222800000	4266600000	3383700000	882970000	13827000	6635700	7191400	168190000	98093000	70101000	4275000000	1708700000	2566300000	454540000	327920000	126620000	3985300000	2307500000	1677800000	52552000	35554000	16998000	6649800000	4107300000	2542500000
E1BYJ2	+	E1BYJ2	67	67	67		MSH6	>tr|E1BYJ2|E1BYJ2_CHICK MSH6 OS=Gallus gallus GN=MSH6 PE=2 SV=2	1	67	67	67	34	20	25	30	0	8	27	24	26	4	42	34	20	25	30	0	8	27	24	26	4	42	34	20	25	30	0	8	27	24	26	4	42	51.2	51.2	51.2	149.89	1337	1337	57	43	41	75		8	49	38	42	7	74	0	0.73473	0.78125	43.645	333	0.69674	0.82224	17.137	41	0.80219	0.84448	21.334	29	0.82003	0.72956	57.26	36	0.69593	0.69328	23.803	60	NA	NA	NA	0	1.1782	2.0582	23.238	7	1.3438	1.5858	78.134	30	0.85153	1.1407	24.193	34	0.83489	0.64101	32.838	32	0.53033	0.69957	9.1474	5	0.41052	0.68263	26.744	59	29.5	19.8	22.4	27.5	0	7	21.3	29.8	22.7	4.3	37	32910000000	21265000000	11644000000	4822300000	2744200000	2078100000	2853800000	1523100000	1330700000	2608200000	1422400000	1185900000	3541800000	2019600000	1522100000	0	0	0	23282000	10104000	13178000	7057000000	5795600000	1261400000	355220000	213900000	141320000	2935200000	1586100000	1349200000	18341000	12217000	6124800	8694400000	5938200000	2756200000
E1BX02;F1P4P8	+	E1BX02;F1P4P8	64;61	64;61	64;61		PSMD2	>tr|E1BX02|E1BX02_CHICK PSMD2 OS=Gallus gallus GN=PSMD2 PE=2 SV=2;>tr|F1P4P8|F1P4P8_CHICK PSMD2 OS=Gallus gallus GN=PSMD2 PE=2 SV=2	2	64	64	64	20	24	25	30	0	21	24	36	24	15	36	20	24	25	30	0	21	24	36	24	15	36	20	24	25	30	0	21	24	36	24	15	36	74	74	74	100.01	908	908;851	28	45	56	85		43	44	89	52	22	82	0	0.63602	0.69332	50.66	479	0.59983	0.72639	26.177	25	0.45176	0.48234	26.523	37	0.55916	0.48523	52.355	50	0.61474	0.62493	31.927	75	NA	NA	NA	0	1.0519	1.8292	18.733	42	1.7478	2.1519	21.759	32	0.69594	0.93057	18.764	88	0.92331	0.7304	17.625	37	0.46442	0.59839	25.797	22	0.35903	0.59698	24.599	71	30.4	39.3	39.6	42.6	0	38.9	36.2	50.1	33.3	26.5	55.9	48767000000	29356000000	19411000000	3226800000	1885000000	1341800000	3202500000	2195600000	1007000000	8960400000	5240000000	3720300000	9585100000	5701700000	3883300000	0	0	0	358070000	169010000	189060000	4042800000	1486800000	2556000000	867470000	506590000	360880000	5350400000	2704900000	2645500000	186840000	125690000	61151000	12987000000	9341000000	3645600000
E1BW84	+	E1BW84	69	69	69		FAM120A	>tr|E1BW84|E1BW84_CHICK FAM120A OS=Gallus gallus GN=FAM120A PE=4 SV=2	1	69	69	69	24	15	40	31	5	24	30	40	28	21	40	24	15	40	31	5	24	30	40	28	21	40	24	15	40	31	5	24	30	40	28	21	40	65.4	65.4	65.4	122.47	1114	1114	45	21	104	92	9	45	69	72	75	30	100	0	0.56283	0.66349	57.321	556	0.62259	0.74107	31.691	34	0.66574	0.69136	96.887	17	0.28708	0.26616	31.802	89	0.50493	0.50467	29.657	76	0.65744	1.1646	15.09	8	0.80694	1.4145	10.937	40	0.77417	0.91688	40.68	55	0.55595	0.77491	22.737	69	0.69971	0.55198	35.299	53	0.67344	0.90138	26.902	29	0.39815	0.66148	37.368	86	30.7	20.7	51.2	44.9	6.2	32.7	38.3	42.2	32	27.5	46.7	72358000000	47575000000	24782000000	3391700000	2042400000	1349300000	2376500000	690250000	1686300000	18588000000	14379000000	4209100000	7845900000	5228500000	2617400000	11348000	6890500	4457400	353360000	202080000	151280000	10427000000	5829500000	4597600000	635010000	395520000	239490000	7406800000	4482400000	2924400000	155970000	86343000	69628000	21166000000	14232000000	6933300000
E1BVY1	+	E1BVY1	87	87	87		PHF3	>tr|E1BVY1|E1BVY1_CHICK PHF3 OS=Gallus gallus GN=PHF3 PE=4 SV=2	1	87	87	87	12	4	80	35	0	10	10	15	7	11	21	12	4	80	35	0	10	10	15	7	11	21	12	4	80	35	0	10	10	15	7	11	21	50.5	50.5	50.5	222.24	1991	1991	13	6	184	80		15	11	16	8	13	25	0	1.6177	1.5198	88.342	308	1.6177	1.8862	19.06	9	1.7686	1.8395	44.498	3	2.5177	2.2518	60.309	153	0.97693	0.96219	89.247	66	NA	NA	NA	0	0.25403	0.44001	25.79	15	0.79606	0.95673	17.494	8	0.2496	0.33184	38.854	16	1.8288	1.3807	20.789	5	0.3752	0.49824	18.757	13	0.79532	1.3257	97.511	20	8	2.1	48.6	25.9	0	8	7.3	10.2	5.7	9.5	12.9	34191000000	10435000000	23756000000	419180000	161730000	257460000	148990000	46162000	102830000	24907000000	7191300000	17715000000	3487700000	1795500000	1692200000	0	0	0	61069000	47677000	13393000	384540000	198370000	186180000	44973000	37036000	7936800	393380000	139170000	254220000	58212000	41370000	16843000	4286300000	776610000	3509700000
E1BV83	+	E1BV83	100	100	100		NUP205	>tr|E1BV83|E1BV83_CHICK NUP205 OS=Gallus gallus GN=NUP205 PE=4 SV=2	1	100	100	100	21	8	49	63	0	55	35	45	31	50	61	21	8	49	63	0	55	35	45	31	50	61	21	8	49	63	0	55	35	45	31	50	61	54.1	54.1	54.1	228.33	2014	2014	30	11	116	182		145	45	69	49	164	111	0	0.56712	0.72812	54.218	772	1.2697	1.519	17.53	17	0.89215	0.96077	163.39	6	1.4588	1.3497	20.851	93	0.75074	0.73654	22.628	153	NA	NA	NA	0	0.31751	0.55545	44.372	131	1.0046	1.1822	62.597	32	0.35642	0.47558	24.52	66	1.671	1.3183	69.904	39	0.31262	0.40078	29.592	140	0.5538	0.92061	16.554	95	13.8	4.4	29.1	37.1	0	37.4	21	26.8	16.7	36.8	39.1	55707000000	30891000000	24816000000	1271900000	538150000	733800000	1156000000	873180000	282820000	11282000000	4407500000	6874500000	15864000000	8825600000	7038300000	0	0	0	1428700000	1021800000	406870000	4676500000	3077800000	1598700000	305570000	224440000	81139000	5727500000	3079700000	2647800000	846870000	616770000	230110000	13148000000	8225800000	4922300000
E1BV34	+	E1BV34	28	28	16		Gga.3145	>tr|E1BV34|E1BV34_CHICK Uncharacterized protein OS=Gallus gallus GN=Gga.3145 PE=2 SV=1	1	28	28	16	6	5	10	8	0	8	5	12	8	4	15	6	5	10	8	0	8	5	12	8	4	15	3	1	4	3	0	2	1	4	3	2	6	41.6	41.6	24.9	68.556	582	582	8	10	15	15		11	6	22	12	5	25	1.69E-139	0.57131	0.73681	48.471	110	0.58504	0.70775	20.353	5	0.5661	0.60592	25.184	5	0.5463	0.50536	37.179	12	0.49634	0.50465	42.335	12	NA	NA	NA	0	0.33352	0.5846	76.831	11	1.9976	2.4101	17.325	6	0.72696	1.027	19.728	20	0.79783	0.60217	30.967	11	0.51461	0.68294	10.129	4	0.45989	0.77819	21.146	24	10.1	10.8	16.5	14.1	0	12.9	9.6	19.9	15.1	7.9	23	7267100000	4286500000	2980600000	659360000	407620000	251740000	382940000	218770000	164160000	1200200000	642610000	557560000	471670000	297350000	174320000	0	0	0	97633000	68878000	28755000	733530000	271270000	462260000	109230000	59735000	49497000	915310000	491630000	423670000	2743800	1730500	1013300	2694600000	1827000000	867610000
E1BUA1	+	E1BUA1	43	43	39		Gga.55707	>tr|E1BUA1|E1BUA1_CHICK Uncharacterized protein OS=Gallus gallus GN=Gga.40168 PE=4 SV=2	1	43	43	39	13	16	21	21	1	8	9	26	12	5	23	13	16	21	21	1	8	9	26	12	5	23	11	14	19	20	0	7	9	24	12	4	22	43.1	43.1	39.9	107.48	954	954	25	30	41	48	2	13	12	36	16	10	34	0	0.61049	0.65796	68.931	214	0.58087	0.69221	56.882	21	0.39501	0.4218	48.379	19	0.52192	0.48267	79.013	35	0.63456	0.64236	33.982	41	1.585	2.8412	44.925	2	1.7237	2.9213	18.485	13	2.5798	3.1083	74.795	6	0.64658	0.91167	23.92	35	0.71709	0.57627	65.973	9	0.64729	0.85055	15.512	8	0.36365	0.60133	61.175	25	15.1	21.6	26	25.6	1	9.5	13.7	26.4	13.3	4.9	29.8	18366000000	10800000000	7565200000	1786000000	1035600000	750400000	2269500000	1487600000	781960000	7051500000	4018900000	3032600000	2736500000	1738700000	997760000	1484700	451010	1033700	40262000	15797000	24465000	681310000	171400000	509900000	403660000	243640000	160010000	888120000	390760000	497360000	19487000	12716000	6770700	2487600000	1684700000	802950000
E1BTX8;F1N9N8	+	E1BTX8	124;3	124;3	124;3		CAD	>tr|E1BTX8|E1BTX8_CHICK Caldesmon OS=Gallus gallus GN=CAD PE=4 SV=2	2	124	124	124	51	50	45	53	6	36	52	77	48	19	71	51	50	45	53	6	36	52	77	48	19	71	51	50	45	53	6	36	52	77	48	19	71	66.8	66.8	66.8	200.86	1836	1836;1446	71	99	106	132	25	67	108	128	99	29	166	0	0.70047	0.83529	65.271	898	0.81797	0.98949	51.571	66	0.66969	0.69916	22.541	77	0.33434	0.30154	51.535	88	0.35683	0.34923	27.521	115	1.4302	2.5432	15.438	18	1.1679	2.0631	17.296	63	1.5449	1.819	16.821	90	0.80876	1.1142	19.574	126	1.0942	0.85869	25.555	86	0.54551	0.70805	30.167	28	0.46334	0.75451	40.408	141	35	36.9	31.4	35.7	3.6	25.7	36.7	53.8	32.8	14.9	52	1.25E+11	73574000000	51920000000	13317000000	6849900000	6467200000	14344000000	8615300000	5729000000	12477000000	8333600000	4143300000	13271000000	9646800000	3624400000	37295000	15084000	22211000	1166300000	539860000	626410000	15863000000	6286600000	9576800000	1488900000	807210000	681660000	14826000000	7217400000	7608700000	252480000	164970000	87503000	38451000000	25098000000	13353000000
E1BTT8;P00340	+	E1BTT8;P00340	15;14	15;14	14;13	L-lactate dehydrogenase;L-lactate dehydrogenase A chain	LDHA	>tr|E1BTT8|E1BTT8_CHICK L-lactate dehydrogenase OS=Gallus gallus GN=LDHA PE=2 SV=2;>sp|P00340|LDHA_CHICK L-lactate dehydrogenase A chain OS=Gallus gallus GN=LDHA PE=1 SV=3	2	15	15	14	2	2	7	6	3	4	3	8	2	3	3	2	2	7	6	3	4	3	8	2	3	3	2	2	6	6	3	4	3	7	2	3	3	54.2	54.2	50.3	36.502	332	332;332	3	2	11	13	9	10	3	9	2	6	4	4.67E-101	0.30587	0.43197	167	63	0.61362	0.74622	5.8597	3	0.25582	0.2666	51.698	2	0.22991	0.21059	216.2	7	1.3711	1.389	210.32	13	0.29841	0.50192	86.934	8	0.043906	0.080359	93.381	8	0.71988	0.8953	169.24	3	0.55836	0.68931	101.81	7	0.090689	0.06885	82.089	2	0.25273	0.32437	60.242	6	0.44263	0.73132	43.165	4	6.9	6.6	21.4	17.8	9.9	20.5	9.3	26.8	6.6	14.5	9.3	7901600000	5195900000	2705700000	177300000	124620000	52681000	206080000	161380000	44695000	2014300000	1531200000	483140000	2785000000	1001500000	1783500000	11612000	10175000	1436700	822260000	794030000	28233000	359270000	284230000	75034000	28593000	22186000	6407200	880000000	801110000	78892000	14462000	12149000	2312500	602700000	453340000	149350000
E1BTE0	+	E1BTE0	17	17	17	Single-stranded DNA-binding protein	SSBP1	>tr|E1BTE0|E1BTE0_CHICK Single-stranded DNA-binding protein OS=Gallus gallus GN=SSBP1 PE=3 SV=2	1	17	17	17	9	8	12	9	5	12	7	12	6	8	8	9	8	12	9	5	12	7	12	6	8	8	9	8	12	9	5	12	7	12	6	8	8	63.8	63.8	63.8	17.504	152	152	19	16	53	53	41	47	26	50	23	25	21	0	0.47344	0.7308	92.358	302	0.4824	0.58395	12.665	16	0.35619	0.38102	39.013	12	0.093249	0.088046	88.171	32	0.12074	0.11984	129.09	38	0.46321	0.83726	7.6398	35	0.45494	0.80629	27.902	45	0.54437	0.63206	68.862	18	0.58211	0.78899	19.57	49	0.50139	0.38785	134.98	14	0.71059	0.89676	18.118	24	0.43906	0.73123	24.832	19	49.3	45.4	57.2	52.6	25	56.6	47.4	63.8	46.7	50.7	45.4	46805000000	32413000000	14392000000	2312500000	1378100000	934380000	5078700000	3423400000	1655400000	5832600000	4982100000	850430000	8763000000	7313700000	1449200000	587730000	394380000	193350000	1173400000	772410000	400970000	8204800000	5145800000	3059000000	1286600000	782930000	503700000	4394200000	2100200000	2294000000	381800000	222160000	159630000	8790100000	5898200000	2891900000
E1BT82	+	E1BT82	35	35	35		EIF2S2	>tr|E1BT82|E1BT82_CHICK EIF2S2 OS=Gallus gallus GN=EIF2S2 PE=2 SV=1	1	35	35	35	13	8	23	18	6	6	12	15	10	5	18	13	8	23	18	6	6	12	15	10	5	18	13	8	23	18	6	6	12	15	10	5	18	72	72	72	37.917	329	329	23	13	58	43	16	9	29	24	20	13	42	0	0.77133	0.84023	49.593	226	0.6928	0.82598	25.623	16	0.71918	0.80906	59.077	11	0.56242	0.53404	45.612	47	0.87604	0.88346	19.652	34	0.97266	1.7571	12.47	13	0.96207	1.7148	18.193	8	1.4724	1.7082	25.117	21	1.0214	1.3963	20.642	24	0.62304	0.49377	12.562	16	0.61607	0.79746	14.206	7	0.44163	0.71494	39.679	29	37.4	27.1	52	48.6	18.2	17	31.6	40.1	26.4	14.6	47.4	39597000000	23238000000	16359000000	3323600000	1944900000	1378700000	1024500000	541690000	482810000	7866600000	4805500000	3061200000	3063200000	1630300000	1432900000	91433000	45066000	46366000	108290000	52877000	55412000	6541400000	2662400000	3879000000	295500000	145710000	149780000	4782000000	2820800000	1961100000	19988000	12484000	7504200	12480000000	8576600000	3903900000
E1BT08	+	E1BT08	57	51	50		HSPH1	>tr|E1BT08|E1BT08_CHICK HSPH1 OS=Gallus gallus GN=HSPH1 PE=3 SV=2	1	57	51	50	14	14	18	17	1	9	17	30	17	6	34	12	12	16	15	1	8	15	24	15	5	31	12	12	16	15	1	8	14	24	15	4	30	54.2	51	50.1	111.26	997	997	15	19	30	31	2	13	21	39	18	5	54	0	0.45102	0.52842	73.488	207	0.43984	0.52361	89.979	14	0.31496	0.33222	28.516	15	0.32974	0.31712	25.858	25	0.36803	0.36492	30.511	23	1.8536	3.2111	17.36	2	1.828	3.2901	28.304	11	1.2553	1.5272	26.013	15	0.57932	0.79593	29.146	39	0.72781	0.57185	57.057	14	0.52451	0.698	18.562	5	0.26149	0.42979	41.495	44	19.3	18.7	23.4	18.2	1	13.8	22.3	37	23.8	7.8	40.4	20552000000	13817000000	6735000000	2923200000	1245600000	1677600000	1565600000	1194300000	371340000	2355800000	1674900000	680920000	2121800000	1563400000	558420000	1364000	483950	880090	112280000	36030000	76248000	1138500000	481510000	656960000	231900000	146000000	85894000	1630400000	903680000	726710000	21351000	13562000	7788200	8449500000	6557200000	1892300000
E1BSG5	+	E1BSG5	64	64	53		Gga.53666	>tr|E1BSG5|E1BSG5_CHICK EIF4G1 OS=Gallus gallus GN=EIF4G1 PE=4 SV=2	1	64	64	53	9	5	32	25	6	10	27	23	32	4	35	9	5	32	25	6	10	27	23	32	4	35	7	5	23	17	5	7	19	15	24	3	27	35.9	35.9	31.5	178.97	1614	1614	14	5	67	59	12	17	48	41	70	6	65	0	0.77787	0.80316	44.082	301	0.74826	0.90696	41.491	13	0.61572	0.62433	7.4389	3	0.74526	0.67995	25.083	51	0.95272	0.96002	22.598	41	1.1217	2.0036	33.06	9	1.1366	1.9084	19.519	17	1.1495	1.3613	43.172	31	0.53177	0.67449	39.38	40	0.874	0.68595	21.246	40	0.49259	0.61691	28.586	6	0.49849	0.84113	25.446	50	6.6	4.8	22.2	19	4.2	7.5	19.6	16.5	21.7	3.3	23.2	23952000000	13488000000	10464000000	1289900000	617640000	672270000	59369000	38279000	21090000	6292600000	3664800000	2627700000	2267700000	1135300000	1132500000	22616000	10147000	12469000	89131000	43702000	45429000	3472500000	1667400000	1805100000	177580000	117570000	60009000	4627600000	2511500000	2116200000	7274200	4554800	2719400	5645300000	3677100000	1968200000
E1BRL9	+	E1BRL9	19	1	1		LOC100859609	>tr|E1BRL9|E1BRL9_CHICK SRSF7 OS=Gallus gallus GN=SRSF7 PE=2 SV=2	1	19	1	1	13	12	13	9	8	12	10	14	9	7	10	0	0	0	0	0	1	0	0	0	0	0	0	0	0	0	0	1	0	0	0	0	0	46.3	3.3	3.3	28.178	246	246						1						0	NA	NA	NA	1	NA	NA	NA	0	NA	NA	NA	0	NA	NA	NA	0	NA	NA	NA	0	NA	NA	NA	0	NA	NA	NA	1	NA	NA	NA	0	NA	NA	NA	0	NA	NA	NA	0	NA	NA	NA	0	NA	NA	NA	0	39	35.4	37.8	28.9	26.8	42.3	31.7	43.1	28.5	27.2	31.7	3682700	1810100	1872600	0	0	0	0	0	0	0	0	0	0	0	0	0	0	0	3682700	1810100	1872600	0	0	0	0	0	0	0	0	0	0	0	0	0	0	0
E1BRJ5	+	E1BRJ5	29	29	29			>tr|E1BRJ5|E1BRJ5_CHICK TRAF4 OS=Gallus gallus GN=TRAF4 PE=4 SV=2	1	29	29	29	16	17	11	16	0	1	7	5	11	4	12	16	17	11	16	0	1	7	5	11	4	12	16	17	11	16	0	1	7	5	11	4	12	60.7	60.7	60.7	52.244	460	460	32	34	20	36		1	11	6	16	4	28	0	0.64691	0.72017	77.012	143	0.59767	0.7252	15.84	25	0.7145	0.74784	20.54	25	0.38348	0.34355	87.232	16	0.46511	0.46311	22.063	28	NA	NA	NA	0	NA	NA	NA	1	0.52362	0.62316	12.826	8	1.8441	2.4375	31.347	6	2.1162	1.6272	69.29	9	3.6931	4.7853	9.5872	4	1.586	2.6002	53.008	21	45.2	49.6	33.5	47.8	0	3.5	17.8	15.4	30.7	10.2	34.3	11546000000	6141700000	5404700000	2440000000	1504500000	935500000	2875000000	1641200000	1233700000	1503900000	669340000	834580000	1503700000	1003500000	500160000	0	0	0	5629600	2700900	2928600	672320000	437180000	235130000	9624500	3291800	6332800	599680000	219070000	380620000	5677400	1952200	3725300	1930900000	658940000	1272000000
E1BQF9	+	E1BQF9	47	47	47		CSDE1	>tr|E1BQF9|E1BQF9_CHICK CSDE1 OS=Gallus gallus GN=CSDE1 PE=2 SV=2	1	47	47	47	14	17	20	27	0	9	15	28	20	4	22	14	17	20	27	0	9	15	28	20	4	22	14	17	20	27	0	9	15	28	20	4	22	57.2	57.2	57.2	88.692	796	796	18	24	37	64		13	23	38	33	5	37	0	0.67834	0.69772	66.02	239	0.53762	0.64641	104.41	14	0.44346	0.45262	128.61	21	0.76816	0.70145	35.013	31	0.61837	0.61444	32.386	51	NA	NA	NA	0	1.4958	2.7038	35.68	11	1.5762	1.8778	15.219	13	0.64054	0.8998	23.775	35	0.91462	0.6923	40.024	29	0.87712	1.0816	151.98	4	0.37625	0.62671	31.123	30	20.9	26	33	38.2	0	13.4	22.6	42.1	28.9	3.8	32.4	32065000000	16119000000	15946000000	2805400000	974400000	1831000000	4331800000	1311600000	3020300000	3450000000	1842100000	1607900000	5009600000	2831800000	2177800000	0	0	0	999700000	556250000	443440000	1247800000	492760000	754990000	201670000	117720000	83952000	9656200000	5000600000	4655600000	159380000	80804000	78579000	4203500000	2910500000	1292900000
A1EA71;A3F956;A3F961	+	A1EA71;A3F956	26;26;7	26;26;7	4;4;0		MBNL1	>tr|A1EA71|A1EA71_CHICK Muscleblind-like 1 isoform 2 OS=Gallus gallus GN=MBNL1 PE=2 SV=1;>tr|A3F956|A3F956_CHICK Muscleblind-like 1 isoform 1 OS=Gallus gallus GN=MBNL1 PE=2 SV=1	3	26	26	4	8	5	14	10	5	8	8	18	4	5	10	8	5	14	10	5	8	8	18	4	5	10	2	1	3	2	0	1	2	4	0	1	2	50.1	50.1	13.7	41.656	387	387;399;212	12	9	35	21	33	16	14	28	4	10	13	0	0.5226	0.71439	59.201	166	0.60291	0.72296	23.338	11	0.6495	0.67715	4.4512	9	0.21135	0.20168	35.078	26	0.28206	0.28123	31.915	19	0.45469	0.81257	15.183	24	0.6537	1.1784	12.07	16	0.57659	0.6434	22.097	13	0.5241	0.72954	20.175	26	0.89803	0.71359	1.2749	2	0.67405	0.8523	30.763	10	0.48663	0.77509	21.723	10	26.4	15.5	37	28.4	12.4	21.4	27.1	48.1	8.5	15.5	35.4	20652000000	15359000000	5293000000	1804500000	1071000000	733510000	1110700000	673340000	437360000	9317200000	7626200000	1691000000	3465400000	2730400000	735010000	55403000	37252000	18150000	287800000	193250000	94552000	2191600000	1480100000	711480000	323400000	207260000	116140000	296310000	157930000	138390000	66637000	41662000	24975000	1732700000	1140200000	592480000
A0FKN5		A0FKN5	5	5	5		SLC26A5	>tr|A0FKN5|A0FKN5_CHICK Prestin OS=Gallus gallus GN=SLC26A5 PE=2 SV=1	1	5	5	5	1	0	2	2	0	0	0	1	0	0	2	1	0	2	2	0	0	0	1	0	0	2	1	0	2	2	0	0	0	1	0	0	2	11.2	11.2	11.2	81.112	742	742	3		2	3				1			2	4.24E-26	0.67752	0.92265	45.141	10	0.80534	0.95581	0.92116	2	NA	NA	NA	0	0.55357	0.5163	0.277	2	0.5632	0.51769	38.851	3	NA	NA	NA	0	NA	NA	NA	0	NA	NA	NA	0	NA	NA	NA	1	NA	NA	NA	0	NA	NA	NA	0	0.85932	1.3527	58.182	2	1.5	0	4.3	6.1	0	0	0	3	0	0	3.8	128300000	72906000	55391000	28888000	15530000	13358000	0	0	0	54216000	34349000	19867000	26275000	14108000	12167000	0	0	0	0	0	0	0	0	0	1033700	350540	683200	0	0	0	0	0	0	17885000	8568600	9316100
A0M8U1		A0M8U1	4	4	2	Suppressor of tumorigenicity 7 protein homolog	ST7	>sp|A0M8U1|ST7_CHICK Suppressor of tumorigenicity 7 protein homolog OS=Gallus gallus GN=ST7 PE=3 SV=1	1	4	4	2	2	0	0	1	0	0	1	0	0	0	3	2	0	0	1	0	0	1	0	0	0	3	2	0	0	0	0	0	0	0	0	0	1	8.7	8.7	5.6	63.415	554	554	2			2			1				4	2.83E-15	0.73879	1.0715	22.5	5	NA	NA	NA	1	NA	NA	NA	0	NA	NA	NA	0	NA	NA	NA	0	NA	NA	NA	0	NA	NA	NA	0	NA	NA	NA	1	NA	NA	NA	0	NA	NA	NA	0	NA	NA	NA	0	0.6334	1.0715	19.675	3	5.6	0	0	1.8	0	0	1.3	0	0	0	5.8	296340000	170270000	126070000	18086000	8779600	9306400	0	0	0	0	0	0	0	0	0	0	0	0	0	0	0	54602000	31440000	23162000	0	0	0	0	0	0	0	0	0	223660000	130050000	93602000
A1EA72;Q5ZKW9		A1EA72;Q5ZKW9	24;24	2;2	2;2	Muscleblind-like protein 1	MBNL1	>tr|A1EA72|A1EA72_CHICK Muscleblind-like 1 isoform 5 OS=Gallus gallus GN=MBNL1 PE=2 SV=1;>sp|Q5ZKW9|MBNL1_CHICK Muscleblind-like protein 1 OS=Gallus gallus GN=MBNL1 PE=2 SV=1	2	24	2	2	6	4	12	9	5	7	7	16	5	4	9	0	0	1	1	0	0	1	2	1	0	1	0	0	1	1	0	0	1	2	1	0	1	53.5	10.6	10.6	35.751	329	329;369			3	1			2	2	1		4	0	0.4253	0.50938	73.502	11	NA	NA	NA	0	NA	NA	NA	0	0.19289	0.18263	3.1418	3	NA	NA	NA	1	NA	NA	NA	0	NA	NA	NA	0	0.42307	0.50509	1.1948	2	0.70836	0.91929	28.61	2	NA	NA	NA	0	NA	NA	NA	0	0.51143	0.81412	5.8951	3	16.4	11.9	38	28.9	14.6	18.8	27.4	51.1	20.1	11.9	37.1	368830000	291970000	76859000	0	0	0	0	0	0	161590000	138450000	23145000	27128000	21712000	5415700	0	0	0	0	0	0	57734000	40987000	16748000	5601400	3624100	1977300	0	0	0	0	0	0	116770000	87200000	29573000
A1EA73;R4GJC7;R4GIP6;A3F964		A1EA73;R4GJC7;R4GIP6;A3F964	21;21;21;19	8;8;8;6	6;6;6;6		MBNL3	>tr|A1EA73|A1EA73_CHICK Muscleblind-like 3 isoform 4 OS=Gallus gallus GN=MBNL3 PE=2 SV=1;>tr|R4GJC7|R4GJC7_CHICK MBNL3 OS=Gallus gallus GN=MBNL3 PE=4 SV=1;>tr|R4GIP6|R4GIP6_CHICK MBNL3 OS=Gallus gallus GN=MBNL3 PE=4 SV=1;>tr|A3F964|A3F964_CHICK Muscleblind	4	21	8	6	5	3	9	7	3	5	3	17	3	3	7	0	0	1	1	0	0	0	8	0	0	2	0	0	1	1	0	0	0	6	0	0	1	43.4	28.5	24.7	34.926	316	316;359;371;304			7	3				10			2	1.27E-153	0.50476	0.68277	68.75	19	NA	NA	NA	0	NA	NA	NA	0	0.21134	0.18524	12.634	4	0.32251	0.31722	28.208	3	NA	NA	NA	0	NA	NA	NA	0	NA	NA	NA	0	0.64459	0.88781	21.052	10	NA	NA	NA	0	NA	NA	NA	0	0.44573	0.73911	15.842	2	13.6	8.9	23.4	21.8	9.2	13.6	8.5	43.4	7.9	8.9	25	485980000	373280000	112700000	0	0	0	0	0	0	328290000	267690000	60595000	33681000	24735000	8945800	0	0	0	0	0	0	0	0	0	36113000	21037000	15076000	0	0	0	0	0	0	87899000	59813000	28086000
A1KXM5		A1KXM5	2	2	2	Spermatid-associated protein	SPERT	>sp|A1KXM5|SPERT_CHICK Spermatid-associated protein OS=Gallus gallus GN=SPERT PE=2 SV=1	1	2	2	2	0	0	0	0	0	0	0	1	0	1	0	0	0	0	0	0	0	0	1	0	1	0	0	0	0	0	0	0	0	1	0	1	0	7.3	7.3	7.3	38.246	328	328								1		1		0.00085608	0.74824	0.93643	20.832	2	NA	NA	NA	0	NA	NA	NA	0	NA	NA	NA	0	NA	NA	NA	0	NA	NA	NA	0	NA	NA	NA	0	NA	NA	NA	0	NA	NA	NA	1	NA	NA	NA	0	NA	NA	NA	1	NA	NA	NA	0	0	0	0	0	0	0	0	2.7	0	4.6	0	30808000	19295000	11513000	0	0	0	0	0	0	0	0	0	0	0	0	0	0	0	0	0	0	0	0	0	2463000	1181300	1281700	0	0	0	28345000	18114000	10232000	0	0	0
A3RKL3		A3RKL3	13	13	2			>tr|A3RKL3|A3RKL3_CHICK Dihydrofolate reductase OS=Gallus gallus GN=DHFR PE=2 SV=1	1	13	13	2	0	1	5	2	1	2	3	6	3	0	6	0	1	5	2	1	2	3	6	3	0	6	0	0	0	0	0	0	1	1	1	0	1	67.4	67.4	14.2	21.78	190	190		2	10	5	1	2	4	7	5		10	6.83E-164	0.66543	0.75725	60.409	33	NA	NA	NA	0	NA	NA	NA	1	0.80791	0.76106	10.105	6	NA	NA	NA	1	NA	NA	NA	1	1.1195	1.8754	34.666	2	2.2767	2.8566	11.022	4	0.5793	0.72878	8.6746	7	0.98357	0.76544	1.5216	2	NA	NA	NA	0	0.32775	0.53995	16.005	9	0	7.9	32.1	12.1	5.3	14.2	24.2	47.9	24.2	0	45.3	2254700000	1285100000	969570000	0	0	0	72388000	49242000	23146000	497460000	291450000	206010000	50047000	20667000	29380000	3524600	1192300	2332300	7783800	3302400	4481400	345330000	99870000	245460000	14797000	9153100	5643500	203960000	100550000	103410000	0	0	0	1059400000	709700000	349700000
A5HNF6;F1NBX6		A5HNF6;F1NBX6	7;7	7;7	7;7	Myeloid differentiation primary response protein MyD88	MYD88	>sp|A5HNF6|MYD88_CHICK Myeloid differentiation primary response protein MyD88 OS=Gallus gallus GN=MYD88 PE=1 SV=1;>tr|F1NBX6|F1NBX6_CHICK Myeloid differentiation primary response protein MyD88 OS=Gallus gallus GN=MYD88 PE=4 SV=2	2	7	7	7	1	1	0	1	0	1	2	1	0	0	4	1	1	0	1	0	1	2	1	0	0	4	1	1	0	1	0	1	2	1	0	0	4	35.1	35.1	35.1	33.781	299	299;375	1	1		1		1	2	1			4	2.32E-31	0.39046	0.62875	51.888	9	NA	NA	NA	0	NA	NA	NA	1	NA	NA	NA	0	NA	NA	NA	1	NA	NA	NA	0	NA	NA	NA	1	NA	NA	NA	1	NA	NA	NA	1	NA	NA	NA	0	NA	NA	NA	0	0.29506	0.48256	22.299	4	5	6.4	0	5	0	2.7	13.7	7.4	0	0	19.1	375620000	274640000	100980000	0	0	0	7358000	3516200	3841700	0	0	0	63526000	36870000	26656000	0	0	0	13726000	8639700	5086700	21532000	12037000	9494800	1244600	839000	405570	0	0	0	0	0	0	268240000	212740000	55496000
A5HUJ4		A5HUJ4	15	15	15		TRIM7.2	>tr|A5HUJ4|A5HUJ4_CHICK Tripartite motif protein 7 OS=Gallus gallus GN=TRIM7.2 PE=4 SV=1	1	15	15	15	3	2	8	6	0	0	1	9	4	0	6	3	2	8	6	0	0	1	9	4	0	6	3	2	8	6	0	0	1	9	4	0	6	42.2	42.2	42.2	56.542	505	505	5	3	12	15			1	12	6		10	0	0.96344	1.066	35.116	49	0.65958	0.80106	21.327	4	0.53531	0.56578	10.404	2	1.2743	1.2018	19.376	8	1.1997	1.1679	16.921	12	NA	NA	NA	0	NA	NA	NA	0	NA	NA	NA	0	0.57025	0.80164	35.983	12	1.1305	0.92015	20.803	3	NA	NA	NA	0	0.58843	0.98943	43.836	8	6.7	4.6	27.9	23.2	0	0	2	29.3	8.3	0	20.2	4056800000	2065600000	1991200000	361590000	204780000	156810000	159310000	109440000	49875000	400020000	161170000	238850000	2391000000	1184000000	1207000000	0	0	0	0	0	0	0	0	0	45649000	26400000	19250000	305750000	151000000	154760000	0	0	0	393470000	228770000	164700000
A7M7B9		A7M7B9	6	6	6		chNthl1	>tr|A7M7B9|A7M7B9_CHICK Escherichia coli endonuclease III-like 1 OS=Gallus gallus GN=chNthl1 PE=2 SV=1	1	6	6	6	0	0	5	2	0	0	1	0	1	0	1	0	0	5	2	0	0	1	0	1	0	1	0	0	5	2	0	0	1	0	1	0	1	24.9	24.9	24.9	31.915	281	281			8	5			1		1		1	2.43E-24	0.93963	0.93396	114.95	9	NA	NA	NA	0	NA	NA	NA	0	0.91057	0.82016	129.36	7	1.5945	1.5546	72.059	2	NA	NA	NA	0	NA	NA	NA	0	NA	NA	NA	0	NA	NA	NA	0	NA	NA	NA	0	NA	NA	NA	0	NA	NA	NA	0	0	0	21.4	9.6	0	0	3.2	0	4.3	0	3.6	995670000	344850000	650810000	0	0	0	0	0	0	975190000	335840000	639360000	20473000	9014400	11458000	0	0	0	0	0	0	0	0	0	0	0	0	0	0	0	0	0	0	0	0	0
A8DU71		A8DU71	5	5	5		ZBTB33	>tr|A8DU71|A8DU71_CHICK Kaiso OS=Gallus gallus GN=ZBTB33 PE=4 SV=1	1	5	5	5	2	0	1	3	0	0	0	0	1	0	1	2	0	1	3	0	0	0	0	1	0	1	2	0	1	3	0	0	0	0	1	0	1	10.5	10.5	10.5	74.062	678	678	2		1	3					1		2	1.43E-33	0.71685	0.76465	133.6	6	0.16959	0.2019	164.72	2	NA	NA	NA	0	NA	NA	NA	1	0.99448	0.94399	6.1929	2	NA	NA	NA	0	NA	NA	NA	0	NA	NA	NA	0	NA	NA	NA	0	NA	NA	NA	1	NA	NA	NA	0	NA	NA	NA	0	3.2	0	3.1	7.2	0	0	0	0	1.3	0	2.7	295230000	190670000	104560000	90958000	71687000	19271000	0	0	0	49145000	15186000	33959000	93703000	46115000	47588000	0	0	0	0	0	0	0	0	0	0	0	0	61420000	57680000	3740000	0	0	0	0	0	0
B0LVG0		B0LVG0	4	4	4	Microtubule-associated protein	MAPT	>tr|B0LVG0|B0LVG0_CHICK Microtubule-associated protein OS=Gallus gallus GN=MAPT PE=2 SV=1	1	4	4	4	1	2	1	2	0	0	2	0	2	0	0	1	2	1	2	0	0	2	0	2	0	0	1	2	1	2	0	0	2	0	2	0	0	15.7	15.7	15.7	36.311	345	345	1	2	1	3			2		2			1.45E-12	0.61305	0.61237	51.496	9	NA	NA	NA	0	NA	NA	NA	1	NA	NA	NA	1	0.72206	0.74155	11.662	3	NA	NA	NA	0	NA	NA	NA	0	0.57595	0.67334	99.517	2	NA	NA	NA	0	0.76649	0.60426	51.259	2	NA	NA	NA	0	NA	NA	NA	0	2.3	7.8	5.5	9.9	0	0	7.8	0	7.8	0	0	257620000	146420000	111190000	0	0	0	22832000	15869000	6963100	13744000	7387100	6357100	43814000	22801000	21013000	0	0	0	0	0	0	88366000	46068000	42299000	0	0	0	88858000	54297000	34562000	0	0	0	0	0	0
B3TZC1		B3TZC1	14	14	11			>tr|B3TZC1|B3TZC1_CHICK PNPLA7 OS=Gallus gallus GN=PNPLA7 PE=2 SV=1	1	14	14	11	7	6	0	2	0	0	1	1	1	0	11	7	6	0	2	0	0	1	1	1	0	11	5	6	0	2	0	0	1	1	1	0	9	15.8	15.8	13.4	147.73	1324	1324	9	8		3			1	1	1		21	6.05E-86	0.54144	0.84851	37.649	27	0.9354	1.0854	17.945	4	0.47628	0.47833	45.497	5	NA	NA	NA	0	0.53101	0.53789	5.4357	3	NA	NA	NA	0	NA	NA	NA	0	NA	NA	NA	0	NA	NA	NA	1	NA	NA	NA	1	NA	NA	NA	0	0.53739	0.8977	24.955	13	8	7	0	2.4	0	0	1.1	1.3	1.1	0	13.3	1089200000	682980000	406200000	272690000	142850000	129840000	170780000	107560000	63214000	0	0	0	69053000	46510000	22543000	0	0	0	0	0	0	0	0	0	1252500	615130	637360	3347700	1230000	2117700	0	0	0	572060000	384210000	187850000
B6UV99		B6UV99	17	17	17		DEAF1	>tr|B6UV99|B6UV99_CHICK DEAF1 OS=Gallus gallus GN=DEAF1 PE=4 SV=1	1	17	17	17	9	7	12	11	0	2	7	3	4	2	13	9	7	12	11	0	2	7	3	4	2	13	9	7	12	11	0	2	7	3	4	2	13	37.2	37.2	37.2	58.358	546	546	14	9	37	31		2	12	3	4	3	21	2.94E-252	1.0356	1.1652	33.435	111	1.1186	1.3475	51.462	9	1.2235	1.2515	38.805	8	1.2048	1.1205	39.211	29	1.0051	1.0654	21.898	29	NA	NA	NA	0	0.56275	0.93672	6.799	2	0.95556	1.1282	8.5507	7	0.92712	1.281	4.1809	3	2.7239	2.0926	4.2307	3	0.82281	1.0437	8.1101	3	0.7797	1.2617	24.223	18	20.7	15.8	31.1	26.6	0	3.8	18.9	10.6	11.2	3.8	32.4	7730200000	4024900000	3705300000	674780000	316460000	358310000	792910000	369240000	423670000	2623200000	1505300000	1117900000	1418000000	705550000	712450000	0	0	0	1290800	744520	546280	570370000	295840000	274530000	6745300	3351900	3393400	383560000	113070000	270490000	4132000	2501600	1630400	1255300000	712890000	542400000
B6ZLK1;Q04678		B6ZLK1;Q04678	78;77	78;77	78;77	FACT complex subunit SSRP1	SSRP1	>tr|B6ZLK1|B6ZLK1_CHICK FACT complex subunit SSRP1 OS=Gallus gallus GN=SSRP1 PE=2 SV=1;>sp|Q04678|SSRP1_CHICK FACT complex subunit SSRP1 OS=Gallus gallus GN=SSRP1 PE=2 SV=2	2	78	78	78	52	49	55	52	17	41	34	53	32	39	46	52	49	55	52	17	41	34	53	32	39	46	52	49	55	52	17	41	34	53	32	39	46	75.5	75.5	75.5	80.094	706	706;706	370	356	371	695	70	257	201	168	191	328	266	0	0.8244	0.91973	39.837	2667	0.5278	0.63542	23.599	267	0.72172	0.76468	22.412	309	1.0134	0.92908	15.508	311	0.90063	0.88808	25.259	551	0.60105	1.0821	12.145	62	0.63887	1.1517	26.063	206	0.65529	0.77345	18.158	154	0.59673	0.80331	24.539	167	2.1806	1.7765	36.111	133	1.4721	1.9229	15.032	282	0.8288	1.3398	22.992	225	64.4	64.6	62.2	62.6	22.8	52	50.1	54.4	48.6	50.3	59.9	1.42E+12	7.86E+11	6.33E+11	2.84E+11	1.85E+11	98912000000	3.01E+11	1.72E+11	1.28E+11	1.69E+11	83188000000	85695000000	2.75E+11	1.44E+11	1.31E+11	435620000	269180000	166430000	27384000000	16392000000	10992000000	65494000000	39247000000	26247000000	5910000000	3622100000	2288000000	57418000000	18919000000	38499000000	23283000000	9329900000	13953000000	2.10E+11	1.13E+11	96907000000
D2D3P4		D2D3P4	9	9	9		Rab27a	>tr|D2D3P4|D2D3P4_CHICK Rab27a OS=Gallus gallus GN=Rab27a PE=2 SV=1	1	9	9	9	1	1	3	4	0	3	5	2	3	0	5	1	1	3	4	0	3	5	2	3	0	5	1	1	3	4	0	3	5	2	3	0	5	40.7	40.7	40.7	25.066	221	221	1	1	5	6		6	7	2	4		6	1.13E-35	0.69096	0.69438	59.528	25	NA	NA	NA	0	NA	NA	NA	1	0.59066	0.53556	35.397	3	0.38974	0.38412	18.394	4	NA	NA	NA	0	0.77167	1.2781	42.451	5	1.5609	1.8079	5.7264	3	1.1789	1.5612	0.1966	2	0.82193	0.62051	11.637	3	NA	NA	NA	0	0.41363	0.67638	62.676	4	5	5	15.4	20.4	0	12.7	19.9	11.3	11.3	0	25.3	1069000000	572090000	496860000	0	0	0	33416000	21242000	12174000	108690000	56374000	52318000	191660000	136670000	54988000	0	0	0	47753000	33757000	13996000	132160000	46256000	85907000	6302000	3129100	3172900	57670000	30873000	26798000	0	0	0	491300000	243790000	247510000
D5K9Y4;R4GK00		D5K9Y4;R4GK00	3;2	3;2	3;2		Cdc14B	>tr|D5K9Y4|D5K9Y4_CHICK Cell division cycle 14-like protein B OS=Gallus gallus GN=Cdc14B PE=2 SV=1;>tr|R4GK00|R4GK00_CHICK CDC14B OS=Gallus gallus GN=CDC14B PE=4 SV=1	2	3	3	3	1	2	0	0	0	0	0	0	0	0	0	1	2	0	0	0	0	0	0	0	0	0	1	2	0	0	0	0	0	0	0	0	0	9.1	9.1	9.1	52.531	460	460;484	1	2										5.12E-09	NA	NA	NA	1	NA	NA	NA	0	NA	NA	NA	1	NA	NA	NA	0	NA	NA	NA	0	NA	NA	NA	0	NA	NA	NA	0	NA	NA	NA	0	NA	NA	NA	0	NA	NA	NA	0	NA	NA	NA	0	NA	NA	NA	0	3	6.1	0	0	0	0	0	0	0	0	0	12639000	4020100	8618800	0	0	0	12639000	4020100	8618800	0	0	0	0	0	0	0	0	0	0	0	0	0	0	0	0	0	0	0	0	0	0	0	0	0	0	0
D5M8S2;Q8UW59		D5M8S2;Q8UW59	4;3	4;3	3;2	Protein DJ-1	DJ-1;PARK7	>tr|D5M8S2|D5M8S2_CHICK DJ-1 OS=Gallus gallus GN=DJ-1 PE=2 SV=1;>sp|Q8UW59|PARK7_CHICK Protein DJ-1 OS=Gallus gallus GN=PARK7 PE=2 SV=1	2	4	4	3	1	0	2	4	0	1	2	0	3	0	3	1	0	2	4	0	1	2	0	3	0	3	0	0	2	3	0	1	1	0	2	0	2	24.3	24.3	20.6	19.931	189	189;189	1		2	6		1	3		5		4	3.94E-15	0.52545	0.55623	73.568	13	NA	NA	NA	0	NA	NA	NA	0	0.78815	0.78511	46.777	2	0.32627	0.33334	29.28	4	NA	NA	NA	0	NA	NA	NA	1	NA	NA	NA	1	NA	NA	NA	0	0.83434	0.64965	21.956	2	NA	NA	NA	0	0.3329	0.54264	22.307	3	3.7	0	16.4	24.3	0	8.5	11.6	0	20.1	0	20.1	464770000	296260000	168510000	18509000	18509000	0	0	0	0	164240000	92317000	71920000	65544000	47974000	17570000	0	0	0	2167500	547810	1619700	44678000	18332000	26346000	0	0	0	70468000	42607000	27861000	0	0	0	99166000	75970000	23196000
E1BQ46		E1BQ46	14	14	14		ZBTB44	>tr|E1BQ46|E1BQ46_CHICK Uncharacterized protein OS=Gallus gallus PE=4 SV=2	1	14	14	14	1	2	5	12	0	1	1	1	0	2	6	1	2	5	12	0	1	1	1	0	2	6	1	2	5	12	0	1	1	1	0	2	6	28.1	28.1	28.1	68.823	613	613	1	5	13	23		2	1	1		4	6	3.30E-220	1.129	1.1596	35.904	42	NA	NA	NA	1	1.2114	1.3154	41.776	3	1.7801	1.6899	26.542	8	1.143	1.1596	30.001	18	NA	NA	NA	0	0.36237	0.6395	1.001	2	NA	NA	NA	1	NA	NA	NA	1	NA	NA	NA	0	0.75353	0.94561	10.654	3	0.56325	0.91682	15.295	5	1.6	6	11.4	27.9	0	1.8	1.8	3.4	0	3.6	14.2	2259100000	1040400000	1218700000	7716900	2914800	4802100	70086000	22572000	47514000	518090000	194330000	323760000	1466900000	690640000	776310000	0	0	0	12836000	9765100	3070900	30034000	18524000	11509000	1396700	672320	724360	0	0	0	8796000	5522600	3273400	143170000	95425000	47743000
E1BQ56		E1BQ56	30	30	30		INO80D	>tr|E1BQ56|E1BQ56_CHICK INO80D OS=Gallus gallus GN=INO80D PE=4 SV=2	1	30	30	30	6	8	24	13	2	0	5	1	3	0	5	6	8	24	13	2	0	5	1	3	0	5	6	8	24	13	2	0	5	1	3	0	5	48	48	48	97.222	867	867	7	11	50	28	3		7	1	4		8	0	1.1761	1.1643	79.142	89	1.0584	1.3089	82.627	5	1.0882	1.1172	57.154	9	1.6134	1.4173	27.382	37	0.99626	1.0214	132.18	22	0.55984	0.99844	4.7846	3	NA	NA	NA	0	0.7373	0.87163	10.403	4	NA	NA	NA	1	2.9528	2.5698	48.585	3	NA	NA	NA	0	0.7226	1.195	33.364	5	9	12.1	42.4	24.9	2.3	0	7.5	1.3	4	0	12.1	5704000000	2781000000	2923000000	224710000	100200000	124500000	1608800000	958000000	650840000	2484000000	990550000	1493500000	815700000	426760000	388940000	4991500	2852100	2139400	0	0	0	169390000	103690000	65701000	2667900	1212900	1455000	166560000	49883000	116670000	0	0	0	227110000	147820000	79289000
E1BQ58		E1BQ58	3	3	3		MRRF	>tr|E1BQ58|E1BQ58_CHICK MRRF OS=Gallus gallus GN=MRRF PE=4 SV=1	1	3	3	3	0	1	2	0	0	0	0	0	0	0	3	0	1	2	0	0	0	0	0	0	0	3	0	1	2	0	0	0	0	0	0	0	3	17.4	17.4	17.4	28.567	259	259		1	2								7	4.25E-25	0.5952	1.0001	66.176	9	NA	NA	NA	0	NA	NA	NA	1	1.3185	1.161	6.6138	2	NA	NA	NA	0	NA	NA	NA	0	NA	NA	NA	0	NA	NA	NA	0	NA	NA	NA	0	NA	NA	NA	0	NA	NA	NA	0	0.5351	0.88002	44.128	6	0	7.7	13.1	0	0	0	0	0	0	0	17.4	1146800000	774810000	372030000	0	0	0	171450000	143150000	28302000	84787000	31232000	53555000	0	0	0	0	0	0	0	0	0	0	0	0	0	0	0	0	0	0	0	0	0	890600000	600420000	290170000
E1BQ59		E1BQ59	26	26	26		RBL1	>tr|E1BQ59|E1BQ59_CHICK Uncharacterized protein (Fragment) OS=Gallus gallus GN=Gga.1927 PE=4 SV=2	1	26	26	26	2	2	12	10	0	3	4	9	5	1	12	2	2	12	10	0	3	4	9	5	1	12	2	2	12	10	0	3	4	9	5	1	12	32.7	32.7	32.7	128.86	1147	1147	2	2	19	14		4	4	10	7	2	17	1.47E-220	0.67184	0.70816	45.641	68	NA	NA	NA	1	0.52308	0.53923	4.9621	2	0.68166	0.62742	41.977	14	0.90101	0.90003	19.365	13	NA	NA	NA	0	0.95287	1.506	9.7692	4	1.2119	1.4077	9.5159	4	0.50864	0.65252	51.499	10	0.74519	0.60509	24.726	6	0.65064	0.8229	3.3152	2	0.35134	0.58633	44.955	12	3.2	2.5	15.6	11.2	0	3.7	5.1	14.1	5.8	0.8	14.6	1909400000	1121200000	788210000	38873000	24481000	14392000	30170000	22447000	7722900	512120000	301720000	210400000	449220000	223960000	225260000	0	0	0	2575400	1233500	1342000	162170000	69177000	92995000	16731000	11095000	5635600	178460000	99089000	79367000	432670	207350	225320	518670000	367810000	150860000
E1BQ63		E1BQ63	5	5	5		SLC25A10	>tr|E1BQ63|E1BQ63_CHICK SLC25A10 OS=Gallus gallus GN=SLC25A10 PE=3 SV=2	1	5	5	5	0	0	0	3	0	1	0	0	0	0	3	0	0	0	3	0	1	0	0	0	0	3	0	0	0	3	0	1	0	0	0	0	3	14.9	14.9	14.9	43.238	395	395				4		2					3	3.81E-15	0.43139	0.77508	12.134	5	NA	NA	NA	0	NA	NA	NA	0	NA	NA	NA	0	NA	NA	NA	1	NA	NA	NA	0	0.44008	0.77575	0.12244	2	NA	NA	NA	0	NA	NA	NA	0	NA	NA	NA	0	NA	NA	NA	0	0.3782	0.6221	0.54389	2	0	0	0	9.1	0	3	0	0	0	0	8.1	169380000	123640000	45742000	0	0	0	0	0	0	0	0	0	7222700	3696100	3526500	0	0	0	17237000	11953000	5283700	0	0	0	0	0	0	0	0	0	0	0	0	144920000	107990000	36932000
E1BQ78		E1BQ78	2	2	2		FILIP1	>tr|E1BQ78|E1BQ78_CHICK FILIP1 OS=Gallus gallus GN=FILIP1 PE=4 SV=2	1	2	2	2	0	1	0	0	0	1	0	0	0	0	0	0	1	0	0	0	1	0	0	0	0	0	0	1	0	0	0	1	0	0	0	0	0	2.1	2.1	2.1	137.88	1211	1211		1				4						2.21E-06	0.4677	0.84001	134.44	3	NA	NA	NA	0	NA	NA	NA	0	NA	NA	NA	0	NA	NA	NA	0	NA	NA	NA	0	0.4677	0.84001	134.44	3	NA	NA	NA	0	NA	NA	NA	0	NA	NA	NA	0	NA	NA	NA	0	NA	NA	NA	0	0	1.2	0	0	0	1	0	0	0	0	0	58148000	50887000	7260300	0	0	0	36363000	36363000	0	0	0	0	0	0	0	0	0	0	21784000	14524000	7260300	0	0	0	0	0	0	0	0	0	0	0	0	0	0	0
E1BQ83		E1BQ83	59	5	5		BRD7	>tr|E1BQ83|E1BQ83_CHICK Bromodomain-containing protein 7 (Fragment) OS=Gallus gallus GN=BRD7 PE=4 SV=2	1	59	5	5	32	35	42	34	16	21	26	20	26	16	35	3	4	3	3	2	3	3	2	3	1	4	3	4	3	3	2	3	3	2	3	1	4	72.9	6.7	6.7	75.138	661	661	6	9	17	19	9	6	12	3	14	2	9	0	0.95287	1.0159	30.261	93	1.0926	1.4278	2.9468	5	1.5488	1.6476	49.962	8	1.0937	0.94105	38.278	15	0.97245	0.98113	4.1351	17	0.6083	1.0912	4.4149	9	0.45565	0.8595	8.8597	6	0.55603	0.76266	21.246	9	0.76644	1.0159	19.23	3	1.9442	1.5481	21.235	11	0.6459	0.83273	3.854	2	0.55801	1.0264	14.377	8	49.6	57.5	58.7	52.2	27.7	45.1	48.9	44.9	53.6	35.7	58.7	21462000000	10674000000	10788000000	3049800000	1420100000	1629700000	4609600000	2185900000	2423600000	6459700000	3009100000	3450700000	2899500000	1444400000	1455000000	29291000	18227000	11065000	83482000	57618000	25864000	342420000	205040000	137370000	15966000	8040400	7925600	342940000	110490000	232450000	37713000	21704000	16009000	3591700000	2193100000	1398700000
E1BQ86		E1BQ86	31	30	30			>tr|E1BQ86|E1BQ86_CHICK Uncharacterized protein OS=Gallus gallus PE=4 SV=2	1	31	30	30	12	13	10	13	0	8	8	3	5	5	16	12	13	9	13	0	8	8	3	5	5	16	12	13	9	13	0	8	8	3	5	5	16	39.3	38.4	38.4	105.51	932	932	18	16	11	25		11	10	3	6	7	19	6.02E-302	0.88205	1.1119	47.175	81	1.0003	1.2146	28.83	14	0.86107	0.89627	55.299	13	2.3276	2.3278	32.405	5	1.3251	1.2755	30.538	13	NA	NA	NA	0	0.51385	0.90438	26.706	11	0.53161	0.63696	22.379	4	NA	NA	NA	1	1.9675	1.6121	24.239	3	0.63562	0.81018	21.295	4	0.85038	1.379	30.846	13	17.9	18.2	15.2	16.2	0	10.2	10.7	5.5	6.8	6.7	24.7	4431500000	2169900000	2261600000	815780000	418200000	397580000	916610000	536990000	379620000	207710000	45174000	162540000	868000000	338140000	529860000	0	0	0	59967000	39713000	20254000	139140000	94708000	44427000	1773000	1383900	389120	191180000	55008000	136170000	6207400	3219500	2987900	1225200000	637360000	587790000
E1BQ98		E1BQ98	4	2	2		Gga.54692	>tr|E1BQ98|E1BQ98_CHICK PRRC2B OS=Gallus gallus GN=PRRC2B PE=4 SV=2	1	4	2	2	2	0	2	1	0	1	1	1	0	0	2	0	0	1	0	0	0	1	0	0	0	0	0	0	1	0	0	0	1	0	0	0	0	2	1.1	1.1	246.36	2232	2232			1				1					5.04E-09	NA	NA	NA	1	NA	NA	NA	0	NA	NA	NA	0	NA	NA	NA	0	NA	NA	NA	0	NA	NA	NA	0	NA	NA	NA	0	NA	NA	NA	1	NA	NA	NA	0	NA	NA	NA	0	NA	NA	NA	0	NA	NA	NA	0	0.9	0	0.9	0.4	0	0.5	0.6	0.4	0	0	0.9	10135000	3941200	6193700	0	0	0	0	0	0	0	0	0	0	0	0	0	0	0	0	0	0	10135000	3941200	6193700	0	0	0	0	0	0	0	0	0	0	0	0
E1BQ99		E1BQ99	4	4	4		HARBI1	>tr|E1BQ99|E1BQ99_CHICK HARBI1 OS=Gallus gallus GN=HARBI1 PE=4 SV=1	1	4	4	4	0	1	0	2	0	0	0	2	1	0	1	0	1	0	2	0	0	0	2	1	0	1	0	1	0	2	0	0	0	2	1	0	1	16.4	16.4	16.4	38.773	348	348		1		3				2	1		1	1.04E-14	0.88322	1.3216	28.67	5	NA	NA	NA	0	NA	NA	NA	0	NA	NA	NA	0	NA	NA	NA	1	NA	NA	NA	0	NA	NA	NA	0	NA	NA	NA	0	1.0854	1.3401	28	2	NA	NA	NA	1	NA	NA	NA	0	NA	NA	NA	1	0	4	0	6.6	0	0	0	8.9	3.2	0	3.2	84936000	38217000	46719000	0	0	0	0	0	0	0	0	0	23824000	9105600	14719000	0	0	0	0	0	0	0	0	0	1535300	670960	864360	17907000	7223700	10683000	0	0	0	41669000	21216000	20453000
E1BQA1		E1BQA1	17	17	17		OIP5	>tr|E1BQA1|E1BQA1_CHICK Mis18beta OS=Gallus gallus GN=OIP5 PE=4 SV=1	1	17	17	17	15	15	3	4	0	9	6	4	4	7	16	15	15	3	4	0	9	6	4	4	7	16	15	15	3	4	0	9	6	4	4	7	16	68.1	68.1	68.1	24.124	213	213	30	36	9	9		19	6	5	4	16	41	6.64E-186	0.56579	0.76226	33.357	146	0.51915	0.64188	21.455	24	0.90284	0.96167	11.175	30	0.6816	0.635	5.9989	5	0.94843	0.97409	7.9313	7	NA	NA	NA	0	0.59094	1.0209	8.6161	18	0.45147	0.5497	15.873	6	1.5101	2.3177	16.848	4	1.6592	1.298	30.051	4	0.55303	0.72231	11.434	14	0.34064	0.56734	18.654	34	68.1	65.3	19.7	22.5	0	53.1	33.8	25.8	19.2	37.6	64.3	29515000000	18857000000	10658000000	7072000000	4500900000	2571100000	7210600000	3801300000	3409300000	467750000	262990000	204760000	747620000	376440000	371180000	0	0	0	465430000	288490000	176940000	833570000	541360000	292200000	19866000	7720500	12145000	635590000	244540000	391040000	144870000	90797000	54072000	11918000000	8742700000	3175500000
E1BQA3		E1BQA3	10	10	10		MIS18A	>tr|E1BQA3|E1BQA3_CHICK Mis18alfa OS=Gallus gallus GN=MIS18A PE=2 SV=1	1	10	10	10	4	6	4	4	3	5	4	6	4	5	6	4	6	4	4	3	5	4	6	4	5	6	4	6	4	4	3	5	4	6	4	5	6	78.5	78.5	78.5	17.426	158	158	12	14	14	13	13	14	8	12	6	21	24	3.16E-284	0.63378	0.81832	41.93	136	0.54527	0.68108	13.147	12	0.88727	0.92868	10.775	13	0.71477	0.63471	28.747	13	0.95211	0.97855	20.706	11	0.65984	1.1229	19.097	12	0.61253	1.1044	17.985	14	0.47124	0.55924	6.2131	8	1.4433	2.1644	24.672	10	1.4057	1.1812	16.326	4	0.56401	0.74571	57.132	19	0.33247	0.57138	26.353	20	43	43	31	43	13.9	59.5	31	78.5	31	59.5	76.6	26478000000	15223000000	11255000000	3174600000	2056100000	1118500000	5556900000	3006400000	2550500000	5352600000	2722200000	2630400000	1972600000	926140000	1046500000	47851000	28169000	19683000	351660000	215140000	136520000	2461100000	1493400000	967730000	98339000	39945000	58394000	1998600000	792890000	1205700000	212430000	132330000	80100000	5251400000	3810400000	1441000000
E1BQA7		E1BQA7	3	2	2		SIPA1L2	>tr|E1BQA7|E1BQA7_CHICK SIPA1L2 OS=Gallus gallus GN=SIPA1L2 PE=4 SV=1	1	3	2	2	1	0	0	0	0	0	0	1	0	1	0	0	0	0	0	0	0	0	1	0	1	0	0	0	0	0	0	0	0	1	0	1	0	2.5	1.9	1.9	190.77	1717	1717								1		2		7.77E-10	0.54302	0.72576	14.834	3	NA	NA	NA	0	NA	NA	NA	0	NA	NA	NA	0	NA	NA	NA	0	NA	NA	NA	0	NA	NA	NA	0	NA	NA	NA	0	NA	NA	NA	1	NA	NA	NA	0	0.52992	0.712	2.7069	2	NA	NA	NA	0	0.6	0	0	0	0	0	0	0.9	0	1	0	12544000	6989600	5554300	0	0	0	0	0	0	0	0	0	0	0	0	0	0	0	0	0	0	0	0	0	2557500	1342800	1214700	0	0	0	9986400	5646800	4339600	0	0	0
E1BQB0		E1BQB0	1	1	1		PEX26	>tr|E1BQB0|E1BQB0_CHICK PEX26 OS=Gallus gallus GN=PEX26 PE=4 SV=2	1	1	1	1	0	0	0	0	0	1	0	0	0	0	0	0	0	0	0	0	1	0	0	0	0	0	0	0	0	0	0	1	0	0	0	0	0	3.1	3.1	3.1	32.505	288	288						1						0.00034665	NA	NA	NA	1	NA	NA	NA	0	NA	NA	NA	0	NA	NA	NA	0	NA	NA	NA	0	NA	NA	NA	0	NA	NA	NA	1	NA	NA	NA	0	NA	NA	NA	0	NA	NA	NA	0	NA	NA	NA	0	NA	NA	NA	0	0	0	0	0	0	3.1	0	0	0	0	0	731620	279380	452240	0	0	0	0	0	0	0	0	0	0	0	0	0	0	0	731620	279380	452240	0	0	0	0	0	0	0	0	0	0	0	0	0	0	0
E1BQB4		E1BQB4	9	9	9		LCA5	>tr|E1BQB4|E1BQB4_CHICK LCA5_	1	9	9	9	1	0	8	3	0	0	0	0	0	0	0	1	0	8	3	0	0	0	0	0	0	0	1	0	8	3	0	0	0	0	0	0	0	18.2	18.2	18.2	79.61	683	683	1		9	4								8.59E-41	1.2931	1.2068	206.45	6	NA	NA	NA	0	NA	NA	NA	0	1.7625	1.6625	227.63	5	NA	NA	NA	1	NA	NA	NA	0	NA	NA	NA	0	NA	NA	NA	0	NA	NA	NA	0	NA	NA	NA	0	NA	NA	NA	0	NA	NA	NA	0	2.3	0	15.8	6.3	0	0	0	0	0	0	0	671320000	568520000	102800000	0	0	0	0	0	0	668050000	567170000	100880000	3274100	1357700	1916400	0	0	0	0	0	0	0	0	0	0	0	0	0	0	0	0	0	0	0	0	0
E1BQB7		E1BQB7	44	44	44		SMPD4	>tr|E1BQB7|E1BQB7_CHICK SMPD4 OS=Gallus gallus GN=SMPD4 PE=4 SV=2	1	44	44	44	2	1	27	27	0	19	13	20	12	11	22	2	1	27	27	0	19	13	20	12	11	22	2	1	27	27	0	19	13	20	12	11	22	58.9	58.9	58.9	96.281	841	841	2	1	45	63		32	20	28	17	15	42	0	0.60675	0.78172	48.036	217	1.0287	1.1977	1.4333	2	NA	NA	NA	1	1.2426	1.1118	21.707	34	0.62288	0.62428	28.449	43	NA	NA	NA	0	0.33269	0.57351	23.24	30	1.0045	1.1692	28.379	15	0.38158	0.49285	31.527	26	1.6364	1.174	56.122	15	0.29966	0.3836	39.608	15	0.59723	1.0017	39.036	36	2.7	1.5	40.7	43.8	0	29.6	20.6	32	18.4	16.5	34.8	14949000000	7897500000	7051700000	107510000	58347000	49163000	26385000	13541000	12844000	3451200000	1573900000	1877400000	3273400000	1976100000	1297300000	0	0	0	396940000	296720000	100210000	1839300000	893960000	945340000	73667000	52057000	21611000	1142200000	453800000	688410000	55925000	43171000	12754000	4582700000	2535900000	2046700000
E1BQC2		E1BQC2	82	82	5		Gga.31975	>tr|E1BQC2|E1BQC2_CHICK LTF OS=Gallus gallus GN=LTF PE=2 SV=2	1	82	82	5	0	0	0	0	0	1	0	0	0	82	0	0	0	0	0	0	1	0	0	0	82	0	0	0	0	0	0	0	0	0	0	5	0	85.4	85.4	9.4	77.818	705	705						2				1083		0	0.063661	0.082077	149.04	711	NA	NA	NA	0	NA	NA	NA	0	NA	NA	NA	0	NA	NA	NA	0	NA	NA	NA	0	2.407	4.3776	183.96	2	NA	NA	NA	0	NA	NA	NA	0	NA	NA	NA	0	0.062744	0.082003	147.34	709	NA	NA	NA	0	0	0	0	0	0	1	0	0	0	85.4	0	33473000000	33132000000	341040000	0	0	0	0	0	0	0	0	0	0	0	0	0	0	0	49217000	18458000	30759000	0	0	0	0	0	0	0	0	0	33424000000	33113000000	310280000	0	0	0
E1BQD1;E1C2F4		E1BQD1	5;1	5;1	5;1		LOC418811	>tr|E1BQD1|E1BQD1_CHICK Uncharacterized protein (Fragment) OS=Gallus gallus GN=LOC418811 PE=4 SV=2	2	5	5	5	0	0	0	0	0	0	0	2	2	0	2	0	0	0	0	0	0	0	2	2	0	2	0	0	0	0	0	0	0	2	2	0	2	20.4	20.4	20.4	26.465	250	250;224								2	2		2	6.98E-19	0.78021	1.0154	43.79	4	NA	NA	NA	0	NA	NA	NA	0	NA	NA	NA	0	NA	NA	NA	0	NA	NA	NA	0	NA	NA	NA	0	NA	NA	NA	0	1.03	1.3701	28.384	2	NA	NA	NA	1	NA	NA	NA	0	NA	NA	NA	1	0	0	0	0	0	0	0	14.4	10	0	12.8	112530000	69794000	42737000	0	0	0	0	0	0	0	0	0	0	0	0	0	0	0	0	0	0	0	0	0	1361900	567250	794660	63241000	37908000	25333000	0	0	0	47928000	31318000	16610000
E1BQD9		E1BQD9	2	1	1		TBC1D1	>tr|E1BQD9|E1BQD9_CHICK Uncharacterized protein OS=Gallus gallus PE=4 SV=2	1	2	1	1	0	0	1	0	0	0	0	0	0	0	1	0	0	0	0	0	0	0	0	0	0	1	0	0	0	0	0	0	0	0	0	0	1	2.3	1.5	1.5	144.42	1270	1270											1	4.45E-08	NA	NA	NA	1	NA	NA	NA	0	NA	NA	NA	0	NA	NA	NA	0	NA	NA	NA	0	NA	NA	NA	0	NA	NA	NA	0	NA	NA	NA	0	NA	NA	NA	0	NA	NA	NA	0	NA	NA	NA	0	NA	NA	NA	1	0	0	0.8	0	0	0	0	0	0	0	1.5	14316000	8710400	5605400	0	0	0	0	0	0	0	0	0	0	0	0	0	0	0	0	0	0	0	0	0	0	0	0	0	0	0	0	0	0	14316000	8710400	5605400
E1BQE0		E1BQE0	28	28	28		MLH1	>tr|E1BQE0|E1BQE0_CHICK MLH1 OS=Gallus gallus GN=MLH1 PE=4 SV=1	1	28	28	28	12	6	5	8	0	0	1	2	4	0	14	12	6	5	8	0	0	1	2	4	0	14	12	6	5	8	0	0	1	2	4	0	14	41.9	41.9	41.9	84.85	757	757	18	7	7	18			2	2	5		22	4.54E-165	0.87129	0.97035	39.638	51	1.083	1.2689	13.07	9	0.70272	0.73586	51.251	5	1.7182	1.5242	35.337	4	0.95533	0.92693	25.254	10	NA	NA	NA	0	NA	NA	NA	0	NA	NA	NA	1	0.37134	0.4442	121.11	2	1.2309	0.96325	40.869	3	NA	NA	NA	0	0.51059	0.85361	19.387	17	21.4	10.7	8.3	16.9	0	0	2	4.8	6.3	0	26.3	3246700000	1828200000	1418400000	481050000	220830000	260220000	182450000	104080000	78376000	67129000	25031000	42097000	599010000	292870000	306140000	0	0	0	0	0	0	93711000	29420000	64291000	11207000	9974200	1232400	188290000	93450000	94835000	0	0	0	1623800000	1052600000	571230000
E1BQE1		E1BQE1	2	2	2		RNF219	>tr|E1BQE1|E1BQE1_CHICK RNF219 OS=Gallus gallus GN=RNF219 PE=4 SV=2	1	2	2	2	0	0	1	0	0	1	0	0	0	0	0	0	0	1	0	0	1	0	0	0	0	0	0	0	1	0	0	1	0	0	0	0	0	6.3	6.3	6.3	86.369	781	781			1			1						9.01E-21	0.70978	0.93942	1.4826	2	NA	NA	NA	0	NA	NA	NA	0	NA	NA	NA	1	NA	NA	NA	0	NA	NA	NA	0	NA	NA	NA	1	NA	NA	NA	0	NA	NA	NA	0	NA	NA	NA	0	NA	NA	NA	0	NA	NA	NA	0	0	0	3.6	0	0	2.7	0	0	0	0	0	57446000	27778000	29668000	0	0	0	0	0	0	45856000	20380000	25476000	0	0	0	0	0	0	11590000	7397200	4192700	0	0	0	0	0	0	0	0	0	0	0	0	0	0	0
E1BQE4		E1BQE4	48	48	45		RBM26	>tr|E1BQE4|E1BQE4_CHICK Uncharacterized protein OS=Gallus gallus GN=Gga.49116 PE=2 SV=2	1	48	48	45	7	1	38	22	0	0	14	15	13	1	11	7	1	38	22	0	0	14	15	13	1	11	7	1	36	20	0	0	12	13	11	1	9	44.7	44.7	42.6	110.06	976	976	8	1	107	40			22	20	16	1	23	0	1.108	1.116	60.113	192	0.80348	0.98039	31.637	7	NA	NA	NA	1	2.4316	2.1636	46.011	89	1.0737	1.016	19.968	31	NA	NA	NA	0	NA	NA	NA	0	0.78163	0.91143	22.322	15	0.31921	0.40797	35.078	17	0.89879	0.68426	19.89	13	NA	NA	NA	1	0.59105	0.96216	36.055	18	10.9	1.4	40.4	22.1	0	0	16.7	23.2	15.7	1.3	12.9	30962000000	11879000000	19083000000	381720000	209610000	172110000	37722000	16201000	21522000	21107000000	6558500000	14548000000	3678700000	1780800000	1897900000	0	0	0	0	0	0	2073400000	1103900000	969530000	58551000	42419000	16133000	1451600000	746490000	705140000	1482300	750650	731660	2172100000	1420500000	751620000
E1BQF7		E1BQF7	12	12	12		RNF2	>tr|E1BQF7|E1BQF7_CHICK RNF2 OS=Gallus gallus GN=RNF2 PE=4 SV=1	1	12	12	12	6	7	5	5	2	3	2	2	4	4	8	6	7	5	5	2	3	2	2	4	4	8	6	7	5	5	2	3	2	2	4	4	8	43.2	43.2	43.2	37.591	336	336	13	20	25	20	3	5	12	5	14	12	18	8.73E-184	0.97725	1.0552	43.455	121	0.93486	1.1508	35.949	9	0.9613	1.041	25.658	15	1.5552	1.4143	30.156	22	1.0661	1.0461	71.893	16	0.54717	1.0108	36.615	3	0.57317	1.011	9.7553	5	0.71476	0.8454	49.568	9	1.0373	1.3623	20.711	5	1.7888	1.2973	24.29	11	0.67429	0.8709	28.437	11	0.5717	0.95694	35.219	15	19.6	24.1	15.5	20.2	8.9	9.2	8.9	8.9	17.3	14	29.2	19736000000	9519300000	10217000000	1288900000	669350000	619510000	2914500000	1381900000	1532600000	3601600000	1389600000	2212000000	2770700000	1244200000	1526500000	41818000	26012000	15806000	59503000	36910000	22593000	2069500000	1069800000	999640000	26350000	12516000	13833000	2544300000	958830000	1585500000	136070000	83020000	53051000	4283100000	2647200000	1635900000
E1BQG1		E1BQG1	6	6	6		TNRC6B	>tr|E1BQG1|E1BQG1_CHICK TNRC6B OS=Gallus gallus GN=TNRC6B PE=4 SV=2	1	6	6	6	0	0	4	2	0	0	0	1	1	0	1	0	0	4	2	0	0	0	1	1	0	1	0	0	4	2	0	0	0	1	1	0	1	8.4	8.4	8.4	194.8	1839	1839			7	2				1	1		2	7.81E-103	0.55976	0.5412	27.949	11	NA	NA	NA	0	NA	NA	NA	0	0.56353	0.52108	27.808	6	0.76458	0.72555	40.439	2	NA	NA	NA	0	NA	NA	NA	0	NA	NA	NA	0	NA	NA	NA	1	NA	NA	NA	0	NA	NA	NA	0	0.3095	0.51781	6.2483	2	0	0	5.5	3.2	0	0	0	1.8	0.6	0	1	272870000	182460000	90411000	0	0	0	0	0	0	205920000	137270000	68652000	17755000	6047200	11708000	0	0	0	0	0	0	0	0	0	794170	537650	256520	0	0	0	0	0	0	48401000	38607000	9793700
E1BQG2		E1BQG2	28	28	27		ZNF148	>tr|E1BQG2|E1BQG2_CHICK ZNF148 OS=Gallus gallus GN=ZNF148 PE=4 SV=1	1	28	28	27	3	3	23	17	0	1	0	2	0	2	4	3	3	23	17	0	1	0	2	0	2	4	3	3	22	17	0	1	0	2	0	2	4	43.8	43.8	42.7	88.656	792	792	3	3	44	27		1		2		3	6	0	1.238	1.2609	55.578	66	0.75015	0.90433	60.531	2	0.88181	0.91367	34.54	3	2.3368	2.1251	30.558	34	0.8899	0.88229	12.927	18	NA	NA	NA	0	NA	NA	NA	1	NA	NA	NA	0	0.43369	0.59484	10.365	2	NA	NA	NA	0	0.327	0.41942	5.1361	2	0.54312	0.89216	19.362	4	4.9	4.9	37.9	31.4	0	2.3	0	2.8	0	3.8	6.2	4894600000	1670700000	3223800000	46830000	30083000	16747000	250740000	117010000	133730000	3849900000	1139600000	2710300000	594430000	298490000	295940000	0	0	0	1280200	979160	301000	0	0	0	2310000	1692200	617770	0	0	0	1496500	1170300	326190	147540000	81666000	65872000
E1BQG3		E1BQG3	52	52	52		LARP7	>tr|E1BQG3|E1BQG3_CHICK LARP7_	1	52	52	52	26	27	33	20	0	10	21	25	17	11	29	26	27	33	20	0	10	21	25	17	11	29	26	27	33	20	0	10	21	25	17	11	29	63.7	63.7	63.7	73.439	647	647	60	67	91	49		14	38	44	28	19	56	0	0.79262	0.94654	31.222	387	0.73412	0.89756	30.813	46	1.0164	1.094	16.256	58	0.72683	0.65771	26.975	73	0.87402	0.85624	30.178	31	NA	NA	NA	0	0.72098	1.2495	14.51	13	0.85638	1.021	23.49	34	0.51688	0.70084	39.245	41	1.2988	1.028	21.522	25	0.85467	1.1197	14.307	19	0.6264	1.0413	20.161	47	43.9	49.8	45.6	34.3	0	22.1	37.2	47.9	31.2	23.2	49.5	57519000000	31473000000	26046000000	10683000000	6485700000	4197000000	10035000000	4910600000	5123900000	17007000000	9228600000	7778800000	1797400000	965970000	831470000	0	0	0	114220000	65551000	48671000	4524800000	2351400000	2173500000	342420000	212060000	130370000	3096700000	1365000000	1731700000	77258000	40272000	36987000	9841800000	5848300000	3993500000
E1BQH2		E1BQH2	75	75	75		IARS	>tr|E1BQH2|E1BQH2_CHICK Uncharacterized protein OS=Gallus gallus PE=3 SV=2	1	75	75	75	35	28	15	23	0	8	25	21	25	4	49	35	28	15	23	0	8	25	21	25	4	49	35	28	15	23	0	8	25	21	25	4	49	70.5	70.5	70.5	130.03	1134	1134	55	42	24	49		12	35	34	39	6	108	0	0.54274	0.64783	45.637	325	0.62094	0.75029	28.416	48	0.34468	0.36135	48.025	33	0.65238	0.58446	21.719	16	0.82004	0.79949	24.261	39	NA	NA	NA	0	0.66565	1.1536	20.393	12	0.47689	0.57145	27.547	25	0.57102	0.79218	22.928	34	1.0185	0.75788	67.899	26	0.50716	0.67241	43.932	6	0.2904	0.47571	41.568	86	42.9	30.2	19.4	24.9	0	9.3	29.3	30.6	26.1	4.5	56.7	42607000000	29149000000	13458000000	6645200000	3989300000	2655900000	4637100000	3441800000	1195300000	1232600000	746460000	486120000	2617700000	1454900000	1162900000	0	0	0	59370000	34173000	25197000	4737100000	3061400000	1675700000	101510000	64037000	37472000	4350200000	2793300000	1556900000	50011000	31554000	18457000	18176000000	13532000000	4644500000
E1BQH6		E1BQH6	28	28	28			>tr|E1BQH6|E1BQH6_CHICK SAPS2 OS=Gallus gallus GN=SAPS2 PE=4 SV=2	1	28	28	28	6	6	16	10	2	6	8	15	9	4	12	6	6	16	10	2	6	8	15	9	4	12	6	6	16	10	2	6	8	15	9	4	12	41.2	41.2	41.2	107.3	962	962	6	9	26	16	4	7	10	20	10	4	20	0	0.71615	0.80017	61.348	104	0.55148	0.66224	4.8497	3	0.71674	0.74313	16.814	6	0.53455	0.48345	45.939	21	0.72526	0.69397	30.018	11	0.8681	1.5334	20.043	4	0.77041	1.2759	84.056	6	1.2098	1.3617	28.381	7	0.74467	1.0614	48.924	18	0.92111	0.73504	22.858	9	0.72145	0.96958	30.1	4	0.43342	0.72289	91.493	15	8.1	8.2	28.2	17.3	2.3	11.2	11.3	26.6	13	8	16.2	6499900000	3820600000	2679300000	265900000	170050000	95850000	640410000	357050000	283360000	2062700000	1247200000	815490000	758180000	440260000	317910000	1261400	631440	629970	81672000	34126000	47546000	544680000	249050000	295630000	77575000	42677000	34898000	730650000	381240000	349410000	12766000	7095900	5670200	1324100000	891220000	432930000
E1BQH9;F1NA99		E1BQH9	41;3	41;3	39;3		UGGT2	>tr|E1BQH9|E1BQH9_CHICK UGGT2 OS=Gallus gallus GN=UGGT2 PE=2 SV=2	2	41	41	39	22	17	5	12	0	0	4	4	3	1	24	22	17	5	12	0	0	4	4	3	1	24	20	16	5	12	0	0	3	4	2	1	23	33	33	31.5	178.99	1564	1564;253	30	26	6	21			4	4	3	1	31	0	0.89837	1.0725	39.811	105	0.8668	1.0171	24.991	24	0.95714	1.0472	40.003	23	1.7507	1.6577	35.46	4	1.2792	1.2495	19.703	17	NA	NA	NA	0	NA	NA	NA	0	1.1434	1.2883	90.287	4	0.75015	0.87865	17.359	4	0.50753	0.40764	165.68	2	NA	NA	NA	1	0.68127	1.1171	26.453	26	17.9	15.6	5.8	11.9	0	0	3.3	3.5	3.5	1.3	20.7	7258100000	3529400000	3728700000	1741400000	902770000	838660000	2250000000	934600000	1315400000	87742000	29361000	58381000	703530000	312570000	390970000	0	0	0	0	0	0	129400000	51403000	77996000	3683900	2037800	1646100	46169000	29405000	16764000	1515100	795790	719330	2294700000	1266500000	1028200000
E1BQI0		E1BQI0	4	4	4		SPTLC1	>tr|E1BQI0|E1BQI0_CHICK SPTLC1 OS=Gallus gallus GN=SPTLC1 PE=4 SV=2	1	4	4	4	0	1	1	3	0	0	1	1	1	0	3	0	1	1	3	0	0	1	1	1	0	3	0	1	1	3	0	0	1	1	1	0	3	9.9	9.9	9.9	53.325	476	476		1	2	6			1	1	1		3	1.42E-35	0.38551	0.36513	66.031	13	NA	NA	NA	0	NA	NA	NA	1	NA	NA	NA	1	0.34221	0.3462	8.8068	6	NA	NA	NA	0	NA	NA	NA	0	NA	NA	NA	0	NA	NA	NA	1	NA	NA	NA	1	NA	NA	NA	0	0.60416	0.98211	6.701	3	0	4.2	4.2	9.9	0	0	2.9	4.2	2.9	0	6.9	389440000	261730000	127710000	0	0	0	19724000	16428000	3296100	37956000	21133000	16824000	173210000	127940000	45264000	0	0	0	0	0	0	0	0	0	604980	262300	342670	14944000	7673800	7269900	0	0	0	143000000	88288000	54716000
E1BQI2		E1BQI2	4	4	3		RAP2A	>tr|E1BQI2|E1BQI2_CHICK RAP2A OS=Gallus gallus GN=RAP2A PE=4 SV=1	1	4	4	3	0	0	0	1	0	0	0	1	1	0	2	0	0	0	1	0	0	0	1	1	0	2	0	0	0	0	0	0	0	1	1	0	1	18.6	18.6	12.6	20.654	183	183				2				1	2		2	4.66E-11	0.81605	0.70882	39.87	6	NA	NA	NA	0	NA	NA	NA	0	NA	NA	NA	0	0.81605	0.79011	0.47385	2	NA	NA	NA	0	NA	NA	NA	0	NA	NA	NA	0	NA	NA	NA	1	0.78042	0.57819	13.927	2	NA	NA	NA	0	NA	NA	NA	1	0	0	0	6	0	0	0	7.7	4.9	0	12.6	312270000	185050000	127220000	0	0	0	0	0	0	0	0	0	144360000	83152000	61207000	0	0	0	0	0	0	0	0	0	628090	225300	402790	72458000	40561000	31896000	0	0	0	94824000	61109000	33715000
E1BQI4		E1BQI4	3	3	3		GEMIN4	>tr|E1BQI4|E1BQI4_CHICK Uncharacterized protein (Fragment) OS=Gallus gallus PE=2 SV=2	1	3	3	3	0	0	0	2	0	0	0	0	1	0	0	0	0	0	2	0	0	0	0	1	0	0	0	0	0	2	0	0	0	0	1	0	0	9.6	9.6	9.6	51.28	477	477				2					2			1.46E-06	0.91368	0.79432	12.018	2	NA	NA	NA	0	NA	NA	NA	0	NA	NA	NA	0	NA	NA	NA	1	NA	NA	NA	0	NA	NA	NA	0	NA	NA	NA	0	NA	NA	NA	0	NA	NA	NA	1	NA	NA	NA	0	NA	NA	NA	0	0	0	0	6.7	0	0	0	0	2.9	0	0	164770000	73066000	91708000	0	0	0	0	0	0	0	0	0	125990000	53920000	72072000	0	0	0	0	0	0	0	0	0	0	0	0	38782000	19146000	19636000	0	0	0	0	0	0
E1BQI6		E1BQI6	6	6	6		EDEM3	>tr|E1BQI6|E1BQI6_CHICK EDEM3 OS=Gallus gallus GN=EDEM3 PE=4 SV=2	1	6	6	6	0	4	1	0	0	0	0	0	1	0	2	0	4	1	0	0	0	0	0	1	0	2	0	4	1	0	0	0	0	0	1	0	2	9.9	9.9	9.9	101.66	905	905		4	1						1		2	1.83E-40	0.60247	0.64408	54.184	6	NA	NA	NA	0	0.49459	0.51975	31.931	4	NA	NA	NA	1	NA	NA	NA	0	NA	NA	NA	0	NA	NA	NA	0	NA	NA	NA	0	NA	NA	NA	0	NA	NA	NA	0	NA	NA	NA	0	NA	NA	NA	1	0	5.9	2.3	0	0	0	0	0	1.3	0	3.1	149950000	88008000	61943000	0	0	0	106010000	66656000	39356000	24697000	10634000	14063000	0	0	0	0	0	0	0	0	0	0	0	0	0	0	0	0	0	0	0	0	0	19242000	10717000	8524100
E1BQI8		E1BQI8	29	21	21		CLIP2	>tr|E1BQI8|E1BQI8_CHICK CLIP2 OS=Gallus gallus GN=CLIP2 PE=4 SV=2	1	29	21	21	1	1	19	19	2	2	3	0	2	1	9	0	1	12	13	0	0	0	0	0	0	5	0	1	12	13	0	0	0	0	0	0	5	40.5	34.7	34.7	85.734	746	746		2	24	31							5	0	1.1066	1.0904	44.114	46	NA	NA	NA	0	NA	NA	NA	0	1.3855	1.3234	23.606	19	1.0646	1.042	12.776	22	NA	NA	NA	0	NA	NA	NA	0	NA	NA	NA	0	NA	NA	NA	0	NA	NA	NA	0	NA	NA	NA	0	0.50045	0.82146	133.05	5	2	1.7	28.7	26.5	3.1	3.5	4.6	0	2.5	2	11.5	2205700000	1009100000	1196600000	0	0	0	0	0	0	1261200000	556920000	704240000	799750000	378120000	421630000	0	0	0	0	0	0	0	0	0	0	0	0	0	0	0	0	0	0	144840000	74081000	70763000
E1BQJ0;Q5ZJ17;F1P1H7;F1P0U3		E1BQJ0;Q5ZJ17;F1P1H7	6;5;5;1	6;5;5;1	6;5;5;1	Rab GTPase-activating protein 1-like	RABGAP1L	>tr|E1BQJ0|E1BQJ0_CHICK Rab GTPase-activating protein 1-like OS=Gallus gallus GN=RABGAP1L PE=2 SV=2;>sp|Q5ZJ17|RBG1L_CHICK Rab GTPase-activating protein 1-like OS=Gallus gallus GN=RABGAP1L PE=2 SV=1;>tr|F1P1H7|F1P1H7_CHICK Rab GTPase-activating protein 1-l	4	6	6	6	2	0	0	1	0	0	0	1	1	0	2	2	0	0	1	0	0	0	1	1	0	2	2	0	0	1	0	0	0	1	1	0	2	7	7	7	119.58	1053	1053;816;816;1069	2			1				1	1		4	4.84E-26	0.68366	1.1626	68.066	5	0.47032	0.5685	25.598	2	NA	NA	NA	0	NA	NA	NA	0	NA	NA	NA	0	NA	NA	NA	0	NA	NA	NA	0	NA	NA	NA	0	NA	NA	NA	1	NA	NA	NA	0	NA	NA	NA	0	1.057	1.7827	60.457	2	1.8	0	0	1.5	0	0	0	1.7	1.6	0	2.9	99130000	69647000	29483000	52040000	34605000	17435000	0	0	0	0	0	0	0	0	0	0	0	0	0	0	0	0	0	0	1274900	388350	886580	0	0	0	0	0	0	45816000	34655000	11161000
E1BQJ3		E1BQJ3	16	16	16		LOC428379	>tr|E1BQJ3|E1BQJ3_CHICK Uncharacterized protein OS=Gallus gallus GN=LOC428379 PE=4 SV=2	1	16	16	16	5	1	4	3	0	1	6	5	5	0	9	5	1	4	3	0	1	6	5	5	0	9	5	1	4	3	0	1	6	5	5	0	9	26	26	26	77.933	689	689	6	1	5	3		1	9	6	5		14	2.11E-174	0.6375	0.78713	51.815	36	0.50837	0.59579	43.981	3	NA	NA	NA	1	0.4881	0.4425	20.034	4	0.39573	0.40667	27.329	3	NA	NA	NA	0	NA	NA	NA	1	1.6121	1.9481	22.86	6	0.64234	0.91626	18.055	6	0.84466	0.68154	5.5603	3	NA	NA	NA	0	0.47826	0.80387	31.083	9	9.7	1.3	6	7.3	0	1.2	10.7	9.4	7.4	0	18.3	2590900000	1542700000	1048200000	276110000	167680000	108430000	102340000	64640000	37702000	382810000	267050000	115760000	195860000	121570000	74293000	0	0	0	2411200	1265500	1145700	526320000	230090000	296230000	14695000	8522200	6172800	282090000	150210000	131880000	0	0	0	808280000	531680000	276600000
E1BQJ4		E1BQJ4	2	2	2		KIAA0528	>tr|E1BQJ4|E1BQJ4_CHICK Uncharacterized protein OS=Gallus gallus GN=C2CD5 PE=4 SV=2	1	2	2	2	0	0	1	0	0	0	2	0	1	0	1	0	0	1	0	0	0	2	0	1	0	1	0	0	1	0	0	0	2	0	1	0	1	2.4	2.4	2.4	124.24	1135	1135			1				2		1		1	1.69E-06	1.0015	0.98603	40.302	2	NA	NA	NA	0	NA	NA	NA	0	NA	NA	NA	0	NA	NA	NA	0	NA	NA	NA	0	NA	NA	NA	0	NA	NA	NA	1	NA	NA	NA	0	NA	NA	NA	1	NA	NA	NA	0	NA	NA	NA	0	0	0	1.2	0	0	0	2.4	0	1.2	0	1.1	61654000	45411000	16243000	0	0	0	0	0	0	16236000	16236000	0	0	0	0	0	0	0	0	0	0	31464000	20670000	10794000	0	0	0	13955000	8505200	5449300	0	0	0	0	0	0
E1BQJ6		E1BQJ6	240	240	240			>tr|E1BQJ6|E1BQJ6_CHICK CENP-E OS=Gallus gallus PE=3 SV=2	1	240	240	240	101	147	140	155	0	61	96	64	94	89	150	101	147	140	155	0	61	96	64	94	89	150	101	147	140	155	0	61	96	64	94	89	150	75.5	75.5	75.5	257.85	2228	2228	191	367	323	485		98	155	92	181	179	341	0	0.85748	0.9276	40.163	2047	0.76481	0.92255	30.767	156	0.64909	0.68938	26.722	318	0.93212	0.83605	34.067	264	0.94093	0.92864	23.627	404	NA	NA	NA	0	0.74476	1.2914	16.976	95	1.0474	1.2615	27.439	119	2.2643	2.9932	23.193	91	2.1026	1.5935	25.765	135	0.90597	1.1795	18.794	165	0.53127	0.88259	18.468	300	48.8	60.1	59.4	63.5	0	36.1	46.7	38.8	46.6	47	65.3	2.84E+11	1.55E+11	1.29E+11	21084000000	11620000000	9464500000	59055000000	35144000000	23911000000	41115000000	20900000000	20214000000	54513000000	28229000000	26284000000	0	0	0	1022900000	581530000	441390000	22478000000	11322000000	11156000000	508230000	147220000	361010000	21038000000	6811300000	14227000000	2174200000	1214800000	959340000	61052000000	39071000000	21981000000
E1BQK4		E1BQK4	3	3	3		LOC100858917	>tr|E1BQK4|E1BQK4_CHICK Uncharacterized protein OS=Gallus gallus GN=LOC100858917 PE=4 SV=1	1	3	3	3	1	0	0	1	0	0	0	1	0	0	1	1	0	0	1	0	0	0	1	0	0	1	1	0	0	1	0	0	0	1	0	0	1	5.7	5.7	5.7	94.364	810	810	1			1				1			1	1.65E-10	NA	NA	NA	1	NA	NA	NA	0	NA	NA	NA	0	NA	NA	NA	0	NA	NA	NA	0	NA	NA	NA	0	NA	NA	NA	0	NA	NA	NA	0	NA	NA	NA	1	NA	NA	NA	0	NA	NA	NA	0	NA	NA	NA	0	1.2	0	0	2.2	0	0	0	2.2	0	0	2.2	572980	291910	281070	0	0	0	0	0	0	0	0	0	0	0	0	0	0	0	0	0	0	0	0	0	572980	291910	281070	0	0	0	0	0	0	0	0	0
E1BQK7		E1BQK7	11	11	11		SMNDC1	>tr|E1BQK7|E1BQK7_CHICK SMNDC1 OS=Gallus gallus GN=SMNDC1 PE=4 SV=2	1	11	11	11	0	0	11	5	0	0	5	0	3	0	4	0	0	11	5	0	0	5	0	3	0	4	0	0	11	5	0	0	5	0	3	0	4	52.5	52.5	52.5	27.22	244	244			25	7			5		3		5	3.72E-264	1.0569	1.0012	31.237	35	NA	NA	NA	0	NA	NA	NA	0	1.3113	1.1346	20.504	20	0.58944	0.57429	8.5115	6	NA	NA	NA	0	NA	NA	NA	0	0.74612	0.88781	7.7042	3	NA	NA	NA	0	NA	NA	NA	1	NA	NA	NA	0	0.57368	0.96461	10.554	5	0	0	52.5	34	0	0	35.2	0	23.8	0	31.1	4566800000	2556900000	2010000000	0	0	0	0	0	0	3453400000	1886700000	1566700000	265570000	169570000	95996000	0	0	0	0	0	0	287360000	157710000	129640000	0	0	0	80002000	43308000	36694000	0	0	0	480480000	299610000	180870000
E1BQK9		E1BQK9	75	75	55		CUL4B	>tr|E1BQK9|E1BQK9_CHICK CUL4B OS=Gallus gallus GN=CUL4B PE=3 SV=2	1	75	75	55	31	23	28	29	1	33	32	14	31	37	54	31	23	28	29	1	33	32	14	31	37	54	20	16	22	21	1	23	23	7	22	28	38	69	69	54.3	101.39	884	884	47	33	50	79	2	75	57	21	53	89	109	0	0.84418	1.037	30.853	516	1.074	1.2923	19.74	36	0.82997	0.87877	26.013	28	1.2646	1.1783	36.081	41	0.84953	0.84734	16.11	67	0.47264	0.78782	25.112	2	0.42764	0.7507	18.968	68	0.55208	0.68189	24.403	46	0.92063	1.1734	26.882	21	1.4814	1.1647	15.764	41	0.94883	1.2346	14.646	80	0.64196	1.072	30.133	86	39.8	29.9	41.4	40.7	1	42.4	38.8	21.8	39.1	46.5	59.5	45973000000	25790000000	20182000000	3501700000	1664000000	1837700000	1234500000	633300000	601230000	4228900000	2148900000	2080000000	4727400000	2538200000	2189100000	518150	359590	158560	1264900000	895610000	369270000	5262600000	3288100000	1974500000	70106000	36279000	33828000	4928400000	1974000000	2954400000	859350000	434230000	425120000	19894000000	12177000000	7716900000
E1BQL5		E1BQL5	34	34	34		YTHDC1	>tr|E1BQL5|E1BQL5_CHICK YTHDC1 OS=Gallus gallus GN=YTHDC1 PE=2 SV=2	1	34	34	34	11	10	18	10	3	4	6	16	5	3	12	11	10	18	10	3	4	6	16	5	3	12	11	10	18	10	3	4	6	16	5	3	12	41.9	41.9	41.9	90.097	780	780	18	14	39	15	4	6	7	26	5	5	15	0	0.77277	0.90007	63.79	134	0.85252	1.0443	18.769	12	1.1101	1.1515	86.979	13	0.7841	0.71438	42.993	34	1.5556	1.633	41.716	13	0.59022	1.0406	22.963	4	0.60969	1.1014	26.585	6	0.86678	1.023	8.9039	3	0.39408	0.5079	66.544	26	1.0291	0.82674	17.306	5	0.85402	1.1254	16.607	5	0.59252	0.98915	70.249	13	17.8	16.2	28.2	16.8	3.3	5.9	8.5	24.1	5.3	7.9	19.2	9925800000	4919000000	5006800000	1594000000	832340000	761620000	1134500000	380370000	754180000	3304600000	1834700000	1469900000	748710000	340530000	408180000	2311500	1401100	910450	92100000	57904000	34196000	78661000	43317000	35345000	188160000	147830000	40335000	660810000	356520000	304290000	19213000	8269200	10943000	2102700000	915780000	1186900000
E1BQL6;E1C1V7		E1BQL6	3;1	3;1	3;1		ZNF652	>tr|E1BQL6|E1BQL6_CHICK ZNF652 OS=Gallus gallus GN=ZNF652 PE=2 SV=2	2	3	3	3	2	1	2	1	0	0	0	0	0	0	0	2	1	2	1	0	0	0	0	0	0	0	2	1	2	1	0	0	0	0	0	0	0	7.2	7.2	7.2	62.117	540	540;684	2	1	2	2								1.58E-10	0.78004	0.86758	145.99	7	0.76694	0.9245	8.9859	2	NA	NA	NA	1	0.15479	0.13153	272.06	2	0.77284	0.78885	0.52263	2	NA	NA	NA	0	NA	NA	NA	0	NA	NA	NA	0	NA	NA	NA	0	NA	NA	NA	0	NA	NA	NA	0	NA	NA	NA	0	5.6	2.6	4.3	2.6	0	0	0	0	0	0	0	202840000	180210000	22635000	21469000	11533000	9936500	4634900	2253100	2381800	172280000	164100000	8178100	4462300	2323700	2138600	0	0	0	0	0	0	0	0	0	0	0	0	0	0	0	0	0	0	0	0	0
E1BQM2		E1BQM2	21	21	21		TUBGCP4	>tr|E1BQM2|E1BQM2_CHICK TUBGCP4 OS=Gallus gallus GN=TUBGCP4 PE=4 SV=1	1	21	21	21	1	1	8	15	0	1	7	3	6	1	15	1	1	8	15	0	1	7	3	6	1	15	1	1	8	15	0	1	7	3	6	1	15	42.4	42.4	42.4	75.755	665	665	2	1	18	40		1	7	4	6	1	28	6.02E-293	1.2144	1.2323	52.779	89	NA	NA	NA	1	NA	NA	NA	1	1.3107	1.2653	21.851	15	1.3445	1.2947	59.62	31	NA	NA	NA	0	NA	NA	NA	1	1.7592	2.081	83.09	6	0.70321	0.79459	29.087	4	1.7544	1.3928	63.097	4	NA	NA	NA	1	0.63881	1.0654	21.687	25	1.5	1.5	18.5	31	0	1.5	14.1	6.2	11.6	2.4	29.3	6669400000	2277100000	4392300000	29351000	9506600	19844000	18398000	11211000	7186400	910030000	393460000	516560000	3238000000	970270000	2267800000	0	0	0	2114900	1116600	998300	1224000000	224090000	999890000	3889400	2047500	1841900	177480000	59740000	117740000	1491400	760040	731320	1064600000	604870000	459760000
E1BQM4		E1BQM4	16	16	16		PRDM10	>tr|E1BQM4|E1BQM4_CHICK Uncharacterized protein OS=Gallus gallus GN=Gga.34708 PE=4 SV=2	1	16	16	16	8	10	8	6	0	1	4	3	5	3	7	8	10	8	6	0	1	4	3	5	3	7	8	10	8	6	0	1	4	3	5	3	7	16.3	16.3	16.3	131.43	1153	1153	10	14	13	11		2	4	4	8	3	11	1.73E-52	1.245	1.4465	28.473	57	1.3119	1.6009	19.087	5	1.0154	1.0958	19.646	10	1.6682	1.5745	26.249	10	1.2571	1.2145	17.692	10	NA	NA	NA	0	NA	NA	NA	1	1.3112	1.6023	12.333	3	1.1229	1.7136	21.278	4	1.5297	1.2929	25.124	4	0.71994	0.95227	16.901	2	0.98607	1.6562	26.227	8	8	9.2	10.6	6.6	0	0.9	4.4	3.3	5.2	3.3	7.1	2981500000	1318300000	1663200000	422100000	165420000	256680000	775220000	368940000	406280000	370300000	126460000	243840000	413500000	196620000	216880000	0	0	0	9761200	5827700	3933500	144260000	60675000	83580000	11721000	5934200	5787000	125960000	53823000	72141000	13182000	7639700	5542200	695460000	326930000	368520000
E1BQM7		E1BQM7	3	3	3		PDCL	>tr|E1BQM7|E1BQM7_CHICK PDCL OS=Gallus gallus GN=PDCL PE=4 SV=1	1	3	3	3	0	0	0	1	0	0	0	2	0	1	0	0	0	0	1	0	0	0	2	0	1	0	0	0	0	1	0	0	0	2	0	1	0	10.7	10.7	10.7	34.429	300	300				1				2		2		6.33E-10	NA	NA	NA	1	NA	NA	NA	0	NA	NA	NA	0	NA	NA	NA	0	NA	NA	NA	0	NA	NA	NA	0	NA	NA	NA	0	NA	NA	NA	0	NA	NA	NA	1	NA	NA	NA	0	NA	NA	NA	0	NA	NA	NA	0	0	0	0	4.3	0	0	0	7.7	0	3	0	235420	99805	135620	0	0	0	0	0	0	0	0	0	0	0	0	0	0	0	0	0	0	0	0	0	235420	99805	135620	0	0	0	0	0	0	0	0	0
E1BQN0		E1BQN0	2	2	2		NDUFS6	>tr|E1BQN0|E1BQN0_CHICK NDUFS6 OS=Gallus gallus GN=NDUFS6 PE=4 SV=1	1	2	2	2	0	0	0	1	1	0	0	0	0	0	0	0	0	0	1	1	0	0	0	0	0	0	0	0	0	1	1	0	0	0	0	0	0	25.8	25.8	25.8	14.042	128	128				1	1							1.17E-06	NA	NA	NA	1	NA	NA	NA	0	NA	NA	NA	0	NA	NA	NA	0	NA	NA	NA	0	NA	NA	NA	1	NA	NA	NA	0	NA	NA	NA	0	NA	NA	NA	0	NA	NA	NA	0	NA	NA	NA	0	NA	NA	NA	0	0	0	0	14.1	11.7	0	0	0	0	0	0	534340	263150	271180	0	0	0	0	0	0	0	0	0	0	0	0	534340	263150	271180	0	0	0	0	0	0	0	0	0	0	0	0	0	0	0	0	0	0
E1BQN1		E1BQN1	5	5	5		ZBED4	>tr|E1BQN1|E1BQN1_CHICK ZBED4 OS=Gallus gallus GN=ZBED4 PE=4 SV=1	1	5	5	5	0	0	2	2	0	0	0	1	0	0	1	0	0	2	2	0	0	0	1	0	0	1	0	0	2	2	0	0	0	1	0	0	1	6.2	6.2	6.2	132.5	1172	1172			4	4				1			1	1.50E-48	1.542	1.4437	106.2	6	NA	NA	NA	0	NA	NA	NA	0	1.542	1.4437	0.015536	2	5.16	5.1706	124.39	3	NA	NA	NA	0	NA	NA	NA	0	NA	NA	NA	0	NA	NA	NA	1	NA	NA	NA	0	NA	NA	NA	0	NA	NA	NA	0	0	0	2.9	3.1	0	0	0	1.5	0	0	0.6	134550000	34907000	99639000	0	0	0	0	0	0	51424000	11534000	39890000	69030000	13388000	55642000	0	0	0	0	0	0	0	0	0	14093000	9985400	4107600	0	0	0	0	0	0	0	0	0
E1BQN3		E1BQN3	2	2	2		LOC421253	>tr|E1BQN3|E1BQN3_CHICK Uncharacterized protein OS=Gallus gallus GN=LOC421253 PE=4 SV=2	1	2	2	2	0	0	0	0	0	0	0	1	0	1	0	0	0	0	0	0	0	0	1	0	1	0	0	0	0	0	0	0	0	1	0	1	0	10.3	10.3	10.3	35.553	312	312								1		1		0.00027164	0.22136	0.152	248.69	2	NA	NA	NA	0	NA	NA	NA	0	NA	NA	NA	0	NA	NA	NA	0	NA	NA	NA	0	NA	NA	NA	0	NA	NA	NA	0	NA	NA	NA	1	NA	NA	NA	0	NA	NA	NA	1	NA	NA	NA	0	0	0	0	0	0	0	0	7.4	0	2.9	0	49958000	31128000	18830000	0	0	0	0	0	0	0	0	0	0	0	0	0	0	0	0	0	0	0	0	0	8711900	8543800	168120	0	0	0	41246000	22584000	18661000	0	0	0
E1BQN9		E1BQN9	14	14	14		CACYBP	>tr|E1BQN9|E1BQN9_CHICK CACYBP OS=Gallus gallus GN=CACYBP PE=4 SV=1	1	14	14	14	1	1	5	4	1	2	3	4	2	1	8	1	1	5	4	1	2	3	4	2	1	8	1	1	5	4	1	2	3	4	2	1	8	65.6	65.6	65.6	25.593	221	221	3	1	9	7	2	2	5	6	3	1	13	2.00E-150	0.80503	0.84443	57.105	42	0.50173	0.66173	31.695	3	NA	NA	NA	1	1.0516	0.89361	22.643	7	0.62592	0.60183	20.167	5	1.9896	3.5902	7.1828	2	1.5193	2.6832	0.37457	2	1.7812	2.1557	42.166	4	0.69335	0.95562	15.969	6	0.85568	0.58381	5.6763	3	NA	NA	NA	1	0.34391	0.58665	42.028	8	7.2	7.2	27.6	25.8	3.6	16.3	18.1	24.9	9	7.2	51.6	2266700000	1235500000	1031200000	66531000	34948000	31583000	8256100	6182900	2073200	730610000	357200000	373410000	203200000	107460000	95746000	6441200	2261500	4179700	4721000	1834100	2886900	269620000	104160000	165470000	12750000	7748100	5001500	223670000	114130000	109540000	1937000	1065000	871990	738980000	498540000	240440000
E1BQP3		E1BQP3	11	11	11		GTF2I	>tr|E1BQP3|E1BQP3_CHICK GTF2I OS=Gallus gallus GN=GTF2I PE=4 SV=2	1	11	11	11	1	0	6	5	0	1	3	2	0	1	3	1	0	6	5	0	1	3	2	0	1	3	1	0	6	5	0	1	3	2	0	1	3	14.3	14.3	14.3	111.28	997	997	1		6	8		1	3	2		2	4	1.43E-140	0.88554	0.85975	69.148	20	NA	NA	NA	0	NA	NA	NA	0	0.82578	0.78126	11.508	4	0.97094	0.94924	37.111	7	NA	NA	NA	0	NA	NA	NA	1	1.9375	2.2903	51.259	2	0.62985	0.82325	8.5826	2	NA	NA	NA	0	0.15045	0.19756	75.908	2	0.9247	1.5229	6.9493	2	2.5	0	9	9.3	0	0.9	3.1	1.7	0	0.9	4.4	530640000	257240000	273400000	0	0	0	0	0	0	128940000	62288000	66652000	94813000	52218000	42596000	0	0	0	29056000	22321000	6734200	137570000	49712000	87860000	1520900	926800	594120	0	0	0	3462200	2929000	533140	135270000	66841000	68433000
E1BQQ5		E1BQQ5	23	23	23		DCTN4	>tr|E1BQQ5|E1BQQ5_CHICK DCTN4 OS=Gallus gallus GN=DCTN4 PE=4 SV=2	1	23	23	23	5	10	18	18	0	6	3	8	5	8	8	5	10	18	18	0	6	3	8	5	8	8	5	10	18	18	0	6	3	8	5	8	8	67.2	67.2	67.2	53.245	467	467	7	15	50	84		13	4	8	10	11	12	0	1.0447	1.077	26.469	175	0.95836	1.1419	15.229	6	0.62212	0.66971	11.863	11	1.1976	1.0781	33	40	1.0703	1.0744	13.287	68	NA	NA	NA	0	0.79317	1.3782	14.967	10	0.95973	1.1383	32.173	3	0.89626	1.229	19.157	8	1.9012	1.4497	27.14	7	1.0288	1.3293	14.95	11	0.54131	0.88603	8.1865	11	16.1	37.9	61	60.8	0	23.3	8.8	26.3	16.9	28.1	27.6	17586000000	8628500000	8957400000	427370000	210830000	216540000	1156000000	707250000	448760000	4920700000	2204200000	2716500000	8061300000	3811800000	4249500000	0	0	0	68089000	37781000	30308000	114790000	57460000	57333000	14276000	7757200	6518700	540150000	178920000	361230000	75952000	38094000	37858000	2207200000	1374400000	832840000
E1BQQ6		E1BQQ6	6	6	6		ZNF507	>tr|E1BQQ6|E1BQQ6_CHICK Uncharacterized protein OS=Gallus gallus GN=Gga.10571 PE=4 SV=2	1	6	6	6	0	0	5	0	0	1	0	0	0	0	1	0	0	5	0	0	1	0	0	0	0	1	0	0	5	0	0	1	0	0	0	0	1	10.5	10.5	10.5	109.88	977	977			7			1					2	2.26E-103	1.286	1.2628	40.219	5	NA	NA	NA	0	NA	NA	NA	0	1.5372	1.4276	44.398	4	NA	NA	NA	0	NA	NA	NA	0	NA	NA	NA	1	NA	NA	NA	0	NA	NA	NA	0	NA	NA	NA	0	NA	NA	NA	0	NA	NA	NA	0	0	0	9.3	0	0	1.2	0	0	0	0	1.4	236680000	110260000	126420000	0	0	0	0	0	0	235270000	109290000	125980000	0	0	0	0	0	0	1412400	974630	437800	0	0	0	0	0	0	0	0	0	0	0	0	0	0	0
E1BQR2		E1BQR2	15	15	15		TTK	>tr|E1BQR2|E1BQR2_CHICK TTK OS=Gallus gallus GN=TTK PE=4 SV=2	1	15	15	15	0	1	9	8	0	0	1	5	1	0	5	0	1	9	8	0	0	1	5	1	0	5	0	1	9	8	0	0	1	5	1	0	5	31	31	31	99.581	880	880		1	13	18			1	6	2		6	1.48E-150	0.86283	1.0754	44.883	34	NA	NA	NA	0	NA	NA	NA	0	0.74449	0.66913	41.311	10	1.3598	1.3474	10.78	13	NA	NA	NA	0	NA	NA	NA	0	NA	NA	NA	0	0.5923	0.74064	24.147	6	NA	NA	NA	0	NA	NA	NA	0	0.46632	0.77986	76.112	5	0	1.6	20.5	18.6	0	0	3	8.8	1.8	0	10.2	1105200000	567840000	537350000	0	0	0	0	0	0	485680000	284750000	200920000	293170000	121660000	171510000	0	0	0	0	0	0	0	0	0	9449100	6028400	3420700	0	0	0	0	0	0	316900000	155400000	161500000
E1BQR9		E1BQR9	42	42	42		POLB	>tr|E1BQR9|E1BQR9_CHICK POLB OS=Gallus gallus GN=POLB PE=4 SV=1	1	42	42	42	10	11	27	21	11	12	14	22	10	12	19	10	11	27	21	11	12	14	22	10	12	19	10	11	27	21	11	12	14	22	10	12	19	71.1	71.1	71.1	38.531	336	336	21	28	95	79	55	46	33	46	29	26	49	0	0.49611	0.68903	45.524	408	0.81851	0.96716	13.96	17	0.71967	0.75417	32.989	19	0.42686	0.3897	19.794	79	0.45463	0.45175	16.938	66	0.42983	0.77654	15.173	41	0.53504	0.98036	43.37	41	0.92702	1.0723	11.835	21	0.40496	0.56573	16.449	44	1.0452	0.75749	68.129	19	0.78565	1.0309	16.922	25	0.61175	1.0101	17.931	36	38.7	43.2	56.5	53.3	28	41.7	47.6	64.3	38.4	40.8	57.4	61528000000	39094000000	22434000000	2219000000	1170500000	1048500000	2606600000	1624900000	981650000	21899000000	15123000000	6776300000	11688000000	8031600000	3656000000	187130000	131270000	55860000	1414400000	855240000	559180000	6112800000	3067700000	3045200000	694010000	494960000	199050000	3096800000	1487400000	1609300000	369190000	198140000	171050000	11241000000	6909600000	4331800000
E1BQS8		E1BQS8	28	28	28		CCDC77	>tr|E1BQS8|E1BQS8_CHICK CCDC77 OS=Gallus gallus GN=CCDC77 PE=4 SV=1	1	28	28	28	7	12	20	22	1	1	9	3	7	2	9	7	12	20	22	1	1	9	3	7	2	9	7	12	20	22	1	1	9	3	7	2	9	53.5	53.5	53.5	56.891	480	480	8	19	54	66	1	1	11	3	7	6	14	0	1.0178	1.0661	35.584	152	1.0202	1.2545	13.942	7	0.75987	0.80348	18.615	16	1.5057	1.4228	28.992	44	0.94978	0.95378	14.935	52	NA	NA	NA	1	NA	NA	NA	1	1.1892	1.3192	67.475	7	0.9357	1.2143	22.961	3	2.3798	1.8663	45.741	5	0.52706	0.69409	17.823	6	0.65806	1.1169	10.117	10	15.4	27.1	47.1	43.8	1.5	2.7	23.5	7.7	17.9	6.2	20.2	12949000000	5879300000	7070000000	215910000	105800000	110110000	1179900000	677180000	502690000	4929500000	1869300000	3060200000	5401400000	2659600000	2741800000	2517700	1699200	818460	2240100	835860	1404200	430780000	146270000	284510000	4572800	2175100	2397700	156780000	47080000	109700000	38221000	25659000	12562000	587510000	343730000	243770000
E1BQT3		E1BQT3	5	5	5		DOPEY1	>tr|E1BQT3|E1BQT3_CHICK DOPEY1 OS=Gallus gallus GN=DOPEY1 PE=4 SV=2	1	5	5	5	2	0	0	0	0	1	1	1	0	1	2	2	0	0	0	0	1	1	1	0	1	2	2	0	0	0	0	1	1	1	0	1	2	2.8	2.8	2.8	280.27	2492	2492	2					1	1	1		1	2	6.32E-17	0.89261	1.2631	100.07	7	0.83618	1.0011	32.869	2	NA	NA	NA	0	NA	NA	NA	0	NA	NA	NA	0	NA	NA	NA	0	NA	NA	NA	1	NA	NA	NA	1	NA	NA	NA	1	NA	NA	NA	0	NA	NA	NA	1	NA	NA	NA	1	1	0	0	0	0	0.6	0.5	0.5	0	0.4	1.8	103870000	54434000	49440000	78475000	38007000	40468000	0	0	0	0	0	0	0	0	0	0	0	0	2573000	1133900	1439100	5815400	1907600	3907800	513280	276020	237260	0	0	0	2038300	151610	1886700	14459000	12958000	1501200
E1BQU4		E1BQU4	38	37	37		NSF	>tr|E1BQU4|E1BQU4_CHICK NSF OS=Gallus gallus GN=NSF PE=2 SV=2	1	38	37	37	8	6	14	16	0	8	9	20	12	3	14	8	6	14	16	0	8	8	20	11	3	14	8	6	14	16	0	8	8	20	11	3	14	53.5	53.5	53.5	82.176	740	740	8	8	26	24		9	9	25	13	3	20	0	0.56437	0.67049	62.97	121	0.5577	0.6765	44.355	7	0.49407	0.534	28.881	7	0.33461	0.3117	72.808	22	0.38803	0.38491	38.259	19	NA	NA	NA	0	1.0905	1.9136	19.749	9	1.6291	1.8924	12.383	4	0.76431	1.0323	24.393	25	0.98114	0.79329	34.067	8	0.63843	0.78232	31.756	3	0.37411	0.63315	13.922	17	13.4	9.6	24.3	23.4	0	12.7	16.2	38.1	21.5	6.5	22.8	7721300000	4566000000	3155300000	541390000	280510000	260890000	553980000	376170000	177810000	2617100000	1388500000	1228600000	1256300000	857950000	398370000	0	0	0	37070000	16746000	20324000	400690000	155140000	245550000	105090000	57675000	47416000	793050000	437260000	355790000	4518900	3036200	1482700	1412100000	992960000	419120000
E1BQU5		E1BQU5	3	3	3		LDLRAP1	>tr|E1BQU5|E1BQU5_CHICK LDLRAP1_	1	3	3	3	0	0	0	1	0	0	1	1	1	0	0	0	0	0	1	0	0	1	1	1	0	0	0	0	0	1	0	0	1	1	1	0	0	13.7	13.7	13.7	33.819	307	307				1			2	1	1			1.54E-07	1.303	1.5077	45.105	3	NA	NA	NA	0	NA	NA	NA	0	NA	NA	NA	0	NA	NA	NA	0	NA	NA	NA	0	NA	NA	NA	0	1.5293	1.771	22.76	2	NA	NA	NA	1	NA	NA	NA	0	NA	NA	NA	0	NA	NA	NA	0	0	0	0	6.5	0	0	3.9	3.3	3.9	0	0	34862000	15436000	19426000	0	0	0	0	0	0	0	0	0	5000200	5000200	0	0	0	0	0	0	0	26412000	9104500	17307000	3449900	1330900	2119000	0	0	0	0	0	0	0	0	0
E1BQU7		E1BQU7	3	3	3		RWDD2A	>tr|E1BQU7|E1BQU7_CHICK RWDD2A OS=Gallus gallus GN=RWDD2A PE=4 SV=1	1	3	3	3	0	1	0	0	0	1	0	0	0	0	2	0	1	0	0	0	1	0	0	0	0	2	0	1	0	0	0	1	0	0	0	0	2	17.5	17.5	17.5	33.19	291	291		1				1					2	6.78E-16	0.39853	0.70179	37.318	2	NA	NA	NA	0	NA	NA	NA	0	NA	NA	NA	0	NA	NA	NA	0	NA	NA	NA	0	NA	NA	NA	1	NA	NA	NA	0	NA	NA	NA	0	NA	NA	NA	0	NA	NA	NA	0	NA	NA	NA	1	0	5.2	0	0	0	6.9	0	0	0	0	10.7	64168000	48076000	16092000	0	0	0	0	0	0	0	0	0	0	0	0	0	0	0	42841000	34798000	8043100	0	0	0	0	0	0	0	0	0	0	0	0	21327000	13278000	8049200
E1BQV0;F1P0Y8		E1BQV0;F1P0Y8	8;8	6;6	5;5		SNAP91	>tr|E1BQV0|E1BQV0_CHICK SNAP91 OS=Gallus gallus GN=SNAP91 PE=2 SV=2;>tr|F1P0Y8|F1P0Y8_CHICK SNAP91 OS=Gallus gallus GN=SNAP91 PE=2 SV=2	2	8	6	5	0	0	2	3	0	3	3	1	1	0	5	0	0	2	2	0	2	2	1	1	0	3	0	0	2	1	0	1	1	0	0	0	2	14.4	11.9	10.2	75.37	723	723;899			2	2		3	2	1	1		5	2.34E-35	0.65583	0.97221	47.68	15	NA	NA	NA	0	NA	NA	NA	0	0.84608	0.79858	31.692	2	0.5979	0.57721	9.4596	2	NA	NA	NA	0	0.9874	1.6455	19.094	3	1.0301	1.199	93.011	2	NA	NA	NA	1	NA	NA	NA	1	NA	NA	NA	0	0.48567	0.78615	28.097	4	0	0	4.7	5	0	4.8	4	1.7	1.7	0	7.5	767360000	454880000	312490000	0	0	0	0	0	0	106680000	55898000	50784000	48059000	28972000	19087000	0	0	0	11259000	5927800	5331700	191890000	93660000	98233000	212590	82711	129880	74428000	44377000	30051000	0	0	0	334830000	225960000	108870000
E1BQV4;R4GKI5		E1BQV4;R4GKI5	6;5	6;5	6;5		TMEM111	>tr|E1BQV4|E1BQV4_CHICK TMEM111 OS=Gallus gallus GN=TMEM111 PE=4 SV=1;>tr|R4GKI5|R4GKI5_CHICK TMEM111 OS=Gallus gallus GN=TMEM111 PE=4 SV=1	2	6	6	6	4	4	2	2	0	0	2	0	3	0	2	4	4	2	2	0	0	2	0	3	0	2	4	4	2	2	0	0	2	0	3	0	2	30.3	30.3	30.3	30.099	261	261;244	4	4	2	3			2		3		3	5.71E-86	0.8536	0.96838	51.449	17	1.3082	1.5507	21.833	3	0.4498	0.48783	43.797	3	1.0945	1.0263	0.52965	2	0.58324	0.59208	1.1677	3	NA	NA	NA	0	NA	NA	NA	0	NA	NA	NA	1	NA	NA	NA	0	1.3021	1.0646	95.351	3	NA	NA	NA	0	0.50827	0.86306	5.5171	2	22.2	16.5	12.6	8.4	0	0	11.9	0	14.9	0	11.9	1404600000	789770000	614830000	423480000	202440000	221030000	324330000	200650000	123690000	120810000	67271000	53543000	171080000	105740000	65340000	0	0	0	0	0	0	44295000	16508000	27787000	0	0	0	286710000	174470000	112230000	0	0	0	33886000	22679000	11207000
E1BQV5		E1BQV5	3	3	3		DLGAP4	>tr|E1BQV5|E1BQV5_CHICK DLGAP4 OS=Gallus gallus GN=DLGAP4 PE=4 SV=1	1	3	3	3	0	1	0	0	0	0	2	0	2	0	2	0	1	0	0	0	0	2	0	2	0	2	0	1	0	0	0	0	2	0	2	0	2	3.7	3.7	3.7	107.8	967	967		1					2		2		3	6.02E-08	0.84572	0.98331	52.58	5	NA	NA	NA	0	NA	NA	NA	0	NA	NA	NA	0	NA	NA	NA	0	NA	NA	NA	0	NA	NA	NA	0	NA	NA	NA	1	NA	NA	NA	0	1.1939	0.96095	53.502	2	NA	NA	NA	0	0.57004	0.94883	5.049	2	0	1.6	0	0	0	0	3	0	2.3	0	2.2	121840000	68157000	53680000	0	0	0	0	0	0	0	0	0	0	0	0	0	0	0	0	0	0	11159000	2316100	8842900	0	0	0	37730000	19439000	18291000	0	0	0	72948000	46401000	26547000
E1BQV6		E1BQV6	3	3	3		TOX3	>tr|E1BQV6|E1BQV6_CHICK TOX3 OS=Gallus gallus GN=TOX3 PE=2 SV=2	1	3	3	3	0	1	3	1	0	0	1	0	1	0	0	0	1	3	1	0	0	1	0	1	0	0	0	1	3	1	0	0	1	0	1	0	0	3.7	3.7	3.7	55.01	510	510		1	5	2			1		4			7.86E-17	1.0825	1.0464	130.66	8	NA	NA	NA	0	NA	NA	NA	0	2.4432	2.2895	164.07	5	NA	NA	NA	0	NA	NA	NA	0	NA	NA	NA	0	NA	NA	NA	1	NA	NA	NA	0	0.62994	0.5011	78.578	2	NA	NA	NA	0	NA	NA	NA	0	0	2.7	3.7	2.7	0	0	2.7	0	2.7	0	0	774650000	391320000	383330000	0	0	0	0	0	0	553420000	273440000	279980000	0	0	0	0	0	0	0	0	0	82100000	40004000	42097000	0	0	0	139130000	77875000	61252000	0	0	0	0	0	0
E1BQV7		E1BQV7	36	36	35			>tr|E1BQV7|E1BQV7_CHICK SLK OS=Gallus gallus GN=SLK PE=4 SV=2	1	36	36	35	5	6	16	10	0	1	10	8	7	1	15	5	6	16	10	0	1	10	8	7	1	15	4	6	16	10	0	1	10	8	7	1	15	30.3	30.3	30.3	143.94	1242	1242	6	11	22	14		1	14	8	9	1	22	7.33E-273	0.4597	0.61531	61.08	72	0.637	0.81983	6.949	2	0.56607	0.61544	29.315	7	0.3908	0.35511	62.253	16	0.45148	0.44378	30.567	9	NA	NA	NA	0	NA	NA	NA	1	1.4942	1.8007	37.236	8	0.5222	0.71595	44.877	8	0.62697	0.45417	76.011	4	NA	NA	NA	1	0.37561	0.62698	22.395	16	4.5	6.4	16.2	10.3	0	0.9	8.9	9.9	6.7	1.7	13.3	5240200000	3278600000	1961600000	379840000	229190000	150650000	734830000	406910000	327920000	1342400000	1053200000	289240000	352840000	224570000	128260000	0	0	0	2392000	1486000	905990	1076400000	467320000	609070000	30728000	20773000	9954900	236420000	124250000	112170000	3223900	2292900	931070	1081100000	748620000	332440000
E1BQW1		E1BQW1	4	4	4		NAPB	>tr|E1BQW1|E1BQW1_CHICK NAPB OS=Gallus gallus GN=NAPB PE=4 SV=1	1	4	4	4	0	2	0	1	0	0	1	1	1	0	2	0	2	0	1	0	0	1	1	1	0	2	0	2	0	1	0	0	1	1	1	0	2	18.6	18.6	18.6	33.325	296	296		2		2			3	1	1		4	4.17E-15	0.63209	0.67786	66.381	8	NA	NA	NA	0	NA	NA	NA	1	NA	NA	NA	0	0.39275	0.38229	30.301	2	NA	NA	NA	0	NA	NA	NA	0	1.4272	1.603	60.411	2	NA	NA	NA	1	NA	NA	NA	1	NA	NA	NA	0	NA	NA	NA	1	0	7.8	0	3.7	0	0	3.7	3	3.7	0	11.5	181360000	120080000	61282000	0	0	0	94204000	69555000	24648000	0	0	0	4775100	3222500	1552600	0	0	0	0	0	0	17301000	6792100	10509000	1720400	661210	1059200	17431000	9480200	7950600	0	0	0	45933000	30370000	15563000
E1BQW2		E1BQW2	6	6	6		RMND1	>tr|E1BQW2|E1BQW2_CHICK RMND1 OS=Gallus gallus GN=RMND1 PE=4 SV=2	1	6	6	6	1	5	2	2	0	0	0	1	0	0	2	1	5	2	2	0	0	0	1	0	0	2	1	5	2	2	0	0	0	1	0	0	2	14.4	14.4	14.4	52.784	458	458	2	7	3	5				1			2	5.69E-17	0.70354	0.73998	24.952	16	NA	NA	NA	1	0.58997	0.61723	14.702	6	0.84115	0.80746	12.882	3	0.74902	0.74445	10.931	3	NA	NA	NA	0	NA	NA	NA	0	NA	NA	NA	0	NA	NA	NA	1	NA	NA	NA	0	NA	NA	NA	0	0.601	0.99812	22.747	2	1.7	12	4.1	4.4	0	0	0	1.7	0	0	4.4	886310000	502010000	384300000	22570000	14260000	8310400	473190000	285690000	187500000	295720000	149180000	146550000	67035000	36339000	30696000	0	0	0	0	0	0	0	0	0	305360	167730	137630	0	0	0	0	0	0	27484000	16377000	11108000
E1BQW3		E1BQW3	10	10	10		HAUS8	>tr|E1BQW3|E1BQW3_CHICK HAUS8 OS=Gallus gallus GN=HAUS8 PE=4 SV=1	1	10	10	10	0	2	6	5	0	0	2	3	5	0	1	0	2	6	5	0	0	2	3	5	0	1	0	2	6	5	0	0	2	3	5	0	1	39.5	39.5	39.5	38.584	342	342		2	11	14			5	5	6		1	8.23E-113	1.0106	1.1034	36.382	24	NA	NA	NA	0	NA	NA	NA	1	0.81579	0.76444	21.82	6	1.5957	1.5097	19.953	7	NA	NA	NA	0	NA	NA	NA	0	1.173	1.3417	28.371	4	0.72791	0.92337	7.2404	3	1.203	0.96029	31.818	2	NA	NA	NA	0	NA	NA	NA	1	0	7.9	21.1	19.3	0	0	7.6	17.8	20.8	0	4.1	953420000	452390000	501030000	0	0	0	52879000	21005000	31873000	289140000	157640000	131490000	245430000	94316000	151110000	0	0	0	0	0	0	173420000	84055000	89363000	8680300	4906200	3774200	150550000	72845000	77704000	0	0	0	33331000	17621000	15710000
E1BQW8		E1BQW8	11	11	11		BHLHE40	>tr|E1BQW8|E1BQW8_CHICK BHLHE40 OS=Gallus gallus GN=BHLHE40 PE=4 SV=1	1	11	11	11	0	0	9	5	0	0	1	0	0	0	1	0	0	9	5	0	0	1	0	0	0	1	0	0	9	5	0	0	1	0	0	0	1	37.4	37.4	37.4	43.73	401	401			13	7			1				1	7.92E-68	1.5178	1.3926	34.676	18	NA	NA	NA	0	NA	NA	NA	0	1.6839	1.5332	25.823	12	1.0425	0.99834	31.246	6	NA	NA	NA	0	NA	NA	NA	0	NA	NA	NA	0	NA	NA	NA	0	NA	NA	NA	0	NA	NA	NA	0	NA	NA	NA	0	0	0	31.7	13	0	0	3.2	0	0	0	3	1499600000	570430000	929200000	0	0	0	0	0	0	1218100000	434300000	783770000	281560000	136130000	145430000	0	0	0	0	0	0	0	0	0	0	0	0	0	0	0	0	0	0	0	0	0
E1BQW9		E1BQW9	21	21	21		OBFC1	>tr|E1BQW9|E1BQW9_CHICK OBFC1 OS=Gallus gallus GN=OBFC1 PE=4 SV=2	1	21	21	21	9	10	14	12	0	1	13	4	8	1	14	9	10	14	12	0	1	13	4	8	1	14	9	10	14	12	0	1	13	4	8	1	14	69.7	69.7	69.7	41.536	363	363	17	15	25	28		2	20	4	11	1	22	0	0.95841	1.0949	44.181	122	1.0734	1.3223	26.268	12	1.0948	1.1345	44.862	14	1.0645	0.95463	29.34	21	1.0662	1.0799	61.906	25	NA	NA	NA	0	0.72535	1.1513	7.6567	2	0.92778	1.1099	45.65	16	0.89507	1.2071	5.7203	4	1.6485	1.2662	68.808	9	NA	NA	NA	1	0.6457	1.0788	15.731	18	37.7	40.2	52.1	45.2	0	6.3	38	16.3	21.5	6.3	51.2	10788000000	5709000000	5078600000	1075600000	495160000	580440000	1266400000	568530000	697870000	1740200000	855430000	884800000	2380400000	1391400000	988990000	0	0	0	1509900	905510	604360	1987600000	1144800000	842840000	6342800	3775000	2567800	935110000	455080000	480030000	22185000	13730000	8455000	1372200000	780210000	591960000
E1BQX2		E1BQX2	11	11	11		SCAI	>tr|E1BQX2|E1BQX2_CHICK SCAI OS=Gallus gallus GN=SCAI PE=4 SV=2	1	11	11	11	3	2	2	5	0	0	1	0	1	0	10	3	2	2	5	0	0	1	0	1	0	10	3	2	2	5	0	0	1	0	1	0	10	23.6	23.6	23.6	67.414	581	581	4	3	2	7			1		1		13	5.45E-68	0.61202	0.81312	48.63	16	0.66418	0.7715	9.4411	3	0.89394	0.92949	8.0612	3	NA	NA	NA	0	NA	NA	NA	1	NA	NA	NA	0	NA	NA	NA	0	NA	NA	NA	0	NA	NA	NA	0	NA	NA	NA	0	NA	NA	NA	0	0.47547	0.77295	63.817	9	5.7	5.3	3.6	8.4	0	0	1.9	0	1.9	0	21.5	1326500000	981020000	345450000	154290000	84455000	69834000	169520000	96217000	73300000	0	0	0	37505000	19613000	17892000	0	0	0	0	0	0	0	0	0	0	0	0	0	0	0	0	0	0	965160000	780730000	184420000
E1BQX6		E1BQX6	1	1	1		C27H17orf104	>tr|E1BQX6|E1BQX6_CHICK Uncharacterized protein OS=Gallus gallus GN=C27H17orf104 PE=4 SV=2	1	1	1	1	0	0	0	0	0	0	0	0	0	1	0	0	0	0	0	0	0	0	0	0	1	0	0	0	0	0	0	0	0	0	0	1	0	1	1	1	99.853	899	899										3		0.026254	0.52389	0.66321	5.8727	3	NA	NA	NA	0	NA	NA	NA	0	NA	NA	NA	0	NA	NA	NA	0	NA	NA	NA	0	NA	NA	NA	0	NA	NA	NA	0	NA	NA	NA	0	NA	NA	NA	0	0.52389	0.66321	5.8727	3	NA	NA	NA	0	0	0	0	0	0	0	0	0	0	1	0	64257000	40425000	23832000	0	0	0	0	0	0	0	0	0	0	0	0	0	0	0	0	0	0	0	0	0	0	0	0	0	0	0	64257000	40425000	23832000	0	0	0
E1BQY2		E1BQY2	6	3	3		UBE2E3	>tr|E1BQY2|E1BQY2_CHICK UBE2E3 OS=Gallus gallus GN=UBE2E3 PE=3 SV=1	1	6	3	3	0	0	1	1	1	1	3	2	2	1	2	0	0	0	0	0	0	1	1	1	1	1	0	0	0	0	0	0	1	1	1	1	1	47.3	29.5	29.5	22.938	207	207							1	1	1	1	1	5.91E-17	0.45196	0.65804	8.6715	2	NA	NA	NA	0	NA	NA	NA	0	NA	NA	NA	0	NA	NA	NA	0	NA	NA	NA	0	NA	NA	NA	0	NA	NA	NA	0	NA	NA	NA	1	NA	NA	NA	0	NA	NA	NA	0	NA	NA	NA	1	0	0	3.9	3.9	3.9	3.9	17.9	30.9	12.6	3.9	12.6	69933000	65528000	4404800	0	0	0	0	0	0	0	0	0	0	0	0	0	0	0	0	0	0	0	0	0	362530	213290	149240	0	0	0	57654000	57654000	0	11917000	7661100	4255600
E1BQZ3		E1BQZ3	21	21	20		SIPA1L1	>tr|E1BQZ3|E1BQZ3_CHICK SIPA1L1 OS=Gallus gallus GN=SIPA1L1 PE=4 SV=2	1	21	21	20	5	3	1	12	0	1	0	2	0	1	4	5	3	1	12	0	1	0	2	0	1	4	4	3	1	12	0	1	0	2	0	1	4	19.3	19.3	18.8	197.53	1785	1785	5	3	1	20		1		2		1	4	4.71E-131	1.3236	1.3479	55.189	27	1.5468	1.8591	79.248	3	0.5488	0.60347	33.536	2	NA	NA	NA	1	1.6069	1.5708	33.025	14	NA	NA	NA	0	NA	NA	NA	1	NA	NA	NA	0	0.58312	0.66681	4.4798	2	NA	NA	NA	0	NA	NA	NA	1	0.34348	0.51378	24.842	3	3.5	2.6	0.8	11.3	0	1.2	0	1.8	0	0.8	3.6	753110000	353490000	399630000	132960000	63071000	69884000	114880000	71784000	43092000	46385000	29298000	17087000	370890000	133560000	237330000	0	0	0	1504500	631170	873330	0	0	0	1034100	712270	321800	0	0	0	1549400	685120	864260	83916000	53742000	30174000
E1BQZ6		E1BQZ6	3	3	3		TRAFD1	>tr|E1BQZ6|E1BQZ6_CHICK Uncharacterized protein OS=Gallus gallus PE=2 SV=2	1	3	3	3	0	1	0	0	0	0	0	1	0	0	2	0	1	0	0	0	0	0	1	0	0	2	0	1	0	0	0	0	0	1	0	0	2	5.7	5.7	5.7	63.268	563	563		1						1			2	8.84E-09	0.9917	1.0569	88.293	3	NA	NA	NA	0	NA	NA	NA	1	NA	NA	NA	0	NA	NA	NA	0	NA	NA	NA	0	NA	NA	NA	0	NA	NA	NA	0	NA	NA	NA	1	NA	NA	NA	0	NA	NA	NA	0	NA	NA	NA	1	0	2.3	0	0	0	0	0	1.4	0	0	4.3	33431000	12933000	20498000	0	0	0	11394000	5016500	6377900	0	0	0	0	0	0	0	0	0	0	0	0	0	0	0	370180	183940	186240	0	0	0	0	0	0	21667000	7733000	13934000
E1BQZ7		E1BQZ7	6	6	5		PHKA1	>tr|E1BQZ7|E1BQZ7_CHICK Uncharacterized protein OS=Gallus gallus PE=2 SV=1	1	6	6	5	0	0	0	1	0	1	0	1	1	0	4	0	0	0	1	0	1	0	1	1	0	4	0	0	0	1	0	0	0	1	1	0	4	5.9	5.9	5.2	139.28	1243	1243				1		2		1	1		5	7.98E-38	0.687	0.90438	47.309	10	NA	NA	NA	0	NA	NA	NA	0	NA	NA	NA	0	NA	NA	NA	1	NA	NA	NA	0	0.687	1.1312	15.516	2	NA	NA	NA	0	NA	NA	NA	1	NA	NA	NA	1	NA	NA	NA	0	0.33441	0.52782	48.416	5	0	0	0	2	0	0.6	0	2	0.8	0	5	92407000	64343000	28064000	0	0	0	0	0	0	0	0	0	9751000	4602600	5148400	0	0	0	4254500	2503400	1751100	0	0	0	478200	238970	239220	6105600	3051200	3054500	0	0	0	71818000	53947000	17871000
E1BR01		E1BR01	13	9	9		DOCK9	>tr|E1BR01|E1BR01_CHICK DOCK9 OS=Gallus gallus GN=DOCK9 PE=4 SV=2	1	13	9	9	2	2	1	5	0	1	1	1	2	2	4	1	1	0	2	0	1	0	1	1	2	2	1	1	0	2	0	1	0	1	1	2	2	8	5.9	5.9	233.23	2034	2034	2	1		2		1		1	1	3	2	9.73E-62	0.73727	0.90277	22.832	8	NA	NA	NA	0	NA	NA	NA	1	NA	NA	NA	0	NA	NA	NA	1	NA	NA	NA	0	NA	NA	NA	1	NA	NA	NA	0	NA	NA	NA	1	NA	NA	NA	1	0.6968	0.88205	18.024	3	NA	NA	NA	0	1	1	0.3	3.7	0	0.4	0.5	0.9	1	0.9	1.8	213830000	94455000	119370000	0	0	0	101600000	55159000	46437000	0	0	0	44026000	7577900	36448000	0	0	0	1262400	735190	527210	0	0	0	59492	35556	23936	48246000	21249000	26997000	18636000	9697800	8937800	0	0	0
E1BR04;R4GGC8;R4GJ02		E1BR04	18;1;1	18;1;1	18;1;1		MPRIP	>tr|E1BR04|E1BR04_CHICK Uncharacterized protein (Fragment) OS=Gallus gallus GN=Gga.50931 PE=4 SV=2	3	18	18	18	3	5	4	8	1	2	0	2	1	4	2	3	5	4	8	1	2	0	2	1	4	2	3	5	4	8	1	2	0	2	1	4	2	10.7	10.7	10.7	254.53	2241	2241;342;435	4	6	7	13	1	3		2	1	11	3	8.62E-74	0.57734	0.69431	80.217	33	0.57734	0.70312	11.87	3	0.37801	0.40705	57.095	4	0.95207	0.85996	12.892	5	0.35386	0.37528	41.238	8	NA	NA	NA	1	1.2204	2.1993	61.412	3	NA	NA	NA	0	0.82838	1.2812	126.98	2	NA	NA	NA	1	0.53452	0.69431	112.77	5	NA	NA	NA	1	2.1	3.1	2.9	6.2	0.4	1	0	1.2	0.4	1.8	1.6	864690000	548020000	316670000	72070000	45257000	26813000	33238000	19158000	14080000	265890000	142350000	123540000	255490000	204320000	51178000	48910000	30627000	18284000	23990000	12309000	11681000	0	0	0	14066000	5758600	8307300	79121000	37038000	42083000	56379000	39651000	16728000	15540000	11563000	3976400
E1BR07		E1BR07	19	19	19		QSER1	>tr|E1BR07|E1BR07_CHICK QSER1 OS=Gallus gallus GN=QSER1 PE=4 SV=2	1	19	19	19	1	0	18	7	1	1	1	1	1	0	1	1	0	18	7	1	1	1	1	1	0	1	1	0	18	7	1	1	1	1	1	0	1	18.3	18.3	18.3	188.86	1733	1733	1		28	10	2	1	1	1	1		1	0	1.7965	1.8007	63.815	35	NA	NA	NA	1	NA	NA	NA	0	2.7375	2.3864	69.529	19	1.5246	1.5126	23.944	8	0.5126	0.94131	9.5772	2	NA	NA	NA	1	NA	NA	NA	1	NA	NA	NA	1	NA	NA	NA	1	NA	NA	NA	0	NA	NA	NA	1	0.5	0	17.5	6.9	0.5	0.5	0.8	0.5	0.8	0	0.5	27170000000	13453000000	13717000000	12295000000	6567500000	5727800000	0	0	0	1934700000	940610000	994100000	8005300000	2811700000	5193600000	9026100	5888200	3137900	2628200000	1627100000	1001100000	16164000	9092700	7071000	1037400000	692410000	344950000	20783000	10061000	10723000	0	0	0	1223000000	788470000	434560000
E1BR08		E1BR08	34	32	32	Histone H2A	H2AFY2	>tr|E1BR08|E1BR08_CHICK Histone H2A OS=Gallus gallus GN=H2AFY2 PE=3 SV=1	1	34	32	32	22	22	25	21	6	14	16	14	20	15	18	20	20	23	19	5	12	15	13	18	13	16	20	20	23	19	5	12	15	13	18	13	16	64.5	62.1	62.1	40.244	372	372	45	54	100	86	15	35	32	20	41	33	36	0	0.95122	1.0066	31.317	409	0.69775	0.82879	54.541	36	0.96297	1.0251	17.217	43	0.95922	0.86593	16.063	75	1.0585	1.0338	20.036	75	0.46824	0.84238	18.661	14	0.5333	0.95544	17.606	30	1.3507	1.6271	14.896	27	0.7152	0.94827	21.657	20	1.7318	1.3304	37.541	28	1.1341	1.4833	23.482	28	0.73759	1.2047	16.584	33	60.5	56.7	59.4	53.2	22	51.1	50	36.8	52.2	51.6	56.2	1.19E+11	58640000000	60513000000	12312000000	6789600000	5522600000	22159000000	10612000000	11546000000	31030000000	15099000000	15931000000	18706000000	8992200000	9713900000	61081000	42545000	18536000	1727100000	1121600000	605530000	6739400000	2824800000	3914600000	205200000	120490000	84714000	5124700000	1885600000	3239100000	544160000	221730000	322430000	20544000000	10930000000	9614400000
E1BR10		E1BR10	12	12	12		PRDX3	>tr|E1BR10|E1BR10_CHICK PRDX3 OS=Gallus gallus GN=PRDX3 PE=4 SV=1	1	12	12	12	3	3	8	7	0	5	5	6	4	1	6	3	3	8	7	0	5	5	6	4	1	6	3	3	8	7	0	5	5	6	4	1	6	44.7	44.7	44.7	27.979	257	257	6	7	16	22		9	7	10	5	2	9	1.20E-126	0.55078	0.6237	78.841	81	0.66244	0.80733	5.3845	5	0.35458	0.36825	16.189	6	0.36651	0.32785	42.987	14	0.14696	0.14533	58.984	17	NA	NA	NA	0	0.68861	1.2101	12.544	9	0.58807	0.68455	22.579	5	0.90684	1.2163	24.623	10	0.83329	0.64273	17.686	5	0.7842	1.019	9.2795	2	0.37874	0.62126	61.476	8	14.4	12.8	41.2	26.5	0	22.2	30.4	34.2	18.3	4.7	22.2	12445000000	8649900000	3794900000	833540000	469760000	363780000	1321600000	951360000	370250000	1613200000	1140400000	472840000	2941000000	2466500000	474460000	0	0	0	75081000	43630000	31451000	3000400000	1871300000	1129200000	66573000	33173000	33399000	906190000	473940000	432240000	1413600	788940	624650	1685700000	1199000000	486710000
E1BR28		E1BR28	4	2	2		GPSM2	>tr|E1BR28|E1BR28_CHICK GPSM2 OS=Gallus gallus GN=GPSM2 PE=4 SV=2	1	4	2	2	0	0	0	1	0	0	0	1	0	0	2	0	0	0	1	0	0	0	0	0	0	1	0	0	0	1	0	0	0	0	0	0	1	8.2	4.7	4.7	76.488	682	682				1							1	1.23E-11	0.81827	1.0577	1.3772	2	NA	NA	NA	0	NA	NA	NA	0	NA	NA	NA	0	NA	NA	NA	1	NA	NA	NA	0	NA	NA	NA	0	NA	NA	NA	0	NA	NA	NA	0	NA	NA	NA	0	NA	NA	NA	0	NA	NA	NA	1	0	0	0	2.3	0	0	0	1.5	0	0	4.4	31494000	19503000	11991000	0	0	0	0	0	0	0	0	0	14113000	8377900	5735000	0	0	0	0	0	0	0	0	0	0	0	0	0	0	0	0	0	0	17381000	11125000	6255700
E1BR29		E1BR29	2	2	2		TIMM23	>tr|E1BR29|E1BR29_CHICK TIMM23 OS=Gallus gallus GN=TIMM23 PE=4 SV=1	1	2	2	2	0	0	1	1	0	0	0	0	0	0	0	0	0	1	1	0	0	0	0	0	0	0	0	0	1	1	0	0	0	0	0	0	0	19.3	19.3	19.3	20.817	202	202			1	2								2.56E-05	0.30945	0.30335	62.636	3	NA	NA	NA	0	NA	NA	NA	0	NA	NA	NA	1	0.27356	0.26616	18.492	2	NA	NA	NA	0	NA	NA	NA	0	NA	NA	NA	0	NA	NA	NA	0	NA	NA	NA	0	NA	NA	NA	0	NA	NA	NA	0	0	0	10.9	8.4	0	0	0	0	0	0	0	84068000	59645000	24424000	0	0	0	0	0	0	10884000	4817400	6066800	73184000	54827000	18357000	0	0	0	0	0	0	0	0	0	0	0	0	0	0	0	0	0	0	0	0	0
E1BR33		E1BR33	4	4	4		SFXN4	>tr|E1BR33|E1BR33_CHICK SFXN4 OS=Gallus gallus GN=SFXN4 PE=4 SV=1	1	4	4	4	0	1	0	2	0	0	0	0	0	0	1	0	1	0	2	0	0	0	0	0	0	1	0	1	0	2	0	0	0	0	0	0	1	15.4	15.4	15.4	35.416	319	319		2		4							1	1.44E-08	0.6656	0.70208	44.864	6	NA	NA	NA	0	0.6656	0.70538	0.92059	2	NA	NA	NA	0	0.70481	0.70335	51.555	3	NA	NA	NA	0	NA	NA	NA	0	NA	NA	NA	0	NA	NA	NA	0	NA	NA	NA	0	NA	NA	NA	0	NA	NA	NA	1	0	4.7	0	5.6	0	0	0	0	0	0	5	1568800000	1235200000	333540000	0	0	0	1455900000	1172000000	283870000	0	0	0	90817000	47270000	43547000	0	0	0	0	0	0	0	0	0	0	0	0	0	0	0	0	0	0	22100000	15973000	6126500
E1BR36		E1BR36	37	37	37		ACTL6A	>tr|E1BR36|E1BR36_CHICK ACTL6A OS=Gallus gallus GN=ACTL6A PE=2 SV=2	1	37	37	37	22	21	27	27	7	17	18	22	16	18	24	22	21	27	27	7	17	18	22	16	18	24	22	21	27	27	7	17	18	22	16	18	24	69.5	69.5	69.5	47.484	429	429	80	123	165	190	25	51	71	49	51	81	123	0	0.99393	1.0857	36.27	861	0.82524	0.99489	19.515	68	1.0617	1.126	27.413	108	1.4529	1.3322	32.706	134	1.0671	1.0585	27.356	157	0.57388	1.0585	86.935	23	0.5601	1.0045	26.633	47	0.59367	0.72195	39.941	51	1.0438	1.4209	23.627	47	2.09	1.5642	32.392	45	0.87564	1.1379	43.429	80	0.56958	0.94504	14.622	101	57.6	52.9	61.3	59.4	19.1	48	48.3	55	45.2	50.6	58	4.66E+11	2.46E+11	2.20E+11	62838000000	34335000000	28503000000	71663000000	38304000000	33359000000	1.05E+11	44758000000	60161000000	49916000000	25276000000	24640000000	415570000	287500000	128070000	3009400000	1864700000	1144700000	35384000000	22908000000	12476000000	882210000	417830000	464380000	33947000000	12284000000	21663000000	5933800000	3918000000	2015800000	96846000000	61382000000	35465000000
E1BR41		E1BR41	2	2	2		DCAF4	>tr|E1BR41|E1BR41_CHICK DCAF4 OS=Gallus gallus GN=DCAF4 PE=4 SV=2	1	2	2	2	2	0	0	0	0	0	0	0	0	0	0	2	0	0	0	0	0	0	0	0	0	0	2	0	0	0	0	0	0	0	0	0	0	4.6	4.6	4.6	56.599	504	504	2											1.28E-05	0.79837	0.94912	86.996	2	0.79837	0.94912	86.996	2	NA	NA	NA	0	NA	NA	NA	0	NA	NA	NA	0	NA	NA	NA	0	NA	NA	NA	0	NA	NA	NA	0	NA	NA	NA	0	NA	NA	NA	0	NA	NA	NA	0	NA	NA	NA	0	4.6	0	0	0	0	0	0	0	0	0	0	57327000	33813000	23514000	57327000	33813000	23514000	0	0	0	0	0	0	0	0	0	0	0	0	0	0	0	0	0	0	0	0	0	0	0	0	0	0	0	0	0	0
E1BR42		E1BR42	125	125	124		DOCK2	>tr|E1BR42|E1BR42_CHICK DOCK2 OS=Gallus gallus GN=DOCK2 PE=4 SV=2	1	125	125	124	40	24	58	80	1	34	42	51	43	14	62	40	24	58	80	1	34	42	51	43	14	62	40	24	58	80	1	34	42	51	43	14	61	62.9	62.9	62.5	212.93	1835	1835	53	31	110	253	3	55	61	84	66	22	109	0	0.86564	0.97138	45.179	705	1.0405	1.2772	18.119	45	0.75626	0.81139	90.895	23	1.0179	0.91829	44.836	86	0.82692	0.80619	38.265	209	0.90872	1.4992	6.4329	3	0.99452	1.6925	22.661	52	1.1487	1.4038	37.363	46	0.84087	1.0968	26.149	83	1.3767	1.0566	56.262	50	0.6116	0.80676	16.476	21	0.58314	0.95802	31.363	87	27.5	17.6	34.1	45	0.5	24.6	28.2	40.5	28	11.6	39.8	69327000000	37790000000	31537000000	4158400000	1971000000	2187400000	3536200000	2267000000	1269200000	11782000000	5628600000	6153000000	23943000000	13357000000	10587000000	811180	428060	383120	424790000	204100000	220690000	5993500000	2873000000	3120500000	311480000	158760000	152720000	5152400000	2526000000	2626400000	46112000	28334000	17778000	13979000000	8776400000	5202500000
E1BR45		E1BR45	11	3	3		TLN2	>tr|E1BR45|E1BR45_CHICK TLN2 OS=Gallus gallus GN=TLN2 PE=2 SV=2	1	11	3	3	0	2	6	5	1	6	0	6	4	0	4	0	1	2	1	0	0	0	2	0	0	1	0	1	2	1	0	0	0	2	0	0	1	6.1	2.1	2.1	271.76	2542	2542		1	4	2				2			1	3.35E-135	0.7284	0.92344	93.032	9	NA	NA	NA	0	NA	NA	NA	1	0.38993	0.34878	20.035	3	3.3886	3.2757	2.6746	2	NA	NA	NA	0	NA	NA	NA	0	NA	NA	NA	0	0.89916	1.1181	27.047	2	NA	NA	NA	0	NA	NA	NA	0	NA	NA	NA	1	0	0.7	3.5	2	0.5	3.1	0	4.1	1.9	0	2.1	728110000	335770000	392340000	0	0	0	105300000	41353000	63949000	296410000	210170000	86236000	311920000	72232000	239690000	0	0	0	0	0	0	0	0	0	431680	260800	170870	0	0	0	0	0	0	14042000	11749000	2293100
E1BR49		E1BR49	8	8	8		KIAA1328	>tr|E1BR49|E1BR49_CHICK Uncharacterized protein OS=Gallus gallus GN=KIAA1328 PE=4 SV=2	1	8	8	8	0	0	6	5	0	0	0	0	2	0	0	0	0	6	5	0	0	0	0	2	0	0	0	0	6	5	0	0	0	0	2	0	0	21.9	21.9	21.9	60.842	549	549			7	7					2			1.85E-110	1.0676	1.0554	51.948	13	NA	NA	NA	0	NA	NA	NA	0	1.6894	1.4695	62.387	7	0.96251	0.91268	15.275	6	NA	NA	NA	0	NA	NA	NA	0	NA	NA	NA	0	NA	NA	NA	0	NA	NA	NA	0	NA	NA	NA	0	NA	NA	NA	0	0	0	14.8	15.8	0	0	0	0	3.8	0	0	855850000	346940000	508920000	0	0	0	0	0	0	571170000	208820000	362350000	284680000	138110000	146560000	0	0	0	0	0	0	0	0	0	0	0	0	0	0	0	0	0	0	0	0	0
E1BR52		E1BR52	13	13	13		DGCR8	>tr|E1BR52|E1BR52_CHICK DGCR8 OS=Gallus gallus GN=DGCR8 PE=4 SV=2	1	13	13	13	1	0	5	2	1	1	5	1	0	1	5	1	0	5	2	1	1	5	1	0	1	5	1	0	5	2	1	1	5	1	0	1	5	21.2	21.2	21.2	87.29	774	774	1		9	3	6	2	6	1		1	8	1.17E-43	0.59394	0.9679	29.647	27	NA	NA	NA	1	NA	NA	NA	0	0.89964	0.84686	8.4291	4	0.58948	0.5897	25.678	2	0.56911	1.0236	3.3787	6	0.60798	1.1237	2.5417	2	0.93331	1.123	23.12	4	NA	NA	NA	1	NA	NA	NA	0	NA	NA	NA	1	0.43757	0.70713	22.779	6	2.1	0	8.3	3.2	1.2	1.2	6.5	2.1	0	1.2	8.1	2287500000	1372300000	915190000	23427000	14438000	8989100	0	0	0	306060000	164880000	141180000	111350000	61405000	49945000	210280000	129890000	80382000	994580000	619560000	375020000	99026000	52823000	46202000	2114400	1494100	620260	0	0	0	269980000	145120000	124870000	270700000	182720000	87978000
E1BR53		E1BR53	14	14	14		LOC422308	>tr|E1BR53|E1BR53_CHICK Uncharacterized protein OS=Gallus gallus GN=LOC422308 PE=4 SV=2	1	14	14	14	1	2	3	1	0	0	2	5	1	0	4	1	2	3	1	0	0	2	5	1	0	4	1	2	3	1	0	0	2	5	1	0	4	23.1	23.1	23.1	98.27	860	860	1	2	3	1			3	6	1		4	1.50E-61	0.6578	1.0593	94.537	17	NA	NA	NA	1	NA	NA	NA	1	0.33737	0.31274	82.404	2	NA	NA	NA	1	NA	NA	NA	0	NA	NA	NA	0	NA	NA	NA	1	1.7616	2.1907	22.916	6	NA	NA	NA	1	NA	NA	NA	0	0.36423	0.58796	44.04	4	1.3	3.7	4.1	0.8	0	0	2.6	10.8	1.3	0	4.5	5461200000	4549800000	911380000	20164000	11344000	8820000	19056000	16157000	2898600	2527500000	2064100000	463410000	2726100000	2365600000	360420000	0	0	0	0	0	0	36267000	17788000	18479000	5249200	1977700	3271500	32719000	8580600	24138000	0	0	0	94188000	64239000	29949000
E1BR66		E1BR66	2	2	2		EAF1	>tr|E1BR66|E1BR66_CHICK EAF1 OS=Gallus gallus GN=EAF1 PE=4 SV=2	1	2	2	2	0	1	2	0	0	0	0	0	0	0	1	0	1	2	0	0	0	0	0	0	0	1	0	1	2	0	0	0	0	0	0	0	1	15.8	15.8	15.8	28.225	259	259		1	2								1	1.19E-27	1.4391	1.4666	48.772	4	NA	NA	NA	0	NA	NA	NA	1	2.2293	2.0562	73.482	2	NA	NA	NA	0	NA	NA	NA	0	NA	NA	NA	0	NA	NA	NA	0	NA	NA	NA	0	NA	NA	NA	0	NA	NA	NA	0	NA	NA	NA	1	0	9.3	15.8	0	0	0	0	0	0	0	9.3	222920000	94455000	128470000	0	0	0	45022000	13874000	31147000	112280000	41397000	70884000	0	0	0	0	0	0	0	0	0	0	0	0	0	0	0	0	0	0	0	0	0	65622000	39185000	26438000
E1BR74		E1BR74	4	4	4		PCIF1	>tr|E1BR74|E1BR74_CHICK PCIF1 OS=Gallus gallus GN=PCIF1 PE=4 SV=2	1	4	4	4	0	0	3	2	0	0	0	0	1	0	0	0	0	3	2	0	0	0	0	1	0	0	0	0	3	2	0	0	0	0	1	0	0	7.2	7.2	7.2	80.706	707	707			5	2					1			6.59E-29	1.164	1.0528	19.516	8	NA	NA	NA	0	NA	NA	NA	0	1.2183	1.1204	23.3	5	1.0159	0.99917	10.836	2	NA	NA	NA	0	NA	NA	NA	0	NA	NA	NA	0	NA	NA	NA	0	NA	NA	NA	1	NA	NA	NA	0	NA	NA	NA	0	0	0	6.1	4.7	0	0	0	0	2.3	0	0	333580000	156920000	176660000	0	0	0	0	0	0	255450000	118590000	136860000	29850000	15443000	14407000	0	0	0	0	0	0	0	0	0	0	0	0	48275000	22879000	25396000	0	0	0	0	0	0
E1BR81		E1BR81	40	40	40		WDR67	>tr|E1BR81|E1BR81_CHICK WDR67 OS=Gallus gallus GN=WDR67 PE=4 SV=1	1	40	40	40	18	19	8	25	0	3	7	1	5	0	12	18	19	8	25	0	3	7	1	5	0	12	18	19	8	25	0	3	7	1	5	0	12	41.4	41.4	41.4	126.27	1081	1081	29	32	9	60		4	7	1	6		18	0	1.0021	1.1253	38.14	132	1.1478	1.382	31.349	25	0.84928	0.90541	26.669	22	1.9053	1.7859	20.944	8	0.98083	0.96949	29.74	48	NA	NA	NA	0	0.47882	0.78254	36.811	4	1.0802	1.2531	16.935	3	NA	NA	NA	1	2.3182	1.8789	68.166	5	NA	NA	NA	0	0.84795	1.4043	38.043	16	22.1	26.2	10.5	25.9	0	5	9.2	1.1	6	0	16.6	8920800000	4345300000	4575500000	2035400000	1016400000	1019000000	1395500000	711150000	684310000	926560000	322640000	603920000	2478200000	1232800000	1245500000	0	0	0	7461400	4782700	2678700	150700000	72037000	78661000	2441000	1445900	995080	301230000	102620000	198610000	0	0	0	1623300000	881490000	741850000
E1BR95		E1BR95	2	2	2		WDPCP	>tr|E1BR95|E1BR95_CHICK Uncharacterized protein OS=Gallus gallus GN=LOC100859158 PE=4 SV=2	1	2	2	2	1	1	0	0	0	0	1	0	1	1	1	1	1	0	0	0	0	1	0	1	1	1	1	1	0	0	0	0	1	0	1	1	1	3.4	3.4	3.4	86.235	769	769	2	1					2		1	9	1	7.87E-07	0.087969	0.11369	98.745	9	0.068694	0.082072	56.845	2	NA	NA	NA	0	NA	NA	NA	0	NA	NA	NA	0	NA	NA	NA	0	NA	NA	NA	0	0.097476	0.11445	160.69	2	NA	NA	NA	0	NA	NA	NA	1	0.087969	0.11369	121.33	3	NA	NA	NA	1	1.4	2	0	0	0	0	1.4	0	1.4	1.4	1.4	1663500000	1522600000	140910000	1056800000	986000000	70813000	0	0	0	0	0	0	0	0	0	0	0	0	0	0	0	259560000	213970000	45588000	0	0	0	205150000	188840000	16309000	7401900	6759400	642480	134590000	127030000	7562100
E1BRA3		E1BRA3	21	21	15		MARK3	>tr|E1BRA3|E1BRA3_CHICK Uncharacterized protein OS=Gallus gallus GN=Gga.17127 PE=4 SV=2	1	21	21	15	1	2	8	18	0	2	0	2	1	0	4	1	2	8	18	0	2	0	2	1	0	4	1	1	6	13	0	1	0	1	0	0	2	32	32	23.3	89.507	799	799	1	4	12	34		3		2	1		7	0	0.97306	1.1018	97.126	47	NA	NA	NA	1	0.86386	0.89111	47.293	2	1.0331	0.89372	133.42	9	1.1258	1.105	105.11	26	NA	NA	NA	0	0.64466	1.1245	31.018	3	NA	NA	NA	0	0.73656	0.94308	3.3168	2	NA	NA	NA	0	NA	NA	NA	0	0.77231	1.2656	15.218	4	2	3.9	12.5	29.5	0	3.8	0	3.8	2.4	0	6.4	3456700000	2340900000	1115800000	9968700	5249300	4719400	128030000	84974000	43059000	786690000	527370000	259320000	2336800000	1611900000	724970000	0	0	0	6555000	3493800	3061200	0	0	0	3891900	2301900	1590100	0	0	0	0	0	0	184680000	105630000	79054000
E1BRA6		E1BRA6	18	18	18		DNAJC10	>tr|E1BRA6|E1BRA6_CHICK DNAJC10 OS=Gallus gallus GN=DNAJC10 PE=4 SV=2	1	18	18	18	3	2	9	11	0	1	3	3	3	1	9	3	2	9	11	0	1	3	3	3	1	9	3	2	9	11	0	1	3	3	3	1	9	27.6	27.6	27.6	91.494	797	797	3	2	11	15		1	4	3	3	1	14	3.76E-126	0.65027	0.69072	42.59	41	0.33863	0.40472	1.7224	2	NA	NA	NA	1	0.84148	0.79503	72.474	7	0.65556	0.65488	14.832	12	NA	NA	NA	0	NA	NA	NA	1	NA	NA	NA	1	0.75071	0.94712	22.664	3	0.61988	0.50823	19.059	2	NA	NA	NA	1	0.4626	0.752	16.158	11	4.8	3.4	14.2	17.4	0	1.5	4.3	5.1	4.6	2	14.4	1736800000	1028600000	708150000	73562000	50936000	22626000	17628000	13400000	4227600	378980000	161870000	217110000	534710000	319410000	215300000	0	0	0	1594600	857570	737050	6902700	3006800	3895900	2784200	1431600	1352600	80347000	44219000	36128000	2641800	1433400	1208400	637620000	432060000	205560000
E1BRB0		E1BRB0	1	1	1		ERICH1	>tr|E1BRB0|E1BRB0_CHICK Uncharacterized protein OS=Gallus gallus GN=LOC776102 PE=4 SV=2	1	1	1	1	0	0	1	0	0	0	0	0	0	0	0	0	0	1	0	0	0	0	0	0	0	0	0	0	1	0	0	0	0	0	0	0	0	6	6	6	46.15	419	419			2									7.81E-28	0.87036	0.7395	2.1753	2	NA	NA	NA	0	NA	NA	NA	0	0.87036	0.7395	2.1753	2	NA	NA	NA	0	NA	NA	NA	0	NA	NA	NA	0	NA	NA	NA	0	NA	NA	NA	0	NA	NA	NA	0	NA	NA	NA	0	NA	NA	NA	0	0	0	6	0	0	0	0	0	0	0	0	144270000	66158000	78112000	0	0	0	0	0	0	144270000	66158000	78112000	0	0	0	0	0	0	0	0	0	0	0	0	0	0	0	0	0	0	0	0	0	0	0	0
E1BRB1		E1BRB1	3	3	3		FAM91A1	>tr|E1BRB1|E1BRB1_CHICK FAM91A1 OS=Gallus gallus GN=FAM91A1 PE=4 SV=1	1	3	3	3	0	0	2	0	0	0	0	0	0	0	2	0	0	2	0	0	0	0	0	0	0	2	0	0	2	0	0	0	0	0	0	0	2	3.3	3.3	3.3	94.425	843	843			2								3	4.71E-07	0.38765	0.48032	51.76	4	NA	NA	NA	0	NA	NA	NA	0	0.5934	0.55512	58.236	2	NA	NA	NA	0	NA	NA	NA	0	NA	NA	NA	0	NA	NA	NA	0	NA	NA	NA	0	NA	NA	NA	0	NA	NA	NA	0	0.25234	0.40808	60.817	2	0	0	2.5	0	0	0	0	0	0	0	1.9	204760000	147050000	57702000	0	0	0	0	0	0	130320000	90878000	39441000	0	0	0	0	0	0	0	0	0	0	0	0	0	0	0	0	0	0	0	0	0	74436000	56175000	18261000
E1BRB3		E1BRB3	2	2	2		DNAJC19	>tr|E1BRB3|E1BRB3_CHICK DNAJC19 OS=Gallus gallus GN=DNAJC19 PE=4 SV=2	1	2	2	2	0	0	1	0	0	0	0	0	0	0	1	0	0	1	0	0	0	0	0	0	0	1	0	0	1	0	0	0	0	0	0	0	1	14.8	14.8	14.8	16.325	149	149			2								1	3.20E-10	0.54175	0.50543	36.718	3	NA	NA	NA	0	NA	NA	NA	0	0.543	0.4887	4.7617	2	NA	NA	NA	0	NA	NA	NA	0	NA	NA	NA	0	NA	NA	NA	0	NA	NA	NA	0	NA	NA	NA	0	NA	NA	NA	0	NA	NA	NA	1	0	0	9.4	0	0	0	0	0	0	0	5.4	301510000	178880000	122630000	0	0	0	0	0	0	235630000	139800000	95825000	0	0	0	0	0	0	0	0	0	0	0	0	0	0	0	0	0	0	0	0	0	65885000	39081000	26805000
E1BRC4		E1BRC4	2	2	2		BET1	>tr|E1BRC4|E1BRC4_CHICK BET1 OS=Gallus gallus GN=BET1 PE=4 SV=1	1	2	2	2	0	0	2	0	0	0	0	0	0	0	1	0	0	2	0	0	0	0	0	0	0	1	0	0	2	0	0	0	0	0	0	0	1	32.2	32.2	32.2	12.978	115	115			3								2	1.14E-36	0.86519	0.79604	26.5	3	NA	NA	NA	0	NA	NA	NA	0	0.97634	0.9041	18.002	2	NA	NA	NA	0	NA	NA	NA	0	NA	NA	NA	0	NA	NA	NA	0	NA	NA	NA	0	NA	NA	NA	0	NA	NA	NA	0	NA	NA	NA	1	0	0	32.2	0	0	0	0	0	0	0	19.1	110530000	76831000	33701000	0	0	0	0	0	0	88387000	58493000	29894000	0	0	0	0	0	0	0	0	0	0	0	0	0	0	0	0	0	0	0	0	0	22145000	18338000	3807000
E1BRD0		E1BRD0	5	5	5		ZNHIT6	>tr|E1BRD0|E1BRD0_CHICK ZNHIT6 OS=Gallus gallus GN=ZNHIT6 PE=4 SV=1	1	5	5	5	2	2	3	3	0	1	1	0	0	1	3	2	2	3	3	0	1	1	0	0	1	3	2	2	3	3	0	1	1	0	0	1	3	22.8	22.8	22.8	31.272	272	272	4	4	4	7		1	1			1	5	5.82E-54	0.78039	0.79298	46.568	18	1.2074	1.3751	14.454	3	0.92192	0.92331	22.44	2	0.35241	0.34298	3.1952	3	0.7943	0.79816	4.8832	5	NA	NA	NA	0	NA	NA	NA	1	NA	NA	NA	0	NA	NA	NA	0	NA	NA	NA	0	NA	NA	NA	1	0.39268	0.61744	22.827	3	9.9	12.9	14.7	12.9	0	8.1	8.1	0	0	8.1	18	468260000	283810000	184450000	82428000	34429000	47998000	44697000	26049000	18648000	116360000	81268000	35094000	106200000	57039000	49163000	0	0	0	1343100	819470	523610	0	0	0	0	0	0	0	0	0	357640	203440	154200	116870000	84000000	32867000
E1BRG0		E1BRG0	3	1	1		MEF2B	>tr|E1BRG0|E1BRG0_CHICK Uncharacterized protein OS=Gallus gallus PE=4 SV=2	1	3	1	1	1	2	1	1	0	0	0	1	0	0	2	0	0	0	0	0	0	0	1	0	0	0	0	0	0	0	0	0	0	1	0	0	0	6	1.9	1.9	39.377	367	367								1				5.35E-33	NA	NA	NA	1	NA	NA	NA	0	NA	NA	NA	0	NA	NA	NA	0	NA	NA	NA	0	NA	NA	NA	0	NA	NA	NA	0	NA	NA	NA	0	NA	NA	NA	1	NA	NA	NA	0	NA	NA	NA	0	NA	NA	NA	0	4.1	4.1	4.1	4.1	0	0	0	1.9	0	0	4.1	620470	472880	147590	0	0	0	0	0	0	0	0	0	0	0	0	0	0	0	0	0	0	0	0	0	620470	472880	147590	0	0	0	0	0	0	0	0	0
E1BRG3		E1BRG3	9	9	9		KDM1B	>tr|E1BRG3|E1BRG3_CHICK KDM1B OS=Gallus gallus GN=KDM1B PE=4 SV=2	1	9	9	9	2	3	1	3	0	0	0	0	1	0	3	2	3	1	3	0	0	0	0	1	0	3	2	3	1	3	0	0	0	0	1	0	3	14.3	14.3	14.3	92.398	820	820	2	4	1	5					1		3	2.42E-26	0.65542	0.81654	36.498	11	NA	NA	NA	1	0.53506	0.557	35.122	3	NA	NA	NA	1	0.99875	0.97071	31.945	4	NA	NA	NA	0	NA	NA	NA	0	NA	NA	NA	0	NA	NA	NA	0	NA	NA	NA	0	NA	NA	NA	0	0.54637	0.88821	18.593	2	2.3	4.6	1.1	4	0	0	0	0	1.5	0	6.2	1302100000	703830000	598280000	137460000	83511000	53950000	232070000	155610000	76462000	218580000	97792000	120790000	658160000	330950000	327220000	0	0	0	0	0	0	0	0	0	0	0	0	0	0	0	0	0	0	55829000	35972000	19857000
E1BRH0		E1BRH0	21	21	21		CDKAL1	>tr|E1BRH0|E1BRH0_CHICK CDKAL1 OS=Gallus gallus GN=CDKAL1 PE=2 SV=2	1	21	21	21	7	6	10	9	0	3	7	7	6	0	8	7	6	10	9	0	3	7	7	6	0	8	7	6	10	9	0	3	7	7	6	0	8	42.6	42.6	42.6	65.681	582	582	7	8	14	17		6	9	8	7		8	6.82E-160	0.87019	0.9658	40.804	69	1.2086	1.4658	9.4888	5	0.94512	0.97304	50.202	6	1.045	0.98357	20.694	11	0.6161	0.61424	19.189	14	NA	NA	NA	0	0.82556	1.4986	21.14	4	1.2711	1.4652	38.728	9	0.49828	0.68901	13.781	8	1.218	0.94857	22.074	5	NA	NA	NA	0	0.66638	1.1166	49.569	7	13.9	16	22	20.1	0	8.2	13.6	19.9	11.7	0	16.8	4655600000	2377100000	2278500000	363860000	146910000	216940000	342810000	187370000	155430000	1372900000	723240000	649690000	829640000	487780000	341860000	0	0	0	21658000	12231000	9427200	410290000	185470000	224820000	39996000	26836000	13160000	381470000	184300000	197170000	0	0	0	892920000	422950000	469970000
E1BRH4;R4GGE1;R4GLI7;E1BZL3		E1BRH4;R4GGE1	11;11;2;2	11;11;2;2	11;11;2;2		SATB1	>tr|E1BRH4|E1BRH4_CHICK SATB1 OS=Gallus gallus GN=SATB1 PE=3 SV=2;>tr|R4GGE1|R4GGE1_CHICK SATB1 OS=Gallus gallus GN=SATB1 PE=4 SV=1	4	11	11	11	0	0	10	4	0	0	0	0	1	0	2	0	0	10	4	0	0	0	0	1	0	2	0	0	10	4	0	0	0	0	1	0	2	25.5	25.5	25.5	84.984	754	754;786;702;731			16	8					1		2	3.65E-146	1.9273	1.8428	42.782	19	NA	NA	NA	0	NA	NA	NA	0	2.6848	2.5889	48.045	11	1.8097	1.8428	25.526	7	NA	NA	NA	0	NA	NA	NA	0	NA	NA	NA	0	NA	NA	NA	0	NA	NA	NA	0	NA	NA	NA	0	NA	NA	NA	1	0	0	20.4	12.3	0	0	0	0	1.3	0	4	1055200000	339080000	716070000	0	0	0	0	0	0	924220000	279310000	644900000	100750000	41739000	59014000	0	0	0	0	0	0	0	0	0	0	0	0	0	0	0	0	0	0	30183000	18028000	12156000
E1BRH7		E1BRH7	4	4	4		PDE6D	>tr|E1BRH7|E1BRH7_CHICK PDE6D OS=Gallus gallus GN=PDE6D PE=4 SV=2	1	4	4	4	0	0	0	2	0	0	1	1	1	0	1	0	0	0	2	0	0	1	1	1	0	1	0	0	0	2	0	0	1	1	1	0	1	36.7	36.7	36.7	17.255	150	150				3			1	1	2		1	7.27E-13	1.1247	1.0846	50.957	5	NA	NA	NA	0	NA	NA	NA	0	NA	NA	NA	0	1.2308	1.1738	11.178	2	NA	NA	NA	0	NA	NA	NA	0	NA	NA	NA	1	NA	NA	NA	1	NA	NA	NA	1	NA	NA	NA	0	NA	NA	NA	0	0	0	0	16	0	0	12.7	8	12.7	0	8	179160000	92097000	87066000	0	0	0	0	0	0	0	0	0	95477000	45527000	49951000	0	0	0	0	0	0	29947000	18339000	11608000	4920800	2506600	2414200	48817000	25724000	23093000	0	0	0	0	0	0
E1BRI3		E1BRI3	4	4	4		ALDH5A1	>tr|E1BRI3|E1BRI3_CHICK ALDH5A1 OS=Gallus gallus GN=ALDH5A1 PE=3 SV=2	1	4	4	4	0	0	3	2	0	0	0	0	0	0	1	0	0	3	2	0	0	0	0	0	0	1	0	0	3	2	0	0	0	0	0	0	1	11.1	11.1	11.1	57.922	548	548			3	3							1	1.23E-15	0.36255	0.34928	66.868	5	NA	NA	NA	0	NA	NA	NA	0	0.23761	0.22878	59.837	2	0.51925	0.5109	79.332	3	NA	NA	NA	0	NA	NA	NA	0	NA	NA	NA	0	NA	NA	NA	0	NA	NA	NA	0	NA	NA	NA	0	NA	NA	NA	0	0	0	9.1	5.3	0	0	0	0	0	0	3.8	324350000	231830000	92515000	0	0	0	0	0	0	120110000	98395000	21719000	204230000	133440000	70796000	0	0	0	0	0	0	0	0	0	0	0	0	0	0	0	0	0	0	0	0	0
E1BRI5		E1BRI5	9	9	9		LYPLA2	>tr|E1BRI5|E1BRI5_CHICK LYPLA2 OS=Gallus gallus GN=LYPLA2 PE=4 SV=1	1	9	9	9	1	0	2	3	1	3	3	3	2	0	5	1	0	2	3	1	3	3	3	2	0	5	1	0	2	3	1	3	3	3	2	0	5	49.6	49.6	49.6	25.113	232	232	1		3	4	1	3	4	3	3		5	1.40E-29	1.027	0.98373	51.398	24	NA	NA	NA	0	NA	NA	NA	0	1.1107	0.97174	13.191	3	0.73397	0.72913	8.2609	3	NA	NA	NA	1	1.704	2.5638	95.868	3	1.7276	2.0112	12.019	4	1.1263	1.4206	13.406	3	0.84576	0.68657	19.625	3	NA	NA	NA	0	0.50227	0.80351	43.918	4	3.4	0	6.9	10.3	3.4	25.4	10.3	18.5	6.9	0	30.6	1009000000	529360000	479650000	0	0	0	0	0	0	140670000	61572000	79100000	118880000	66995000	51880000	156170	114130	42041	4614200	3177500	1436600	255320000	94645000	160680000	8480700	4801400	3679300	174860000	96974000	77882000	0	0	0	306030000	201080000	104950000
E1BRJ4		E1BRJ4	34	34	34	DNA-directed RNA polymerase	POLR3B	>tr|E1BRJ4|E1BRJ4_CHICK DNA-directed RNA polymerase OS=Gallus gallus GN=POLR3B PE=3 SV=1	1	34	34	34	21	17	0	12	0	2	5	1	5	3	21	21	17	0	12	0	2	5	1	5	3	21	21	17	0	12	0	2	5	1	5	3	21	34.1	34.1	34.1	127.45	1132	1132	35	26		30		3	8	1	6	3	27	6.58E-251	0.75731	0.93808	43.288	101	0.73154	0.87333	63.424	24	1.0359	1.1301	62.581	20	NA	NA	NA	0	0.82961	0.83675	17.717	21	NA	NA	NA	0	0.5593	0.91433	16.667	3	0.75731	0.92967	4.7822	3	NA	NA	NA	1	1.2424	1.0123	9.7832	4	0.8081	1.0861	7.5521	3	0.60275	1.0036	13.316	22	18.3	19.7	0	12.4	0	2.6	5.5	1.1	5.2	4.2	22.6	8939900000	4785100000	4154900000	2529100000	1186600000	1342500000	2253600000	1302800000	950850000	0	0	0	2132200000	1076600000	1055500000	0	0	0	5884900	3716200	2168700	73736000	39085000	34650000	405830	227710	178120	124990000	55486000	69503000	4628000	2771400	1856700	1815400000	1117800000	697570000
E1BRJ7		E1BRJ7	4	4	4			>tr|E1BRJ7|E1BRJ7_CHICK OXNAD1 OS=Gallus gallus GN=OXNAD1 PE=4 SV=2	1	4	4	4	0	0	2	3	0	0	0	0	0	0	0	0	0	2	3	0	0	0	0	0	0	0	0	0	2	3	0	0	0	0	0	0	0	16.7	16.7	16.7	31.568	281	281			4	3								4.22E-12	0.42723	0.40444	23.843	4	NA	NA	NA	0	NA	NA	NA	0	0.51083	0.48883	24.398	3	NA	NA	NA	1	NA	NA	NA	0	NA	NA	NA	0	NA	NA	NA	0	NA	NA	NA	0	NA	NA	NA	0	NA	NA	NA	0	NA	NA	NA	0	0	0	8.5	12.8	0	0	0	0	0	0	0	194560000	132980000	61584000	0	0	0	0	0	0	103350000	65412000	37942000	91211000	67569000	23641000	0	0	0	0	0	0	0	0	0	0	0	0	0	0	0	0	0	0	0	0	0
E1BRJ9		E1BRJ9	5	5	5	Coronin	PAM16	>tr|E1BRJ9|E1BRJ9_CHICK Coronin OS=Gallus gallus GN=CORO7 PE=2 SV=2	1	5	5	5	0	1	0	1	0	1	0	0	0	1	2	0	1	0	1	0	1	0	0	0	1	2	0	1	0	1	0	1	0	0	0	1	2	8.1	8.1	8.1	100.08	922	922		1		1		1				2	2	4.91E-12	0.55912	0.75927	32.7	5	NA	NA	NA	0	NA	NA	NA	0	NA	NA	NA	0	NA	NA	NA	1	NA	NA	NA	0	NA	NA	NA	1	NA	NA	NA	0	NA	NA	NA	0	NA	NA	NA	0	0.59121	0.73092	5.3808	2	NA	NA	NA	1	0	2	0	2.1	0	1	0	0	0	1	3.1	215520000	133910000	81617000	0	0	0	0	0	0	0	0	0	2612300	1536800	1075500	0	0	0	15118000	8936800	6181100	0	0	0	0	0	0	0	0	0	12117000	7377700	4739600	185680000	116050000	69621000
E1BRK2		E1BRK2	30	30	2		SAP130	>tr|E1BRK2|E1BRK2_CHICK Histone deacetylase complex subunit SAP130 OS=Gallus gallus GN=SAP130 PE=2 SV=2	1	30	30	2	6	9	22	10	7	3	9	8	7	2	10	6	9	22	10	7	3	9	8	7	2	10	0	0	2	2	0	0	0	0	1	0	0	36.8	36.8	1.5	110.86	1057	1057	9	16	72	27	14	5	14	10	11	2	18	0	1.2339	1.2626	36.738	162	1.2221	1.4991	6.3603	7	1.812	1.8724	21.818	12	1.8151	1.6044	27.625	59	1.1622	1.1202	31.865	21	0.63741	1.1143	38.363	10	0.64062	1.1253	40.677	5	0.73772	0.94424	17.287	11	0.64855	0.76334	37.129	10	1.981	1.5178	22.467	8	0.64714	0.82147	4.8588	2	0.64313	1.0547	10.884	17	7.4	10.3	32.8	9.8	7.1	3.1	9.4	11	7.8	3.9	11.5	18235000000	7176800000	11058000000	679230000	291430000	387800000	955210000	347480000	607730000	11143000000	3732400000	7410600000	1329800000	602380000	727430000	16925000	9468900	7456000	38944000	26254000	12690000	1335000000	753880000	581070000	22717000	14777000	7939700	870770000	289650000	581130000	2126500	1315700	810820	1840900000	1107800000	733110000
E1BRL5		E1BRL5	7	7	7		MTM1	>tr|E1BRL5|E1BRL5_CHICK MTM1 OS=Gallus gallus GN=MTM1 PE=4 SV=1	1	7	7	7	1	1	0	1	0	0	0	1	1	1	3	1	1	0	1	0	0	0	1	1	1	3	1	1	0	1	0	0	0	1	1	1	3	14.1	14.1	14.1	69.72	603	603	3	2		1				1	1	1	3	9.95E-18	0.62055	0.65994	33.548	8	0.53793	0.66365	11.605	2	0.67288	0.71537	20.839	2	NA	NA	NA	0	NA	NA	NA	1	NA	NA	NA	0	NA	NA	NA	0	NA	NA	NA	0	NA	NA	NA	1	NA	NA	NA	1	NA	NA	NA	0	NA	NA	NA	1	1.5	1.5	0	3.2	0	0	0	3.6	2	1.5	7.5	242740000	147090000	95648000	93319000	61320000	31999000	117490000	67631000	49858000	0	0	0	15457000	7441000	8015600	0	0	0	0	0	0	0	0	0	542850	275930	266920	7168600	4048800	3119800	0	0	0	8765600	6377100	2388500
E1BRM1		E1BRM1	2	2	2		TRUB1	>tr|E1BRM1|E1BRM1_CHICK TRUB1 OS=Gallus gallus GN=TRUB1 PE=3 SV=1	1	2	2	2	0	0	2	1	0	0	0	0	0	0	0	0	0	2	1	0	0	0	0	0	0	0	0	0	2	1	0	0	0	0	0	0	0	9.5	9.5	9.5	32.302	296	296			3	1								7.13E-37	0.56277	0.54867	24.488	3	NA	NA	NA	0	NA	NA	NA	0	0.52702	0.5183	8.052	2	NA	NA	NA	1	NA	NA	NA	0	NA	NA	NA	0	NA	NA	NA	0	NA	NA	NA	0	NA	NA	NA	0	NA	NA	NA	0	NA	NA	NA	0	0	0	9.5	7.1	0	0	0	0	0	0	0	122710000	74120000	48590000	0	0	0	0	0	0	100490000	60883000	39607000	22220000	13237000	8983000	0	0	0	0	0	0	0	0	0	0	0	0	0	0	0	0	0	0	0	0	0
E1BRM7;E1BVY0;E1BRM8		E1BRM7;E1BVY0	26;25;1	26;25;1	26;25;1		EFR3A	>tr|E1BRM7|E1BRM7_CHICK EFR3A OS=Gallus gallus GN=EFR3A PE=2 SV=2;>tr|E1BVY0|E1BVY0_CHICK EFR3A OS=Gallus gallus GN=EFR3A PE=2 SV=2	3	26	26	26	4	3	6	18	0	3	4	9	5	1	11	4	3	6	18	0	3	4	9	5	1	11	4	3	6	18	0	3	4	9	5	1	11	39.2	39.2	39.2	92.297	817	817;818;781	7	4	10	33		3	6	12	6	3	14	3.67E-303	0.77381	0.86297	39.003	76	0.7218	0.84598	20.311	3	0.49491	0.52629	17.885	4	0.55675	0.48348	20.48	9	0.77416	0.75795	13.606	25	NA	NA	NA	0	0.90638	1.6181	17.635	3	1.3297	1.619	29.728	3	1.0263	1.4269	22.567	10	1.2719	0.95727	8.0076	5	0.82686	1.0461	17.182	3	0.54483	0.91768	40.066	11	6.2	7.3	10.8	29.7	0	5	8.3	17.4	8.3	2	21.2	3851500000	2152300000	1699300000	51037000	28945000	22093000	199890000	124180000	75714000	377140000	216900000	160240000	1505000000	834770000	670260000	0	0	0	47811000	23053000	24758000	355770000	157710000	198060000	19737000	9234100	10503000	317280000	145960000	171320000	3161600	1721700	1439900	974690000	609800000	364890000
E1BRN1		E1BRN1	2	2	2		GEMIN6	>tr|E1BRN1|E1BRN1_CHICK GEMIN6 OS=Gallus gallus GN=GEMIN6 PE=4 SV=1	1	2	2	2	0	0	1	0	1	0	1	1	1	0	0	0	0	1	0	1	0	1	1	1	0	0	0	0	1	0	1	0	1	1	1	0	0	12	12	12	18.833	167	167			1		1		1	1	1			3.90E-06	0.51208	0.54131	57.548	5	NA	NA	NA	0	NA	NA	NA	0	NA	NA	NA	1	NA	NA	NA	0	NA	NA	NA	1	NA	NA	NA	0	NA	NA	NA	1	NA	NA	NA	1	NA	NA	NA	1	NA	NA	NA	0	NA	NA	NA	0	0	0	7.2	0	4.8	0	7.2	7.2	7.2	0	0	36608000	22873000	13735000	0	0	0	0	0	0	5547500	4460200	1087300	0	0	0	575980	369470	206510	0	0	0	17983000	11217000	6765800	1001100	599420	401720	11501000	6226800	5274000	0	0	0	0	0	0
E1BRP2		E1BRP2	31	31	31	Condensin II	NCAPH2	>tr|E1BRP2|E1BRP2_CHICK CAP-H2 OS=Gallus gallus GN=NCAPH2 PE=2 SV=2	1	31	31	31	6	8	21	22	0	12	10	10	9	19	16	6	8	21	22	0	12	10	10	9	19	16	6	8	21	22	0	12	10	10	9	19	16	56.2	56.2	56.2	69.223	616	616	10	14	43	51		20	20	16	16	38	43	0	0.86494	1.0344	79.36	230	2.566	3.1315	22.037	7	2.9366	3.224	58.947	12	0.91226	0.86323	33.865	36	1.2456	1.189	17.952	44	NA	NA	NA	0	0.6351	1.0818	16.035	17	0.76022	0.87905	9.3438	16	6.1494	7.1887	73.868	15	5.5659	4.3974	64.541	11	0.75986	0.98919	94.584	35	0.39329	0.64351	12.638	37	11.5	15.7	37.3	42.5	0	28.4	17.5	29.4	17.9	35.9	30.7	21667000000	10780000000	10888000000	367760000	91608000	276150000	974600000	378810000	595790000	4507300000	2257400000	2249900000	3919000000	1775200000	2143700000	0	0	0	166150000	98603000	67547000	3559100000	1995500000	1563500000	36104000	4830700	31273000	2408000000	412260000	1995800000	560710000	131670000	429040000	5168600000	3633600000	1535000000
E1BRP3		E1BRP3	6	6	6		VTA1	>tr|E1BRP3|E1BRP3_CHICK VTA1 OS=Gallus gallus GN=VTA1 PE=4 SV=1	1	6	6	6	0	0	1	0	0	0	0	0	3	0	3	0	0	1	0	0	0	0	0	3	0	3	0	0	1	0	0	0	0	0	3	0	3	26.1	26.1	26.1	33.941	307	307			2						3		4	1.21E-47	0.45371	0.70505	49.05	7	NA	NA	NA	0	NA	NA	NA	0	NA	NA	NA	0	NA	NA	NA	0	NA	NA	NA	0	NA	NA	NA	0	NA	NA	NA	0	NA	NA	NA	0	0.89024	0.72543	78.944	3	NA	NA	NA	0	0.44402	0.67928	18.473	4	0	0	6.5	0	0	0	0	0	9.1	0	16.3	282390000	176060000	106330000	0	0	0	0	0	0	0	0	0	0	0	0	0	0	0	0	0	0	0	0	0	0	0	0	144570000	78820000	65753000	0	0	0	137820000	97237000	40581000
E1BRP4		E1BRP4	11	11	11		FAM160B1	>tr|E1BRP4|E1BRP4_CHICK FAM160B1 OS=Gallus gallus GN=FAM160B1 PE=4 SV=2	1	11	11	11	0	0	4	3	0	1	2	4	1	1	1	0	0	4	3	0	1	2	4	1	1	1	0	0	4	3	0	1	2	4	1	1	1	20.2	20.2	20.2	88.185	777	777			5	7		1	2	5	1	2	1	6.33E-55	0.73894	0.8499	65.368	19	NA	NA	NA	0	NA	NA	NA	0	0.58433	0.54138	5.3723	3	0.89309	0.8549	20.753	6	NA	NA	NA	0	NA	NA	NA	1	NA	NA	NA	1	0.76607	0.97575	10.877	5	NA	NA	NA	0	0.10314	0.1352	50.935	2	NA	NA	NA	1	0	0	7.3	5.4	0	1	3	10.7	1.2	1.2	1.8	852130000	441360000	410770000	0	0	0	0	0	0	251260000	126830000	124430000	252460000	132020000	120440000	0	0	0	709610	472640	236970	304710000	153680000	151030000	4241500	2287700	1953800	0	0	0	10366000	9583800	782300	28382000	16478000	11903000
E1BRP5		E1BRP5	48	48	48		ZFP106	>tr|E1BRP5|E1BRP5_CHICK ZFP106 OS=Gallus gallus GN=ZFP106 PE=4 SV=2	1	48	48	48	22	25	17	23	1	2	4	6	5	5	15	22	25	17	23	1	2	4	6	5	5	15	22	25	17	23	1	2	4	6	5	5	15	35.5	35.5	35.5	207	1861	1861	31	42	34	41	1	2	5	7	6	7	23	0	0.98959	1.0839	67.471	155	1.004	1.2029	27.502	21	0.94117	0.99462	24.58	28	1.1555	1.0634	39.077	31	1.5273	1.4814	64.069	33	NA	NA	NA	1	0.13932	0.24724	219.32	2	0.68331	0.83343	58.427	3	0.53086	0.67824	26.938	7	1.2897	0.9852	51.57	5	0.49314	0.65384	29.996	7	0.67795	1.1084	19.388	17	15.6	19	14.6	18.4	0.4	1.7	3	6	3.8	4.7	13.1	12422000000	5979500000	6442800000	2247000000	1131200000	1115800000	3429600000	1663500000	1766100000	2194400000	1049100000	1145300000	2714100000	1127900000	1586200000	27138000	27013000	125290	22209000	21248000	961490	288970000	150150000	138820000	16397000	10883000	5513900	352990000	146530000	206460000	24946000	16617000	8328900	1104400000	635200000	469210000
E1BRQ3		E1BRQ3	2	2	2		Gga.4757	>tr|E1BRQ3|E1BRQ3_CHICK Uncharacterized protein OS=Gallus gallus PE=2 SV=2	1	2	2	2	0	1	1	0	0	1	0	0	0	1	1	0	1	1	0	0	1	0	0	0	1	1	0	1	1	0	0	1	0	0	0	1	1	2.1	2.1	2.1	144.28	1261	1261		1	2			1				4	1	2.97E-05	0.86781	1.05	18.125	6	NA	NA	NA	0	NA	NA	NA	1	NA	NA	NA	1	NA	NA	NA	0	NA	NA	NA	0	NA	NA	NA	1	NA	NA	NA	0	NA	NA	NA	0	NA	NA	NA	0	0.86781	1.0949	1.9253	2	NA	NA	NA	1	0	1.3	0.7	0	0	0.7	0	0	0	0.7	0.7	424250000	212390000	211860000	0	0	0	187880000	100370000	87515000	198160000	91045000	107110000	0	0	0	0	0	0	12990000	7688000	5302200	0	0	0	0	0	0	0	0	0	14126000	6740100	7385400	11094000	6551800	4542000
E1BRQ9		E1BRQ9	38	38	38			>tr|E1BRQ9|E1BRQ9_CHICK IWS1 OS=Gallus gallus GN=IWS1 PE=4 SV=2	1	38	38	38	10	7	25	7	7	13	11	16	12	7	14	10	7	25	7	7	13	11	16	12	7	14	10	7	25	7	7	13	11	16	12	7	14	42.3	42.3	42.3	77.804	690	690	23	9	65	19	20	22	22	25	23	11	34	0	0.7863	1.0295	42.623	234	0.69498	0.84576	26.48	19	0.92717	0.9849	15.577	8	2.0718	1.9429	32.757	55	1.2428	1.2633	11	18	0.509	0.93931	22.774	20	0.54337	0.9777	36.193	18	0.92574	1.0739	49.434	15	0.57093	0.74715	16.594	25	0.86559	0.69277	18.894	16	0.61986	0.79358	22.511	10	0.60343	0.98904	16.367	30	16.2	12.3	34.8	13.9	10.1	20.3	18.7	27.2	17.4	10.3	21.9	20705000000	8926000000	11779000000	1662500000	902680000	759780000	1239800000	649620000	590220000	10268000000	3424000000	6843600000	1094600000	483550000	611080000	102170000	66943000	35231000	200010000	122770000	77236000	1971900000	1008100000	963770000	119040000	73089000	45951000	1807200000	903480000	903700000	27443000	16961000	10482000	2212500000	1274800000	937670000
E1BRS1		E1BRS1	1	1	1		CMTM6	>tr|E1BRS1|E1BRS1_CHICK CMTM6 OS=Gallus gallus GN=CMTM6 PE=4 SV=1	1	1	1	1	0	0	1	1	0	0	0	0	0	0	0	0	0	1	1	0	0	0	0	0	0	0	0	0	1	1	0	0	0	0	0	0	0	10.9	10.9	10.9	20.484	183	183			1	1								7.52E-14	1.356	1.2896	33.837	2	NA	NA	NA	0	NA	NA	NA	0	NA	NA	NA	1	NA	NA	NA	1	NA	NA	NA	0	NA	NA	NA	0	NA	NA	NA	0	NA	NA	NA	0	NA	NA	NA	0	NA	NA	NA	0	NA	NA	NA	0	0	0	10.9	10.9	0	0	0	0	0	0	0	65038000	26654000	38384000	0	0	0	0	0	0	35192000	10880000	24313000	29845000	15774000	14071000	0	0	0	0	0	0	0	0	0	0	0	0	0	0	0	0	0	0	0	0	0
E1BRS6		E1BRS6	6	6	6		Gga.54712	>tr|E1BRS6|E1BRS6_CHICK Uncharacterized protein OS=Gallus gallus GN=Gga.54712 PE=4 SV=2	1	6	6	6	0	0	5	2	0	0	0	0	2	0	3	0	0	5	2	0	0	0	0	2	0	3	0	0	5	2	0	0	0	0	2	0	3	12.8	12.8	12.8	75.37	665	665			6	3					2		3	5.81E-59	2.1832	1.9032	24.492	10	NA	NA	NA	0	NA	NA	NA	0	2.5016	2.2245	22.286	4	1.9277	1.8499	3.1356	2	NA	NA	NA	0	NA	NA	NA	0	NA	NA	NA	0	NA	NA	NA	0	2.5333	2.0011	6.2154	2	NA	NA	NA	0	0.73176	1.2491	3.8451	2	0	0	9.9	6.6	0	0	0	0	3.6	0	6.5	490900000	165780000	325130000	0	0	0	0	0	0	343160000	100660000	242490000	45810000	16486000	29324000	0	0	0	0	0	0	0	0	0	0	0	0	22825000	5330500	17495000	0	0	0	79112000	43296000	35816000
E1BRT3		E1BRT3	2	2	2	Ubiquitin carboxyl-terminal hydrolase	USP40	>tr|E1BRT3|E1BRT3_CHICK Ubiquitin carboxyl-terminal hydrolase OS=Gallus gallus GN=USP40 PE=3 SV=2	1	2	2	2	0	0	0	0	0	0	2	0	1	0	1	0	0	0	0	0	0	2	0	1	0	1	0	0	0	0	0	0	2	0	1	0	1	2.3	2.3	2.3	142.1	1244	1244							2		1		2	5.58E-20	1.1324	1.3749	106.29	4	NA	NA	NA	0	NA	NA	NA	0	NA	NA	NA	0	NA	NA	NA	0	NA	NA	NA	0	NA	NA	NA	0	0.66813	0.78247	171.78	2	NA	NA	NA	0	NA	NA	NA	1	NA	NA	NA	0	NA	NA	NA	1	0	0	0	0	0	0	2.3	0	0.6	0	0.6	44477000	28043000	16434000	0	0	0	0	0	0	0	0	0	0	0	0	0	0	0	0	0	0	32714000	20715000	11999000	0	0	0	5379900	2928700	2451200	0	0	0	6382400	4398700	1983700
E1BRT8		E1BRT8	32	31	31		KDM2B	>tr|E1BRT8|E1BRT8_CHICK Uncharacterized protein OS=Gallus gallus PE=4 SV=2	1	32	31	31	16	15	7	15	0	1	3	1	0	3	17	15	15	7	15	0	1	3	1	0	2	16	15	15	7	15	0	1	3	1	0	2	16	31.2	30.2	30.2	149.22	1303	1303	20	22	9	23		1	3	1		4	23	4.15E-144	0.70636	0.76965	56.19	88	0.65324	0.77329	26.298	17	0.71395	0.75938	18.419	16	0.6109	0.56226	55.792	7	0.88128	0.86707	25.895	19	NA	NA	NA	0	NA	NA	NA	1	0.63506	0.7451	23.117	3	NA	NA	NA	1	NA	NA	NA	0	2.9465	3.789	158.57	4	0.39627	0.6516	55.137	20	15.3	16.3	7.8	16	0	0.9	4.1	0.9	0	3.7	18	5445000000	3201400000	2243600000	1567400000	851100000	716280000	1452400000	827420000	624980000	382600000	252340000	130250000	585800000	306350000	279450000	0	0	0	1519100	1017000	502090	215960000	114980000	100980000	694520	439850	254670	0	0	0	4701500	1949300	2752300	1234000000	845790000	388190000
E1BRT9		E1BRT9	1	1	1		NDUFA5	>tr|E1BRT9|E1BRT9_CHICK NDUFA5 OS=Gallus gallus GN=NDUFA5 PE=4 SV=1	1	1	1	1	0	0	0	1	0	1	0	1	0	0	1	0	0	0	1	0	1	0	1	0	0	1	0	0	0	1	0	1	0	1	0	0	1	8.6	8.6	8.6	13.448	116	116				2		1		2			1	4.91E-06	0.72665	0.98804	70.706	5	NA	NA	NA	0	NA	NA	NA	0	NA	NA	NA	0	NA	NA	NA	1	NA	NA	NA	0	NA	NA	NA	1	NA	NA	NA	0	0.7745	1.0701	11.285	2	NA	NA	NA	0	NA	NA	NA	0	NA	NA	NA	1	0	0	0	8.6	0	8.6	0	8.6	0	0	8.6	123270000	87144000	36124000	0	0	0	0	0	0	0	0	0	57122000	46786000	10336000	0	0	0	3649700	2063500	1586200	0	0	0	3090900	1643300	1447600	0	0	0	0	0	0	59405000	36651000	22754000
E1BRU0		E1BRU0	22	22	22		MAD1L1	>tr|E1BRU0|E1BRU0_CHICK Mitotic spindle assembly checkpoint protein MAD1 OS=Gallus gallus GN=MAD1L1 PE=4 SV=2	1	22	22	22	11	16	18	13	0	5	11	4	9	7	15	11	16	18	13	0	5	11	4	9	7	15	11	16	18	13	0	5	11	4	9	7	15	60.2	60.2	60.2	38.859	329	329	19	35	41	40		10	21	5	16	10	32	0	0.87964	0.92404	37.942	183	0.72346	0.8835	14.275	17	0.76323	0.80326	16.2	26	1.1679	1.044	20.919	32	0.87986	0.86914	27.548	30	NA	NA	NA	0	0.92247	1.6375	27.823	10	1.0807	1.2826	17.998	15	1.1759	1.767	19.346	5	1.6439	1.2953	18.715	12	0.89144	1.1786	12.592	10	0.50243	0.83664	66.515	26	31.3	52.3	56.5	49.8	0	18.2	44.1	10.9	33.7	21	49.5	35735000000	18952000000	16783000000	3654400000	2085800000	1568600000	4762200000	2720900000	2041300000	8443500000	3952300000	4491200000	6093500000	3277100000	2816300000	0	0	0	127530000	67683000	59845000	2722800000	1327800000	1395000000	35145000	15445000	19699000	2656400000	983560000	1672900000	75252000	37710000	37542000	7164600000	4483800000	2680800000
E1BRU3;R4GIW3		E1BRU3;R4GIW3	40;22	40;22	40;22		LOC100858247	>tr|E1BRU3|E1BRU3_CHICK Uncharacterized protein OS=Gallus gallus GN=LOC100858247 PE=4 SV=2;>tr|R4GIW3|R4GIW3_CHICK Uncharacterized protein OS=Gallus gallus PE=4 SV=1	2	40	40	40	14	14	23	16	1	9	16	28	15	8	19	14	14	23	16	1	9	16	28	15	8	19	14	14	23	16	1	9	16	28	15	8	19	67.4	67.4	67.4	58.538	522	522;317	21	24	67	52	2	12	31	57	26	13	39	0	0.80529	0.86481	50.504	293	0.79402	0.93419	29.936	19	1.1634	1.2423	22.718	19	0.91704	0.83943	40.716	56	0.96295	0.93237	15.648	41	0.90629	1.5172	46.693	2	0.6892	1.2119	53.12	12	1.0896	1.2967	40.786	23	0.42142	0.56704	19.165	56	0.77442	0.63644	60.076	19	0.51535	0.68264	15.965	13	0.56524	0.94802	85.24	33	35.4	33.5	48.3	33.1	2.1	27.4	36.8	57.7	36.2	24.9	48.5	42420000000	19594000000	22826000000	3198700000	1732200000	1466500000	3201900000	1363200000	1838800000	8838900000	4392600000	4446200000	5814400000	2980600000	2833800000	1932600	723170	1209400	201380000	111870000	89512000	5494800000	2065900000	3428900000	406780000	283000000	123780000	3317000000	1538900000	1778100000	45701000	28618000	17083000	11899000000	5096500000	6802300000
E1BRU6		E1BRU6	3	3	3		LRSAM1	>tr|E1BRU6|E1BRU6_CHICK LRSAM1 OS=Gallus gallus GN=LRSAM1 PE=4 SV=1	1	3	3	3	1	0	0	1	0	0	0	1	1	0	1	1	0	0	1	0	0	0	1	1	0	1	1	0	0	1	0	0	0	1	1	0	1	8.4	8.4	8.4	83.82	728	728	1			1				1	1		1	1.67E-36	0.64284	0.6745	43.544	4	NA	NA	NA	0	NA	NA	NA	0	NA	NA	NA	0	NA	NA	NA	1	NA	NA	NA	0	NA	NA	NA	0	NA	NA	NA	0	NA	NA	NA	1	NA	NA	NA	1	NA	NA	NA	0	NA	NA	NA	1	1.6	0	0	2.7	0	0	0	4	1.6	0	1.6	17701000	11045000	6655400	0	0	0	0	0	0	0	0	0	7911100	4352700	3558500	0	0	0	0	0	0	0	0	0	317720	134330	183390	3404400	2024900	1379500	0	0	0	6067500	4533500	1534100
E1BRV1		E1BRV1	22	22	22		Gga.31484	>tr|E1BRV1|E1BRV1_CHICK Uncharacterized protein OS=Gallus gallus GN=Gga.30564 PE=4 SV=2	1	22	22	22	2	1	1	4	0	1	4	4	8	0	17	2	1	1	4	0	1	4	4	8	0	17	2	1	1	4	0	1	4	4	8	0	17	10.1	10.1	10.1	330.22	2924	2924	3	1	1	4		3	7	4	13		21	4.34E-148	0.5488	0.70328	52.734	44	0.62141	0.74624	11.08	3	NA	NA	NA	1	NA	NA	NA	1	0.67536	0.64891	60.262	2	NA	NA	NA	0	1.1864	1.8629	17.918	3	1.6159	1.9153	7.1917	5	0.69874	0.93053	7.4422	3	0.78677	0.64326	47.786	8	NA	NA	NA	0	0.39033	0.63918	18.405	18	0.9	0.4	0.5	1.6	0	0.4	1.8	1.8	3.7	0	7.9	994240000	642600000	351640000	73610000	48052000	25558000	9595500	6584100	3011400	5966400	4851300	1115100	14821000	7665600	7155300	0	0	0	985410	430460	554950	105010000	41902000	63106000	7393400	4417500	2975900	158560000	88955000	69605000	0	0	0	618300000	439740000	178560000
E1BRV2		E1BRV2	3	3	3		MRPL20	>tr|E1BRV2|E1BRV2_CHICK MRPL20 OS=Gallus gallus GN=MRPL20 PE=3 SV=1	1	3	3	3	1	1	1	2	0	2	2	0	2	0	1	1	1	1	2	0	2	2	0	2	0	1	1	1	1	2	0	2	2	0	2	0	1	19.5	19.5	19.5	17.648	149	149	1	1	2	3		4	3		2		1	1.59E-10	0.47241	0.60699	65.305	16	NA	NA	NA	1	NA	NA	NA	1	0.29625	0.27707	12.567	2	0.18689	0.18823	47.505	3	NA	NA	NA	0	0.56301	0.92444	34.652	4	0.67655	0.78008	7.6729	2	NA	NA	NA	0	1.0228	0.82126	37.375	2	NA	NA	NA	0	NA	NA	NA	1	6.7	6.7	6.7	14.1	0	12.1	14.1	0	14.1	0	6.7	497870000	304880000	192990000	24149000	15086000	9062200	53328000	41418000	11910000	27808000	20583000	7224800	70639000	49294000	21345000	0	0	0	9119800	4662900	4456900	108360000	56691000	51666000	0	0	0	120960000	57478000	63485000	0	0	0	83506000	59670000	23836000
E1BRV6		E1BRV6	3	3	3		SLC1A4	>tr|E1BRV6|E1BRV6_CHICK SLC1A4 OS=Gallus gallus GN=SLC1A4 PE=4 SV=2	1	3	3	3	3	0	0	2	0	2	0	1	1	0	1	3	0	0	2	0	2	0	1	1	0	1	3	0	0	2	0	2	0	1	1	0	1	8.2	8.2	8.2	56.056	535	535	4			3		2		1	1		2	1.93E-16	0.6454	0.85392	39.409	7	NA	NA	NA	1	NA	NA	NA	0	NA	NA	NA	0	NA	NA	NA	1	NA	NA	NA	0	0.68355	1.1129	37.462	2	NA	NA	NA	0	NA	NA	NA	1	NA	NA	NA	1	NA	NA	NA	0	NA	NA	NA	1	8.2	0	0	4.3	0	6.4	0	3.9	2.4	0	1.9	76851000	49849000	27002000	15966000	9783000	6183100	0	0	0	0	0	0	6572200	2740600	3831600	0	0	0	758820	490210	268600	0	0	0	180980	88759	92216	5414100	3391400	2022700	0	0	0	47959000	33355000	14604000
E1BRW0		E1BRW0	12	12	12		OAT	>tr|E1BRW0|E1BRW0_CHICK OAT OS=Gallus gallus GN=OAT PE=2 SV=2	1	12	12	12	0	1	4	6	0	3	6	6	2	0	5	0	1	4	6	0	3	6	6	2	0	5	0	1	4	6	0	3	6	6	2	0	5	48.5	48.5	48.5	48.328	439	439		1	5	13		3	7	6	2		5	1.93E-116	0.47558	0.55936	108.82	32	NA	NA	NA	0	NA	NA	NA	1	0.54658	0.52173	78.088	4	0.16432	0.16968	101.52	7	NA	NA	NA	0	1.7052	2.8837	24.848	3	0.47373	0.54922	22.024	5	1.3451	1.8185	16.278	6	0.71824	0.57635	4.3946	2	NA	NA	NA	0	0.28799	0.48333	9.2072	4	0	4.1	16.6	23	0	8.2	19.1	28.9	6.2	0	15.3	797470000	532840000	264630000	0	0	0	13520000	11513000	2007500	143990000	83851000	60136000	138880000	96661000	42222000	0	0	0	6684500	2544800	4139700	172690000	113430000	59265000	6990600	2757600	4233000	66221000	37695000	28525000	0	0	0	248490000	184390000	64100000
E1BRW7		E1BRW7	10	10	10		TTC35	>tr|E1BRW7|E1BRW7_CHICK TTC35 OS=Gallus gallus GN=TTC35 PE=4 SV=1	1	10	10	10	4	6	3	4	0	2	5	1	6	1	6	4	6	3	4	0	2	5	1	6	1	6	4	6	3	4	0	2	5	1	6	1	6	39.7	39.7	39.7	34.884	297	297	7	11	4	9		3	8	1	10	1	10	3.07E-162	0.62892	0.84143	40.029	35	1.067	1.2873	7.1944	2	0.44071	0.46951	20.047	5	0.83807	0.75391	14.561	3	0.59102	0.56873	8.8354	4	NA	NA	NA	0	0.64218	1.1498	36.361	3	NA	NA	NA	1	NA	NA	NA	1	1.0754	0.87503	50.08	6	NA	NA	NA	1	0.60022	0.9783	10.667	9	15.5	26.9	14.8	18.5	0	7.7	23.9	5.7	25.3	4	26.6	2507800000	1446900000	1060900000	223360000	99726000	123630000	418850000	310670000	108180000	177930000	89760000	88168000	174450000	99651000	74797000	0	0	0	13696000	9224600	4471900	24029000	12548000	11481000	1530400	661840	868600	309990000	140310000	169670000	3552000	2378200	1173900	1160400000	681960000	478480000
E1BRX6		E1BRX6	9	9	9			>tr|E1BRX6|E1BRX6_CHICK CALCOCO2 OS=Gallus gallus GN=CALCOCO2 PE=4 SV=2	1	9	9	9	0	0	9	0	1	0	1	0	0	0	1	0	0	9	0	1	0	1	0	0	0	1	0	0	9	0	1	0	1	0	0	0	1	27	27	27	54.643	470	470			16		1		1				1	6.72E-40	0.44283	0.52189	94.626	14	NA	NA	NA	0	NA	NA	NA	0	0.4087	0.39756	100.2	12	NA	NA	NA	0	NA	NA	NA	0	NA	NA	NA	0	NA	NA	NA	1	NA	NA	NA	0	NA	NA	NA	0	NA	NA	NA	0	NA	NA	NA	1	0	0	27	0	2.1	0	1.9	0	0	0	1.9	1444200000	880950000	563260000	0	0	0	0	0	0	571910000	360300000	211610000	0	0	0	0	0	0	0	0	0	229230000	99731000	129490000	0	0	0	0	0	0	0	0	0	643070000	420920000	222160000
E1BRX7		E1BRX7	35	35	35		Gga.53895	>tr|E1BRX7|E1BRX7_CHICK Uncharacterized protein OS=Gallus gallus PE=4 SV=2	1	35	35	35	17	18	14	15	0	2	6	5	6	5	11	17	18	14	15	0	2	6	5	6	5	11	17	18	14	15	0	2	6	5	6	5	11	39.6	39.6	39.6	118.28	1028	1028	27	31	24	22		2	10	5	10	7	20	0	0.78745	0.8587	47.248	122	0.57326	0.69392	50.755	21	0.79061	0.84153	75.24	23	1.1414	1.0278	24.614	19	1.1896	1.1528	19.836	19	NA	NA	NA	0	0.51499	0.84034	5.9331	2	0.54702	0.66126	10.944	6	1.2642	1.6771	13.065	4	1.5925	1.2179	29.223	7	0.70707	0.89689	31.55	7	0.47278	0.79254	16.547	14	23.4	20.7	17.8	19.6	0	2.7	8.4	8.4	8.3	6.8	11.6	13285000000	7780800000	5503900000	3914500000	2607200000	1307300000	3533600000	2100800000	1432900000	1639800000	759010000	880750000	1322800000	671520000	651330000	0	0	0	6294600	3996600	2297900	577450000	320580000	256870000	8474300	3932000	4542300	741160000	270250000	470910000	37853000	21506000	16346000	1502700000	1022000000	480720000
E1BRY7		E1BRY7	3	3	3		FHL3	>tr|E1BRY7|E1BRY7_CHICK FHL3 OS=Gallus gallus GN=FHL3 PE=4 SV=2	1	3	3	3	0	0	2	1	0	1	1	1	0	0	1	0	0	2	1	0	1	1	1	0	0	1	0	0	2	1	0	1	1	1	0	0	1	10.6	10.6	10.6	36.458	321	321			2	1		1	1	1			1	4.60E-10	0.79372	0.79187	53.659	6	NA	NA	NA	0	NA	NA	NA	0	0.85645	0.79187	23.16	2	NA	NA	NA	1	NA	NA	NA	0	NA	NA	NA	1	NA	NA	NA	0	NA	NA	NA	1	NA	NA	NA	0	NA	NA	NA	0	NA	NA	NA	1	0	0	6.2	2.5	0	2.5	3.7	8.1	0	0	2.5	245510000	160680000	84832000	0	0	0	0	0	0	131420000	70016000	61406000	7609100	3547300	4061800	0	0	0	2701000	1394200	1306800	0	0	0	827840	681430	146400	0	0	0	0	0	0	102950000	85041000	17911000
E1BRY8		E1BRY8	70	70	70		ATAD3A	>tr|E1BRY8|E1BRY8_CHICK ATAD3A OS=Gallus gallus GN=ATAD3A PE=4 SV=2	1	70	70	70	15	9	32	32	5	23	15	44	17	19	35	15	9	32	32	5	23	15	44	17	19	35	15	9	32	32	5	23	15	44	17	19	35	65.4	65.4	65.4	70.447	635	635	33	14	77	100	15	103	30	77	36	53	89	0	0.6311	0.79233	36.303	511	1.3655	1.6241	33.102	25	0.3587	0.38271	75.349	10	0.90717	0.81402	31.901	70	0.76035	0.75092	16.629	85	0.51245	0.90871	27.336	15	0.46851	0.81138	40.659	55	0.74161	0.88353	23.286	22	0.50458	0.69212	24.531	76	1.5507	1.2309	25.884	26	0.62806	0.80629	18.018	49	0.47827	0.77827	40.746	78	26.5	14.6	42.2	42.4	7.7	34.3	26.9	57.5	29.1	31.5	47.2	74574000000	41244000000	33330000000	3369500000	1435200000	1934400000	1627300000	676970000	950330000	13567000000	6955800000	6611500000	15801000000	8753600000	7047700000	36620000	25506000	11114000	1706000000	1101000000	604950000	6263900000	3672800000	2591000000	878320000	570890000	307430000	7423800000	2870600000	4553100000	492210000	293900000	198310000	23408000000	14888000000	8520200000
E1BRY9		E1BRY9	1	1	1		AIDA	>tr|E1BRY9|E1BRY9_CHICK AIDA OS=Gallus gallus GN=AIDA PE=2 SV=2	1	1	1	1	0	1	1	0	0	0	0	0	1	0	1	0	1	1	0	0	0	0	0	1	0	1	0	1	1	0	0	0	0	0	1	0	1	4.9	4.9	4.9	34.908	306	306		2	2						1		2	2.46E-06	0.95023	1.2322	1.4379	4	NA	NA	NA	0	NA	NA	NA	1	NA	NA	NA	0	NA	NA	NA	0	NA	NA	NA	0	NA	NA	NA	0	NA	NA	NA	0	NA	NA	NA	0	NA	NA	NA	1	NA	NA	NA	0	0.77123	1.2472	0.91554	2	0	4.9	4.9	0	0	0	0	0	4.9	0	4.9	553390000	228940000	324450000	0	0	0	72300000	32541000	39759000	41195000	0	41195000	0	0	0	0	0	0	0	0	0	0	0	0	0	0	0	163720000	63080000	100640000	0	0	0	276180000	133320000	142860000
E1BRZ7		E1BRZ7	19	19	19			>tr|E1BRZ7|E1BRZ7_CHICK Uncharacterized protein OS=Gallus gallus PE=4 SV=2	1	19	19	19	1	2	6	17	0	0	0	0	1	0	5	1	2	6	17	0	0	0	0	1	0	5	1	2	6	17	0	0	0	0	1	0	5	25.9	25.9	25.9	115.12	982	982	1	5	10	33					1		6	4.71E-161	0.94835	0.95494	25.454	40	NA	NA	NA	1	0.72929	0.77713	21.379	3	1.4254	1.2898	15.721	8	0.94291	0.91696	18.457	24	NA	NA	NA	0	NA	NA	NA	0	NA	NA	NA	0	NA	NA	NA	0	NA	NA	NA	0	NA	NA	NA	0	0.44901	0.73065	27.536	4	0.9	2.9	9.2	23.5	0	0	0	0	1	0	6.6	1827900000	903120000	924780000	105730000	58238000	47497000	105330000	58822000	46505000	333900000	129170000	204730000	1136600000	566370000	570190000	0	0	0	0	0	0	0	0	0	0	0	0	0	0	0	0	0	0	146370000	90517000	55856000
E1BS06		E1BS06	30	30	30		RPL23A	>tr|E1BS06|E1BS06_CHICK RPL23A OS=Gallus gallus GN=RPL23A PE=3 SV=2	1	30	30	30	18	18	20	16	11	18	13	26	11	18	17	18	18	20	16	11	18	13	26	11	18	17	18	18	20	16	11	18	13	26	11	18	17	78.7	78.7	78.7	17.656	155	155	118	215	167	171	811	218	57	161	42	1058	203	0	0.75585	1.0126	42.142	2030	0.92376	1.1218	18.059	99	0.99687	1.0467	16.649	178	0.53534	0.47978	19.263	138	3.4986	3.4543	40.449	143	0.52264	0.94537	12.411	324	0.56798	1.0159	21.231	186	0.8107	0.97803	17.581	44	0.96104	1.2665	19.14	153	0.74161	0.57763	24.943	36	0.78996	1.0174	17.304	566	0.58405	0.95205	23.815	163	54.8	54.8	63.9	58.7	45.2	54.8	51.6	78.7	51	54.8	54.2	1.37E+12	7.21E+11	6.51E+11	1.63E+11	84087000000	78463000000	3.37E+11	1.67E+11	1.70E+11	1.58E+11	1.03E+11	55152000000	1.54E+11	33602000000	1.21E+11	10837000000	6804700000	4032100000	64017000000	39948000000	24070000000	87416000000	48281000000	39135000000	10737000000	5283300000	5453600000	70977000000	40394000000	30583000000	59134000000	32604000000	26529000000	2.56E+11	1.59E+11	97151000000
E1BS15		E1BS15	1	1	1		ACSF2	>tr|E1BS15|E1BS15_CHICK ACSF2 OS=Gallus gallus GN=ACSF2 PE=2 SV=2	1	1	1	1	0	0	0	0	0	1	0	1	0	1	0	0	0	0	0	0	1	0	1	0	1	0	0	0	0	0	0	1	0	1	0	1	0	1.9	1.9	1.9	68.77	621	621						3		1		6		0.0041016	0.97746	1.3053	11.357	10	NA	NA	NA	0	NA	NA	NA	0	NA	NA	NA	0	NA	NA	NA	0	NA	NA	NA	0	0.71486	1.2865	6.9613	3	NA	NA	NA	0	NA	NA	NA	1	NA	NA	NA	0	1.0301	1.3262	6.3173	6	NA	NA	NA	0	0	0	0	0	0	1.9	0	1.9	0	1.9	0	1023300000	554180000	469170000	0	0	0	0	0	0	0	0	0	0	0	0	0	0	0	599800000	341180000	258610000	0	0	0	50621000	26857000	23764000	0	0	0	372930000	186140000	186790000	0	0	0
E1BS20		E1BS20	2	2	2		EFCAB7	>tr|E1BS20|E1BS20_CHICK Uncharacterized protein OS=Gallus gallus PE=4 SV=2	1	2	2	2	0	0	0	1	0	0	0	0	0	0	1	0	0	0	1	0	0	0	0	0	0	1	0	0	0	1	0	0	0	0	0	0	1	6.2	6.2	6.2	48.005	417	417				1							1	2.71E-05	0.8644	1.1043	3.8378	2	NA	NA	NA	0	NA	NA	NA	0	NA	NA	NA	0	NA	NA	NA	1	NA	NA	NA	0	NA	NA	NA	0	NA	NA	NA	0	NA	NA	NA	0	NA	NA	NA	0	NA	NA	NA	0	NA	NA	NA	1	0	0	0	3.4	0	0	0	0	0	0	2.9	49679000	27462000	22217000	0	0	0	0	0	0	0	0	0	27181000	14714000	12467000	0	0	0	0	0	0	0	0	0	0	0	0	0	0	0	0	0	0	22498000	12748000	9749900
E1BS21		E1BS21	4	4	4		TIAM1	>tr|E1BS21|E1BS21_CHICK TIAM1 OS=Gallus gallus GN=TIAM1 PE=4 SV=2	1	4	4	4	0	0	2	0	0	0	0	0	0	0	2	0	0	2	0	0	0	0	0	0	0	2	0	0	2	0	0	0	0	0	0	0	2	3.6	3.6	3.6	178.48	1594	1594			2								2	1.70E-18	0.78717	1.0772	38.619	4	NA	NA	NA	0	NA	NA	NA	0	1.2753	1.1449	64.214	2	NA	NA	NA	0	NA	NA	NA	0	NA	NA	NA	0	NA	NA	NA	0	NA	NA	NA	0	NA	NA	NA	0	NA	NA	NA	0	0.67627	1.0772	17.707	2	0	0	1.8	0	0	0	0	0	0	0	1.8	55959000	33195000	22765000	0	0	0	0	0	0	32620000	18381000	14239000	0	0	0	0	0	0	0	0	0	0	0	0	0	0	0	0	0	0	0	0	0	23339000	14813000	8525800
E1BS37;F1NPQ5		E1BS37	8;2	8;2	8;2		HSD17B11	>tr|E1BS37|E1BS37_CHICK HSD17B11 OS=Gallus gallus GN=HSD17B11 PE=3 SV=1	2	8	8	8	0	0	2	5	0	0	1	2	1	0	3	0	0	2	5	0	0	1	2	1	0	3	0	0	2	5	0	0	1	2	1	0	3	38.8	38.8	38.8	32.639	299	299;306			2	8			1	3	1		4	1.38E-204	0.73104	0.86681	88.108	15	NA	NA	NA	0	NA	NA	NA	0	2.9175	2.525	189.03	2	0.58606	0.57964	38.702	5	NA	NA	NA	0	NA	NA	NA	0	NA	NA	NA	1	1.1836	1.6185	19.264	3	NA	NA	NA	1	NA	NA	NA	0	0.53879	0.86681	13.437	3	0	0	5	22.4	0	0	2.3	9	2.3	0	19.7	721240000	276100000	445140000	0	0	0	0	0	0	297990000	35595000	262390000	258810000	168690000	90116000	0	0	0	0	0	0	37621000	9758900	27862000	2605400	1028400	1577000	53413000	15083000	38330000	0	0	0	70803000	45944000	24859000
E1BS39		E1BS39	21	21	21		BACH1	>tr|E1BS39|E1BS39_CHICK BACH1 OS=Gallus gallus GN=BACH1 PE=4 SV=1	1	21	21	21	5	7	6	14	0	0	4	6	2	2	5	5	7	6	14	0	0	4	6	2	2	5	5	7	6	14	0	0	4	6	2	2	5	36.9	36.9	36.9	85.321	765	765	6	7	9	26			4	6	2	2	6	3.12E-154	0.74939	0.84602	52.168	53	0.99271	1.165	25.61	3	1.0276	1.0373	115.43	4	1.129	1.0534	34.483	8	0.65027	0.63202	20.107	22	NA	NA	NA	0	NA	NA	NA	0	1.1995	1.3912	6.5452	2	0.7082	0.9287	23.953	6	2.3712	1.9087	74.258	2	0.59641	0.78414	10.743	2	1.1068	1.8305	32.954	4	10.7	14.4	12.5	30.7	0	0	6.5	10.6	4.7	4.7	9.7	1990400000	969020000	1021400000	246000000	141180000	104820000	444430000	134000000	310430000	242540000	119100000	123440000	747920000	433850000	314060000	0	0	0	0	0	0	117930000	59185000	58744000	6757400	3788700	2968800	27723000	6975100	20748000	4394900	2777800	1617100	152690000	68168000	84526000
E1BS45		E1BS45	1	1	1		CCDC126	>tr|E1BS45|E1BS45_CHICK CCDC126 OS=Gallus gallus GN=CCDC126 PE=4 SV=1	1	1	1	1	0	0	0	0	0	0	1	0	0	0	1	0	0	0	0	0	0	1	0	0	0	1	0	0	0	0	0	0	1	0	0	0	1	8.6	8.6	8.6	15.495	139	139							1				1	0.00025199	NA	NA	NA	1	NA	NA	NA	0	NA	NA	NA	0	NA	NA	NA	0	NA	NA	NA	0	NA	NA	NA	0	NA	NA	NA	0	NA	NA	NA	0	NA	NA	NA	0	NA	NA	NA	0	NA	NA	NA	0	NA	NA	NA	1	0	0	0	0	0	0	8.6	0	0	0	8.6	44167000	24215000	19952000	0	0	0	0	0	0	0	0	0	0	0	0	0	0	0	0	0	0	0	0	0	0	0	0	0	0	0	0	0	0	44167000	24215000	19952000
E1BS48		E1BS48	99	79	79		CHD9	>tr|E1BS48|E1BS48_CHICK CHD9 OS=Gallus gallus GN=CHD9 PE=4 SV=2	1	99	79	79	54	42	47	67	0	8	13	16	27	6	59	44	31	40	50	0	4	11	12	23	2	47	44	31	40	50	0	4	11	12	23	2	47	45.4	39.9	39.9	276.62	2444	2444	78	50	86	122		5	14	16	29	2	85	0	1.0266	1.1056	45.847	384	0.64526	0.78187	19.064	60	0.98315	1.0467	34.97	42	2.395	2.1451	26.538	66	1.2392	1.2472	26.013	95	NA	NA	NA	0	0.65984	1.123	15.643	5	0.88839	1.0474	22.665	11	0.65397	0.90178	52.446	13	1.4248	1.1937	25.568	21	0.1705	0.22656	224.44	2	0.5283	0.87454	33.639	69	28.9	21.2	26.4	28.4	0	4.3	7	10.4	13.8	2.8	31.1	40406000000	19881000000	20525000000	5913500000	3531500000	2382000000	4448500000	2209800000	2238700000	8359000000	2347400000	6011700000	9583800000	4431700000	5152200000	0	0	0	14519000	7359300	7159700	1192200000	645730000	546500000	33041000	19057000	13983000	1349000000	563640000	785340000	4618600	3331500	1287100	9508000000	6121400000	3386600000
E1BS67		E1BS67	5	5	5		SHMT1	>tr|E1BS67|E1BS67_CHICK SHMT1 OS=Gallus gallus GN=SHMT1 PE=3 SV=2	1	5	5	5	0	0	2	2	0	0	0	2	3	0	1	0	0	2	2	0	0	0	2	3	0	1	0	0	2	2	0	0	0	2	3	0	1	13.3	13.3	13.3	58.239	532	532			3	3				3	3		2	9.07E-37	1.1217	1.2065	33.223	12	NA	NA	NA	0	NA	NA	NA	0	1.4328	1.2456	6.9523	3	1.1789	1.2196	11.234	3	NA	NA	NA	0	NA	NA	NA	0	NA	NA	NA	0	1.1029	1.3274	21.362	3	0.86603	0.72608	25.932	2	NA	NA	NA	0	NA	NA	NA	1	0	0	5.6	5.6	0	0	0	7.5	5.8	0	2.4	234880000	115630000	119250000	0	0	0	0	0	0	99216000	37060000	62156000	59688000	27922000	31765000	0	0	0	0	0	0	0	0	0	910160	426910	483240	34945000	20549000	14396000	0	0	0	40120000	29672000	10448000
E1BS75		E1BS75	16	16	16		CDT1	>tr|E1BS75|E1BS75_CHICK CDT1 OS=Gallus gallus GN=CDT1 PE=4 SV=2	1	16	16	16	0	0	11	1	1	1	1	1	1	0	5	0	0	11	1	1	1	1	1	1	0	5	0	0	11	1	1	1	1	1	1	0	5	35.8	35.8	35.8	64.39	587	587			12	1	1	1	1	1	1		6	2.09E-67	0.8384	0.96184	35.703	16	NA	NA	NA	0	NA	NA	NA	0	1.0313	1.0324	29.355	8	NA	NA	NA	0	NA	NA	NA	0	NA	NA	NA	1	NA	NA	NA	1	NA	NA	NA	1	NA	NA	NA	0	NA	NA	NA	0	0.48564	0.81679	30.601	5	0	0	29.8	2	2	1.4	2	3.4	2	0	9.5	1539500000	800660000	738860000	0	0	0	0	0	0	1015600000	461480000	554090000	0	0	0	201480	201480	0	19799000	15975000	3824000	95809000	54317000	41491000	1192900	762090	430820	0	0	0	0	0	0	406940000	267920000	139020000
E1BS79		E1BS79	19	19	17		GPSM1	>tr|E1BS79|E1BS79_CHICK GPSM1 OS=Gallus gallus GN=GPSM1 PE=4 SV=2	1	19	19	17	0	0	2	4	0	0	4	10	2	0	11	0	0	2	4	0	0	4	10	2	0	11	0	0	2	4	0	0	4	9	2	0	10	34.4	34.4	30.8	74.462	668	668			3	5			6	10	3		13	3.50E-148	0.63522	0.94957	90.46	32	NA	NA	NA	0	NA	NA	NA	0	NA	NA	NA	1	0.41198	0.3844	20.718	3	NA	NA	NA	0	NA	NA	NA	0	1.581	1.7817	14.167	4	0.65224	0.9009	19.698	9	1.321	1.0654	15.121	2	NA	NA	NA	0	0.54596	0.89462	105.6	13	0	0	4.2	9	0	0	7.2	22.8	3.3	0	19.8	1475400000	772350000	703050000	0	0	0	0	0	0	74512000	9002800	65509000	86347000	64117000	22230000	0	0	0	0	0	0	170910000	63850000	107060000	29099000	16448000	12650000	108240000	45259000	62976000	0	0	0	1006300000	573670000	432630000
E1BS82		E1BS82	16	16	16			>tr|E1BS82|E1BS82_CHICK MRPS34 OS=Gallus gallus GN=MRPS34 PE=4 SV=2	1	16	16	16	1	6	9	5	0	3	3	6	2	0	8	1	6	9	5	0	3	3	6	2	0	8	1	6	9	5	0	3	3	6	2	0	8	49.5	49.5	49.5	25.098	210	210	1	8	21	6		4	5	6	2		10	4.98E-90	0.44998	0.46451	67.273	46	NA	NA	NA	1	0.33577	0.3514	41.08	7	0.33642	0.30956	72.162	14	0.29158	0.29318	47.273	5	NA	NA	NA	0	0.56097	0.99133	8.2247	4	NA	NA	NA	1	0.54622	0.82383	22.543	6	1.5707	1.2823	0.65856	2	NA	NA	NA	0	0.49407	0.80962	4.6968	6	3.3	24.8	40	23.8	0	13.3	13.3	28.1	9.5	0	32.9	2818200000	1913600000	904590000	61092000	31850000	29242000	778560000	586620000	191940000	839220000	558420000	280800000	214680000	158060000	56618000	0	0	0	54969000	34601000	20368000	21585000	12121000	9464400	20238000	12897000	7340800	132520000	47007000	85516000	0	0	0	695350000	472050000	223290000
E1BS85		E1BS85	32	23	23			>tr|E1BS85|E1BS85_CHICK Uncharacterized protein OS=Gallus gallus PE=4 SV=2	1	32	23	23	15	16	11	12	1	7	6	5	5	8	14	7	9	6	8	0	1	2	0	1	2	7	7	9	6	8	0	1	2	0	1	2	7	23.8	19.7	19.7	194.25	1733	1733	9	11	10	13		2	2		1	3	10	0	0.91526	1.0507	55.072	44	1.0153	1.1591	137.01	4	1.4083	1.4124	41.709	9	0.92759	0.86044	23.576	10	0.78962	0.77357	52.121	8	NA	NA	NA	0	0.43036	0.78768	2.1271	2	NA	NA	NA	1	NA	NA	NA	0	NA	NA	NA	1	0.65792	0.84739	32.707	3	0.66927	1.1328	16.658	6	10	12.2	8.3	10.8	0.4	4.4	4	3.2	3.3	5.2	10	2839100000	1401300000	1437800000	732460000	528020000	204440000	836120000	217940000	618190000	715260000	363850000	351420000	259960000	131090000	128870000	0	0	0	47515000	30737000	16778000	16889000	6488600	10401000	0	0	0	27606000	3984500	23621000	15351000	9146300	6204900	187950000	110090000	77864000
E1BS87		E1BS87	5	5	5		EXOC1	>tr|E1BS87|E1BS87_CHICK EXOC1 OS=Gallus gallus GN=EXOC1 PE=4 SV=2	1	5	5	5	1	0	2	3	0	0	0	2	0	0	0	1	0	2	3	0	0	0	2	0	0	0	1	0	2	3	0	0	0	2	0	0	0	8.9	8.9	8.9	100.53	880	880	1		5	3				2				2.98E-11	1.1882	1.1866	56.902	11	NA	NA	NA	1	NA	NA	NA	0	2.1186	1.8981	17.019	5	0.96759	0.98607	35.875	3	NA	NA	NA	0	NA	NA	NA	0	NA	NA	NA	0	0.69046	0.9256	33.764	2	NA	NA	NA	0	NA	NA	NA	0	NA	NA	NA	0	1.1	0	3.6	4.5	0	0	0	4.3	0	0	0	1026300000	500090000	526180000	339830000	265900000	73927000	0	0	0	524390000	161680000	362710000	157810000	70394000	87418000	0	0	0	0	0	0	0	0	0	4233300	2109800	2123500	0	0	0	0	0	0	0	0	0
E1BS93		E1BS93	3	3	3		LOC100859394	>tr|E1BS93|E1BS93_CHICK Uncharacterized protein OS=Gallus gallus GN=LOC100859394 PE=4 SV=1	1	3	3	3	0	0	1	1	0	0	1	1	2	0	2	0	0	1	1	0	0	1	1	2	0	2	0	0	1	1	0	0	1	1	2	0	2	18.3	18.3	18.3	25.788	230	230			1	1			1	1	3		2	1.56E-19	0.75113	0.82349	55.013	8	NA	NA	NA	0	NA	NA	NA	0	NA	NA	NA	1	NA	NA	NA	1	NA	NA	NA	0	NA	NA	NA	0	NA	NA	NA	1	NA	NA	NA	1	0.84248	0.68004	34.639	2	NA	NA	NA	0	0.73636	1.1847	54.029	2	0	0	7.4	7.4	0	0	7.4	6.1	12.2	0	12.2	493660000	248960000	244710000	0	0	0	0	0	0	68022000	44764000	23258000	100200000	51070000	49127000	0	0	0	0	0	0	103380000	27187000	76190000	479450	289850	189600	88222000	40938000	47283000	0	0	0	133370000	84706000	48661000
E1BS97;F1N8W8;E1C3P6		E1BS97	18;5;5	18;5;5	18;5;5		PAK2	>tr|E1BS97|E1BS97_CHICK PAK2 OS=Gallus gallus GN=PAK2 PE=4 SV=1	3	18	18	18	1	0	9	4	0	2	5	4	4	0	8	1	0	9	4	0	2	5	4	4	0	8	1	0	9	4	0	2	5	4	4	0	8	46.1	46.1	46.1	57.545	521	521;543;544	1		16	9		3	6	4	4		17	1.12E-238	0.52823	0.59557	79.695	48	NA	NA	NA	0	NA	NA	NA	0	0.55437	0.49023	13.335	9	0.52666	0.54069	28.01	9	NA	NA	NA	0	0.9694	1.7504	46.372	3	1.1059	1.3494	171.93	5	0.82044	1.1237	38.141	4	0.60207	0.42851	140.01	4	NA	NA	NA	0	0.38503	0.65015	32.579	14	3.1	0	24.8	11.7	0	6.3	11.3	15	8.3	0	21.7	4398100000	3232800000	1165300000	0	0	0	0	0	0	509760000	322840000	186920000	387040000	247710000	139340000	0	0	0	12899000	6068700	6830500	1632000000	1276900000	355080000	7713200	4585100	3128200	1078500000	836350000	242120000	0	0	0	770190000	538310000	231880000
E1BS98		E1BS98	16	14	14		PHF15	>tr|E1BS98|E1BS98_CHICK PHF15 OS=Gallus gallus GN=PHF15 PE=4 SV=2	1	16	14	14	6	9	5	8	0	0	1	3	2	2	7	5	7	4	7	0	0	1	2	2	1	6	5	7	4	7	0	0	1	2	2	1	6	20.3	18.3	18.3	96.365	862	862	6	8	6	13			1	2	3	1	7	1.17E-114	0.8478	0.98171	29.63	39	0.54322	0.65868	24.312	4	0.73233	0.76466	9.4396	7	1.1264	1.0679	38.59	4	1.2378	1.186	17.754	11	NA	NA	NA	0	NA	NA	NA	0	NA	NA	NA	1	1.0657	1.6073	22.452	2	0.98913	0.8166	10.608	3	NA	NA	NA	1	0.55407	0.93859	18.442	6	8	13	7	10.4	0	0	2	4.2	3	2.4	9.3	3143700000	1610400000	1533300000	454800000	247600000	207210000	927190000	514080000	413110000	363040000	133120000	229920000	699770000	305960000	393810000	0	0	0	0	0	0	141560000	88615000	52946000	2514800	1205900	1309000	175460000	91101000	84361000	653290	318450	334840	378680000	228360000	150310000
E1BSA2		E1BSA2	32	32	32		EBNA1BP2	>tr|E1BSA2|E1BSA2_CHICK EBNA1BP2 OS=Gallus gallus GN=EBNA1BP2 PE=4 SV=2	1	32	32	32	19	22	19	19	14	14	16	16	17	15	16	19	22	19	19	14	14	16	16	17	15	16	19	22	19	19	14	14	16	16	17	15	16	66.6	66.6	66.6	34.883	308	308	55	98	85	73	173	93	56	29	54	118	53	0	0.73901	0.90802	23.288	659	0.71811	0.89032	14.514	46	0.75515	0.82298	11.564	80	0.76262	0.6834	22.768	74	1.1585	1.1559	12.171	60	0.4931	0.89713	20.075	128	0.50559	0.9314	10.431	57	0.84772	1.0507	9.0735	46	0.73819	1.0669	20.101	29	1.1296	0.84448	9.2834	44	0.71494	0.93025	8.6639	49	0.78679	1.3078	20.211	46	51.6	60.1	60.1	52.9	37	44.2	44.5	47.4	46.4	44.5	44.5	2.34E+11	1.27E+11	1.06E+11	28631000000	16191000000	12440000000	60136000000	33610000000	26526000000	45851000000	25755000000	20096000000	13244000000	6229200000	7014900000	1906100000	1278000000	628100000	2677300000	1742300000	934980000	29834000000	15835000000	13999000000	783270000	449200000	334070000	16857000000	7758200000	9098800000	2606300000	1498800000	1107500000	30992000000	17038000000	13954000000
E1BSA7		E1BSA7	12	12	9		SEC24A	>tr|E1BSA7|E1BSA7_CHICK SEC24A OS=Gallus gallus GN=SEC24A PE=4 SV=2	1	12	12	9	4	3	0	0	0	0	3	4	4	0	5	4	3	0	0	0	0	3	4	4	0	5	2	2	0	0	0	0	2	2	3	0	4	12.4	12.4	8.7	120.03	1100	1100	5	3					5	4	6		7	1.03E-51	0.59722	0.62417	47.242	25	0.45542	0.52496	22.988	4	NA	NA	NA	1	NA	NA	NA	0	NA	NA	NA	0	NA	NA	NA	0	NA	NA	NA	0	0.88384	1.034	21.463	4	0.67579	0.94074	20.197	4	0.70174	0.57175	18.295	6	NA	NA	NA	0	0.3772	0.61096	73.438	6	4.1	3.9	0	0	0	0	3.4	4.3	5.3	0	4.7	517610000	319650000	197960000	98599000	69545000	29055000	15943000	14800000	1142900	0	0	0	0	0	0	0	0	0	0	0	0	74656000	35486000	39170000	8916500	5790100	3126400	95294000	47195000	48098000	0	0	0	224200000	146830000	77366000
E1BSB3		E1BSB3	12	6	6		RFX2	>tr|E1BSB3|E1BSB3_CHICK RFX2 OS=Gallus gallus GN=RFX2 PE=4 SV=1	1	12	6	6	3	3	8	5	1	2	3	4	2	3	7	0	1	4	3	0	0	1	0	0	1	5	0	1	4	3	0	0	1	0	0	1	5	17.1	9.8	9.8	80.74	725	725		2	6	5			1			1	5	1.01E-219	1.751	1.5699	97.825	19	NA	NA	NA	0	0.9114	0.943	2.2317	2	2.5267	2.2681	60.056	6	4.2029	4.0661	60.173	5	NA	NA	NA	0	NA	NA	NA	0	NA	NA	NA	0	NA	NA	NA	0	NA	NA	NA	0	NA	NA	NA	1	0.48519	0.79462	142.19	5	4.3	4.3	12.7	9	1.7	3.3	4.3	5	3.3	4.3	9.9	3139600000	1087700000	2052000000	0	0	0	183150000	94550000	88603000	1875100000	491110000	1384000000	377440000	111510000	265930000	0	0	0	0	0	0	0	0	0	0	0	0	0	0	0	22862000	10485000	12377000	681070000	380010000	301060000
E1BSC0		E1BSC0	51	51	51		DDX46	>tr|E1BSC0|E1BSC0_CHICK DDX46 OS=Gallus gallus GN=DDX46 PE=3 SV=2	1	51	51	51	18	9	20	21	1	8	20	15	18	5	29	18	9	20	21	1	8	20	15	18	5	29	18	9	20	21	1	8	20	15	18	5	29	47.7	47.7	47.7	119.15	1043	1043	24	11	32	40	1	13	25	20	27	5	43	0	0.73311	0.78822	43.733	200	0.73475	0.8789	33.051	20	0.63741	0.67034	17.161	9	1.0751	0.96558	46.396	23	0.73986	0.73398	25.627	33	NA	NA	NA	0	0.86206	1.3438	21.27	11	1.5271	1.8196	22.666	21	0.40745	0.58516	68.316	19	0.97782	0.72351	15.572	20	0.49031	0.65141	38.437	5	0.44183	0.75304	14.996	39	19.2	10.1	22	21.9	1.2	9.2	20.8	17.8	19.5	5.5	31.7	19229000000	11059000000	8169500000	3029900000	1618800000	1411100000	1139800000	679250000	460510000	1570200000	694100000	876060000	3029900000	2031000000	998900000	6100200	6100200	0	178300000	105290000	73015000	2470100000	1063700000	1406400000	89836000	54230000	35607000	1978500000	939250000	1039300000	41107000	25670000	15438000	5694900000	3841700000	1853200000
E1BSD0		E1BSD0	4	4	4		CAAP1	>tr|E1BSD0|E1BSD0_CHICK CAAP1 OS=Gallus gallus GN=CAAP1 PE=4 SV=1	1	4	4	4	0	0	4	0	0	0	0	0	0	0	0	0	0	4	0	0	0	0	0	0	0	0	0	0	4	0	0	0	0	0	0	0	0	13.7	13.7	13.7	32.588	299	299			9									8.94E-34	2.3404	2.1834	90.092	3	NA	NA	NA	0	NA	NA	NA	0	2.3404	2.1834	90.092	3	NA	NA	NA	0	NA	NA	NA	0	NA	NA	NA	0	NA	NA	NA	0	NA	NA	NA	0	NA	NA	NA	0	NA	NA	NA	0	NA	NA	NA	0	0	0	13.7	0	0	0	0	0	0	0	0	143750000	80701000	63050000	0	0	0	0	0	0	143750000	80701000	63050000	0	0	0	0	0	0	0	0	0	0	0	0	0	0	0	0	0	0	0	0	0	0	0	0
E1BSD8		E1BSD8	13	13	13		POLR2H	>tr|E1BSD8|E1BSD8_CHICK POLR2H OS=Gallus gallus GN=POLR2H PE=4 SV=1	1	13	13	13	9	8	7	7	1	5	4	7	6	3	9	9	8	7	7	1	5	4	7	6	3	9	9	8	7	7	1	5	4	7	6	3	9	78.7	78.7	78.7	17.143	150	150	23	14	23	27	1	5	10	11	11	3	21	0	0.81022	0.94387	26.696	120	0.87958	1.0763	16.714	15	0.9494	0.98557	21.668	10	1.3347	1.2103	13.587	19	0.77946	0.79629	12.255	23	NA	NA	NA	1	0.4241	0.71783	20.517	5	0.94429	1.1416	28.135	7	0.51439	0.70103	23.827	11	1.1458	0.78828	32.676	7	0.53033	0.62149	21.036	3	0.59193	0.95077	26.309	19	74.7	74	74	68	10.7	54	34	65.3	56	32	74	13767000000	7430000000	6336600000	2042400000	1038900000	1003500000	1024000000	495120000	528870000	2401200000	1001000000	1400200000	2328900000	1272600000	1056400000	2201100	1340500	860550	60866000	38932000	21934000	606090000	307640000	298450000	96726000	63645000	33081000	437710000	213960000	223750000	14852000	9210100	5642000	4751700000	2987700000	1764000000
E1BSD9		E1BSD9	13	13	13		API5	>tr|E1BSD9|E1BSD9_CHICK PDHX OS=Gallus gallus GN=PDHX PE=2 SV=2	1	13	13	13	0	0	8	8	1	1	2	2	1	1	4	0	0	8	8	1	1	2	2	1	1	4	0	0	8	8	1	1	2	2	1	1	4	29.3	29.3	29.3	53.189	502	502			16	20	2	1	2	2	2	1	5	3.28E-138	0.41067	0.37786	70.804	40	NA	NA	NA	0	NA	NA	NA	0	0.43805	0.39024	39.527	12	0.1872	0.18368	63.67	15	0.42658	0.77683	10.06	2	NA	NA	NA	1	0.74471	0.91072	13.992	2	1.1132	1.4687	4.3507	2	1.0205	0.82015	2.2952	2	NA	NA	NA	1	0.41344	0.67317	17.17	3	0	0	23.7	19.5	3.8	2	6.2	5.2	2.4	3.8	11.2	2558500000	1780400000	778100000	0	0	0	0	0	0	1190600000	759860000	430760000	859740000	703770000	155970000	3571300	2703100	868220	9536000	8135900	1400100	130900000	65993000	64907000	3912500	1769800	2142700	32145000	15195000	16951000	3746000	3254600	491390	324300000	219680000	104620000
E1BSE6		E1BSE6	14	14	14		FASTKD2	>tr|E1BSE6|E1BSE6_CHICK FASTKD2 OS=Gallus gallus GN=FASTKD2 PE=4 SV=1	1	14	14	14	0	1	5	9	0	1	1	1	1	0	4	0	1	5	9	0	1	1	1	1	0	4	0	1	5	9	0	1	1	1	1	0	4	23.8	23.8	23.8	77.535	677	677		1	7	15		1	1	1	1		4	1.19E-131	0.30997	0.31083	55.455	20	NA	NA	NA	0	NA	NA	NA	0	0.43154	0.40227	18.995	4	0.2289	0.236	32.444	10	NA	NA	NA	0	NA	NA	NA	1	NA	NA	NA	0	NA	NA	NA	1	NA	NA	NA	1	NA	NA	NA	0	0.3767	0.60069	40.084	3	0	2.1	12.1	17.4	0	1.6	1.5	1	1.5	0	8	619910000	466080000	153820000	0	0	0	0	0	0	138520000	98163000	40361000	260950000	211650000	49298000	0	0	0	602680	338530	264150	0	0	0	1355600	858370	497210	32206000	23475000	8731500	0	0	0	186270000	131600000	54670000
E1BSE7		E1BSE7	68	65	63			>tr|E1BSE7|E1BSE7_CHICK BRD1 OS=Gallus gallus GN=BRD1 PE=4 SV=2	1	68	65	63	44	46	25	29	1	21	12	17	20	23	36	43	45	24	27	1	21	12	16	20	22	34	41	43	23	26	1	20	12	15	20	21	32	63.7	61.4	59.9	122.49	1076	1076	85	102	39	73	1	32	17	27	28	37	61	0	0.88354	1.0255	32.149	393	0.89726	1.0835	16.537	61	1.0186	1.0728	31.584	82	1.1439	1.0187	40.963	27	0.8439	0.86395	18.124	56	NA	NA	NA	1	0.47674	0.86007	17.451	31	0.70435	0.84443	10.661	10	1.1418	1.4979	23.708	26	2.0811	1.5966	28.079	16	0.70615	0.91075	23.096	33	0.62992	1.0413	43.178	50	42	46.3	25.6	36	0.8	24.4	13.9	22.3	22.7	27.4	42.3	48395000000	25665000000	22730000000	12956000000	6739000000	6217300000	17462000000	9258100000	8204000000	2352300000	1170100000	1182200000	3866700000	2057500000	1809200000	152340	78456	73887	317780000	202820000	114960000	1212400000	702570000	509790000	106120000	50553000	55564000	1430600000	471860000	958700000	175500000	103950000	71553000	8515600000	4908600000	3607000000
E1BSG1		E1BSG1	139	139	133		BRWD1	>tr|E1BSG1|E1BSG1_CHICK BRWD1 OS=Gallus gallus GN=BRWD1 PE=4 SV=2	1	139	139	133	82	75	57	54	3	43	29	59	32	48	66	82	75	57	54	3	43	29	59	32	48	66	79	70	55	51	3	39	27	57	30	43	62	59	59	57	257.6	2274	2274	176	167	105	129	11	73	46	75	48	87	129	0	0.53874	0.67689	44.048	880	0.38382	0.46206	39.625	146	0.48976	0.52155	24.997	141	0.88818	0.8095	33.518	81	0.71849	0.72487	20.824	98	0.41681	0.74971	13.235	6	0.44322	0.79575	20.469	71	0.47709	0.55743	29.078	31	0.95048	1.2554	35.482	70	1.0409	0.82091	55.925	36	0.65464	0.85334	27.175	83	0.37964	0.63007	54.468	117	41	42	28.1	26.9	1.4	21.2	17.2	31	18.2	28.5	35	1.17E+11	74677000000	42306000000	37442000000	25639000000	11803000000	29328000000	18959000000	10369000000	9267200000	4643800000	4623400000	7188800000	4095200000	3093600000	7505000	5073800	2431100	1273900000	873700000	400190000	3718900000	2347200000	1371700000	368200000	190210000	178000000	4628700000	2287900000	2340900000	1140100000	648710000	491420000	22621000000	14988000000	7632900000
E1BSG7		E1BSG7	25	25	25		WBP11	>tr|E1BSG7|E1BSG7_CHICK WBP11 OS=Gallus gallus GN=WBP11 PE=4 SV=2	1	25	25	25	0	1	22	10	0	0	7	8	3	0	7	0	1	22	10	0	0	7	8	3	0	7	0	1	22	10	0	0	7	8	3	0	7	41.2	41.2	41.2	66.413	611	611		2	54	15			9	8	3		10	0	1.5327	1.491	54.714	79	NA	NA	NA	0	0.7408	0.75096	5.8007	2	1.8708	1.655	40.274	43	0.9261	0.93664	15.478	11	NA	NA	NA	0	NA	NA	NA	0	1.2254	1.3946	22.243	6	0.37209	0.50886	18.735	8	NA	NA	NA	1	NA	NA	NA	0	0.63286	1.0231	86.192	8	0	1.8	37.8	23.2	0	0	18.7	19	6.2	0	17.5	7753200000	2765800000	4987400000	0	0	0	222220000	123070000	99150000	6194700000	2027100000	4167700000	378790000	200170000	178630000	0	0	0	0	0	0	240440000	114840000	125600000	14985000	10772000	4213200	48109000	20275000	27835000	0	0	0	653930000	269640000	384290000
E1BSH4		E1BSH4	1	1	1		C1GALT1C1	>tr|E1BSH4|E1BSH4_CHICK Uncharacterized protein OS=Gallus gallus GN=C1GALT1C1 PE=4 SV=2	1	1	1	1	0	0	0	1	0	0	0	0	0	0	0	0	0	0	1	0	0	0	0	0	0	0	0	0	0	1	0	0	0	0	0	0	0	6.6	6.6	6.6	36.044	318	318				1								1.03E-09	NA	NA	NA	1	NA	NA	NA	0	NA	NA	NA	0	NA	NA	NA	0	NA	NA	NA	1	NA	NA	NA	0	NA	NA	NA	0	NA	NA	NA	0	NA	NA	NA	0	NA	NA	NA	0	NA	NA	NA	0	NA	NA	NA	0	0	0	0	6.6	0	0	0	0	0	0	0	14081000	4388600	9692700	0	0	0	0	0	0	0	0	0	14081000	4388600	9692700	0	0	0	0	0	0	0	0	0	0	0	0	0	0	0	0	0	0	0	0	0
E1BSH7		E1BSH7	5	5	5		MFN2	>tr|E1BSH7|E1BSH7_CHICK MFN2 OS=Gallus gallus GN=MFN2 PE=4 SV=1	1	5	5	5	1	2	0	1	1	1	1	0	1	1	3	1	2	0	1	1	1	1	0	1	1	3	1	2	0	1	1	1	1	0	1	1	3	8.3	8.3	8.3	86.009	755	755	2	2		1	5	1	1		1	2	3	1.40E-10	0.64058	1.0512	73.965	18	0.63497	0.73619	12.85	2	0.93631	0.99654	9.0701	2	NA	NA	NA	0	NA	NA	NA	1	0.60156	1.0465	4.3781	5	NA	NA	NA	1	NA	NA	NA	1	NA	NA	NA	0	NA	NA	NA	1	0.8145	1.0314	3.3171	2	0.64693	1.1108	171.05	3	1.3	2.5	0	1.3	1.3	1.3	1.3	0	1.3	1.3	5.8	8695600000	4420200000	4275400000	1306400000	724570000	581860000	4306500000	2325400000	1981200000	0	0	0	611740000	272670000	339070000	7233600	4540100	2693600	24633000	16712000	7921500	843600000	526670000	316930000	0	0	0	1333400000	474550000	858810000	23779000	12526000	11254000	238270000	62561000	175710000
E1BSH9		E1BSH9	2	2	2		BHMT	>tr|E1BSH9|E1BSH9_CHICK BHMT OS=Gallus gallus GN=BHMT PE=4 SV=1	1	2	2	2	0	0	1	2	0	0	0	0	0	0	0	0	0	1	2	0	0	0	0	0	0	0	0	0	1	2	0	0	0	0	0	0	0	9.9	9.9	9.9	45.01	405	405			1	3								9.66E-40	NA	NA	NA	1	NA	NA	NA	0	NA	NA	NA	0	NA	NA	NA	0	NA	NA	NA	1	NA	NA	NA	0	NA	NA	NA	0	NA	NA	NA	0	NA	NA	NA	0	NA	NA	NA	0	NA	NA	NA	0	NA	NA	NA	0	0	0	4	9.9	0	0	0	0	0	0	0	44786000	41223000	3563700	0	0	0	0	0	0	0	0	0	44786000	41223000	3563700	0	0	0	0	0	0	0	0	0	0	0	0	0	0	0	0	0	0	0	0	0
E1BSI5		E1BSI5	82	82	82		THOC2	>tr|E1BSI5|E1BSI5_CHICK THOC2 OS=Gallus gallus GN=THOC2 PE=4 SV=2	1	82	82	82	54	37	43	41	0	17	40	35	38	10	51	54	37	43	41	0	17	40	35	38	10	51	54	37	43	41	0	17	40	35	38	10	51	58.1	58.1	58.1	170.87	1491	1491	120	71	128	108		29	73	50	58	17	107	0	0.83579	0.93201	49.628	631	1.9544	2.357	32.83	102	1.3278	1.3983	36.701	57	1.0867	0.99706	27.469	100	0.77142	0.75926	37.46	85	NA	NA	NA	0	0.46152	0.80598	17	29	0.66903	0.78838	23.614	59	0.40046	0.51942	19.882	48	1.1764	0.90452	34.477	44	0.50726	0.66621	11.937	14	0.57009	0.94073	19.384	93	43.7	28.6	30.9	31.5	0	15.5	31.4	29.3	30	8	40	81013000000	40655000000	40359000000	20289000000	7286900000	13002000000	7339300000	3633800000	3705500000	11575000000	5410800000	6164200000	8942400000	4884500000	4057900000	0	0	0	157490000	105320000	52171000	8416500000	4953900000	3462600000	188090000	133090000	55002000	6251200000	2943900000	3307300000	25064000	17397000	7667400	17829000000	11285000000	6543900000
E1BSI6		E1BSI6	10	10	10		MRPS25	>tr|E1BSI6|E1BSI6_CHICK MRPS25 OS=Gallus gallus GN=MRPS25 PE=4 SV=2	1	10	10	10	5	5	6	5	3	6	6	4	5	2	9	5	5	6	5	3	6	6	4	5	2	9	5	5	6	5	3	6	6	4	5	2	9	62.5	62.5	62.5	21.129	184	184	8	11	12	13	11	14	11	6	10	2	15	3.75E-287	0.46654	0.71865	57.915	98	0.90365	1.0834	25.828	7	0.41606	0.43026	23.865	9	0.39639	0.36007	22.339	11	0.74683	0.75225	121.52	8	0.40657	0.6967	13.594	11	0.42161	0.69201	18.247	14	0.72	0.82588	50.991	10	0.48392	0.74349	13.831	6	1.5792	1.3099	41.804	7	0.7271	0.90777	12.607	2	0.51084	0.81974	51.467	13	28.3	28.8	44.6	33.2	19.6	33.7	38.6	21.2	33.7	12	60.3	6934600000	4079100000	2855500000	464650000	228340000	236310000	955290000	647180000	308120000	2051300000	1441700000	609610000	897920000	529530000	368380000	85905000	61223000	24681000	159590000	109510000	50081000	752180000	318030000	434150000	32963000	21172000	11791000	535080000	132480000	402590000	3024000	1677200	1346700	996660000	588260000	408400000
E1BSJ2		E1BSJ2	12	12	12		RPS21	>tr|E1BSJ2|E1BSJ2_CHICK RPS21 OS=Gallus gallus GN=RPS21 PE=4 SV=2	1	12	12	12	6	5	7	6	5	6	4	8	3	3	6	6	5	7	6	5	6	4	8	3	3	6	6	5	7	6	5	6	4	8	3	3	6	92.8	92.8	92.8	9.1183	83	83	16	17	37	38	68	18	12	20	10	21	31	0	0.64225	1.0137	45	233	0.68534	0.82548	18.815	13	1.1661	1.233	12.785	14	0.39292	0.38844	42.73	28	1.3369	1.3068	20.419	33	0.55071	1.0174	14.365	48	0.58059	1.0389	11.152	17	0.82228	0.94341	37.37	9	0.4898	0.71952	33.608	19	0.80939	0.67489	141.81	7	0.77627	1.0014	8.0885	21	0.62226	1.0274	8.7685	24	65.1	65.1	77.1	77.1	45.8	54.2	43.4	73.5	24.1	44.6	65.1	67617000000	36879000000	30738000000	4874800000	2879800000	1995000000	8270800000	3768200000	4502500000	5330100000	3740000000	1590100000	5883300000	2524700000	3358600000	1020400000	683050000	337350000	1203300000	752170000	451110000	8222900000	4285300000	3937700000	401310000	266490000	134820000	8574200000	3628900000	4945300000	316150000	178790000	137360000	23520000000	14172000000	9347900000
E1BSJ5		E1BSJ5	58	58	58		TOPBP1	>tr|E1BSJ5|E1BSJ5_CHICK DNA topoisomerase 2-binding protein 1 OS=Gallus gallus GN=TOPBP1 PE=4 SV=2	1	58	58	58	18	16	37	36	0	1	13	13	15	3	35	18	16	37	36	0	1	13	13	15	3	35	18	16	37	36	0	1	13	13	15	3	35	46.1	46.1	46.1	169.05	1520	1520	27	21	61	90		1	16	15	18	4	57	0	1.0218	1.0804	41.705	241	0.9388	1.1446	21.565	20	0.91454	1.0015	25.771	16	1.8109	1.6391	39.097	50	1.0826	1.0602	28.078	65	NA	NA	NA	0	NA	NA	NA	1	1.0222	1.2287	41.313	11	0.90861	1.1419	44.114	13	1.2625	1.0219	31.642	14	0.62006	0.68217	13.896	3	0.4727	0.78984	47.399	48	13.3	13.4	32.3	30.5	0	1.2	9.8	12.6	12.6	2.9	31.9	12391000000	6275500000	6115000000	967620000	471390000	496230000	754990000	394620000	360370000	2904700000	1084000000	1820700000	3008400000	1522400000	1486100000	0	0	0	2501000	1038300	1462700	418020000	217840000	200180000	28607000	12375000	16232000	555510000	254030000	301470000	1447400	900030	547400	3748700000	2316900000	1431800000
E1BSK2		E1BSK2	4	4	4		VPS18	>tr|E1BSK2|E1BSK2_CHICK VPS18 OS=Gallus gallus GN=VPS18 PE=4 SV=1	1	4	4	4	0	0	1	0	0	0	1	1	1	0	2	0	0	1	0	0	0	1	1	1	0	2	0	0	1	0	0	0	1	1	1	0	2	6.3	6.3	6.3	112.57	974	974			1				2	1	2		3	5.72E-15	0.88314	0.68984	71.87	9	NA	NA	NA	0	NA	NA	NA	0	NA	NA	NA	1	NA	NA	NA	0	NA	NA	NA	0	NA	NA	NA	0	1.8112	2.1205	16.168	2	NA	NA	NA	1	0.88611	0.69304	0.65572	2	NA	NA	NA	0	0.35004	0.59434	9.7812	3	0	0	1.2	0	0	0	1.1	2.1	1.1	0	3	501330000	336850000	164480000	0	0	0	0	0	0	194580000	157800000	36776000	0	0	0	0	0	0	0	0	0	108500000	44681000	63817000	587700	299490	288210	95176000	51732000	43444000	0	0	0	102490000	82331000	20159000
E1BSL1		E1BSL1	6	6	6			>tr|E1BSL1|E1BSL1_CHICK Uncharacterized protein OS=Gallus gallus PE=4 SV=1	1	6	6	6	0	0	5	0	0	0	0	1	0	0	0	0	0	5	0	0	0	0	1	0	0	0	0	0	5	0	0	0	0	1	0	0	0	20.3	20.3	20.3	65.059	572	572			6					1				6.03E-71	1.4911	1.3076	60.707	6	NA	NA	NA	0	NA	NA	NA	0	1.5703	1.3629	66.869	5	NA	NA	NA	0	NA	NA	NA	0	NA	NA	NA	0	NA	NA	NA	0	NA	NA	NA	1	NA	NA	NA	0	NA	NA	NA	0	NA	NA	NA	0	0	0	16.1	0	0	0	0	4.2	0	0	0	560360000	356870000	203480000	0	0	0	0	0	0	559190000	356220000	202970000	0	0	0	0	0	0	0	0	0	0	0	0	1167100	650450	516660	0	0	0	0	0	0	0	0	0
E1BSL7		E1BSL7	5	5	5		ERP44	>tr|E1BSL7|E1BSL7_CHICK ERP44 OS=Gallus gallus GN=ERP44 PE=4 SV=2	1	5	5	5	0	0	2	1	0	1	0	1	0	0	3	0	0	2	1	0	1	0	1	0	0	3	0	0	2	1	0	1	0	1	0	0	3	15.8	15.8	15.8	46.891	406	406			3	1		1		1			3	1.71E-11	0.88971	1.4423	63.779	5	NA	NA	NA	0	NA	NA	NA	0	NA	NA	NA	0	NA	NA	NA	1	NA	NA	NA	0	NA	NA	NA	1	NA	NA	NA	0	NA	NA	NA	1	NA	NA	NA	0	NA	NA	NA	0	0.54168	0.89234	70.639	2	0	0	5.9	2.5	0	2	0	2.5	0	0	10.3	176580000	114760000	61825000	0	0	0	0	0	0	0	0	0	21077000	8660200	12416000	0	0	0	1076100	648820	427250	0	0	0	1975700	885300	1090400	0	0	0	0	0	0	152450000	104560000	47891000
E1BSM0		E1BSM0	1	1	1		C13orf27	>tr|E1BSM0|E1BSM0_CHICK TEX30 OS=Gallus gallus GN=TEX30 PE=4 SV=2	1	1	1	1	1	0	0	0	0	1	0	1	0	0	1	1	0	0	0	0	1	0	1	0	0	1	1	0	0	0	0	1	0	1	0	0	1	4.4	4.4	4.4	25.216	225	225	1					1		1			1	0.00014554	0.75797	1.0575	75.662	3	NA	NA	NA	0	NA	NA	NA	0	NA	NA	NA	0	NA	NA	NA	0	NA	NA	NA	0	NA	NA	NA	1	NA	NA	NA	0	NA	NA	NA	1	NA	NA	NA	0	NA	NA	NA	0	NA	NA	NA	1	4.4	0	0	0	0	4.4	0	4.4	0	0	4.4	25488000	17222000	8265800	0	0	0	0	0	0	0	0	0	0	0	0	0	0	0	961150	378600	582550	0	0	0	1453900	794530	659400	0	0	0	0	0	0	23073000	16049000	7023900
E1BSN0		E1BSN0	2	2	2		SLC25A17	>tr|E1BSN0|E1BSN0_CHICK Uncharacterized protein OS=Gallus gallus PE=3 SV=2	1	2	2	2	0	0	0	0	0	0	0	0	0	0	2	0	0	0	0	0	0	0	0	0	0	2	0	0	0	0	0	0	0	0	0	0	2	8.5	8.5	8.5	38.884	343	343											3	3.41E-07	NA	NA	NA	1	NA	NA	NA	0	NA	NA	NA	0	NA	NA	NA	0	NA	NA	NA	0	NA	NA	NA	0	NA	NA	NA	0	NA	NA	NA	0	NA	NA	NA	0	NA	NA	NA	0	NA	NA	NA	0	NA	NA	NA	1	0	0	0	0	0	0	0	0	0	0	8.5	52294000	4888400	47406000	0	0	0	0	0	0	0	0	0	0	0	0	0	0	0	0	0	0	0	0	0	0	0	0	0	0	0	0	0	0	52294000	4888400	47406000
E1BSN7		E1BSN7	8	3	3	Phosphorylase	PYGB	>tr|E1BSN7|E1BSN7_CHICK Phosphorylase OS=Gallus gallus GN=PYGB PE=3 SV=2	1	8	3	3	0	0	3	1	1	5	0	2	0	0	0	0	0	2	0	0	1	0	1	0	0	0	0	0	2	0	0	1	0	1	0	0	0	10.4	4.7	4.7	96.759	843	843			2			1		1				2.49E-18	0.12207	0.11896	90.245	3	NA	NA	NA	0	NA	NA	NA	0	0.0735	0.068833	77.372	2	NA	NA	NA	0	NA	NA	NA	0	NA	NA	NA	1	NA	NA	NA	0	NA	NA	NA	0	NA	NA	NA	0	NA	NA	NA	0	NA	NA	NA	0	0	0	4.7	0.9	0.9	6.3	0	2.7	0	0	0	42410000	38382000	4028100	0	0	0	0	0	0	27052000	23838000	3214700	0	0	0	0	0	0	14502000	13688000	813430	0	0	0	856210	856210	0	0	0	0	0	0	0	0	0	0
E1BSP2;Q5ZKK5		E1BSP2;Q5ZKK5	47;46	47;46	47;46	Outer dense fiber protein 2	ODF2	>tr|E1BSP2|E1BSP2_CHICK Outer dense fiber protein 2 OS=Gallus gallus GN=ODF2 PE=4 SV=2;>sp|Q5ZKK5|ODFP2_CHICK Outer dense fiber protein 2 OS=Gallus gallus GN=ODF2 PE=2 SV=1	2	47	47	47	9	23	32	36	0	2	9	8	13	3	14	9	23	32	36	0	2	9	8	13	3	14	9	23	32	36	0	2	9	8	13	3	14	61.1	61.1	61.1	95.998	822	822;822	11	37	61	88		3	9	9	17	5	18	0	1.2855	1.3536	46.001	194	0.836	1.001	27.439	10	0.64913	0.70479	54.631	27	2.0856	1.8889	22.884	41	1.3591	1.3395	35.649	63	NA	NA	NA	0	0.69291	1.1866	11.387	3	0.86628	1.0103	25.743	8	1.0028	1.3578	25.921	9	2.7962	2.097	46.414	14	1.1729	1.5068	9.051	5	0.80961	1.3587	46.454	14	16.3	35.9	48.9	50	0	3.4	13	15.6	18.9	6.7	23.5	14182000000	5016900000	9164600000	550300000	286680000	263610000	3329200000	889050000	2440200000	3670300000	1245800000	2424500000	3959000000	1413100000	2545900000	0	0	0	5556600	3248700	2307900	538480000	255770000	282720000	25340000	11648000	13692000	1262500000	392740000	869770000	6220300	2939300	3281000	834670000	516040000	318630000
E1BSP8		E1BSP8	8	8	8		SEC24D	>tr|E1BSP8|E1BSP8_CHICK SEC24D OS=Gallus gallus GN=SEC24D PE=4 SV=2	1	8	8	8	0	1	1	2	0	0	1	5	1	0	2	0	1	1	2	0	0	1	5	1	0	2	0	1	1	2	0	0	1	5	1	0	2	14.1	14.1	14.1	108.56	987	987		2	1	4			2	5	1		2	4.71E-80	0.87197	1.0744	36.414	13	NA	NA	NA	0	1.1242	1.1987	3.8915	2	NA	NA	NA	1	1.0001	0.97862	26.386	4	NA	NA	NA	0	NA	NA	NA	0	NA	NA	NA	1	0.73439	0.94638	12.317	4	NA	NA	NA	0	NA	NA	NA	0	NA	NA	NA	1	0	2.5	3.2	4.6	0	0	3.2	8.5	1.7	0	3.2	240030000	104460000	135570000	0	0	0	85410000	38176000	47234000	25597000	12165000	13432000	49569000	20808000	28761000	0	0	0	0	0	0	25917000	4519300	21397000	4658900	2807700	1851100	0	0	0	0	0	0	48877000	25986000	22892000
E1BSR1		E1BSR1	1	1	1		TULP3	>tr|E1BSR1|E1BSR1_CHICK TULP3 OS=Gallus gallus GN=TULP3 PE=4 SV=2	1	1	1	1	0	0	0	0	0	0	0	1	0	0	0	0	0	0	0	0	0	0	1	0	0	0	0	0	0	0	0	0	0	1	0	0	0	3.7	3.7	3.7	58.023	514	514								1				6.22E-14	NA	NA	NA	1	NA	NA	NA	0	NA	NA	NA	0	NA	NA	NA	0	NA	NA	NA	0	NA	NA	NA	0	NA	NA	NA	0	NA	NA	NA	0	NA	NA	NA	1	NA	NA	NA	0	NA	NA	NA	0	NA	NA	NA	0	0	0	0	0	0	0	0	3.7	0	0	0	1844300	1159200	685130	0	0	0	0	0	0	0	0	0	0	0	0	0	0	0	0	0	0	0	0	0	1844300	1159200	685130	0	0	0	0	0	0	0	0	0
E1BSR3		E1BSR3	124	102	102			>tr|E1BSR3|E1BSR3_CHICK CLASP2 OS=Gallus gallus GN=CLASP2 PE=4 SV=2	1	124	102	102	55	59	100	99	5	51	54	64	57	49	72	47	52	84	85	3	40	51	50	50	42	62	47	52	84	85	3	40	51	50	50	42	62	69.8	62.1	62.1	164.76	1502	1502	87	111	318	465	6	82	131	85	166	88	170	0	1.0836	1.0912	44.798	1464	1.1517	1.3858	51.597	72	0.83293	0.88219	39.342	91	1.3504	1.2292	31.456	277	1.1009	1.0801	22.86	396	0.74321	1.2601	23.319	6	0.51291	0.91321	106.52	75	0.60663	0.72326	31.579	101	1.1556	1.6128	26.459	83	2.1048	1.6601	35.259	126	0.73332	0.96153	44.127	81	0.55501	0.91313	43.916	156	42.7	48.8	62.8	64.8	3.1	41.1	45.2	50	48.6	40.3	51.9	3.26E+11	1.57E+11	1.69E+11	13934000000	5748300000	8185400000	16858000000	8448000000	8409600000	90741000000	40638000000	50103000000	1.09E+11	51809000000	57153000000	3962000	2268200	1693800	1373900000	936820000	437110000	20428000000	10845000000	9583100000	732420000	350120000	382290000	19122000000	6317500000	12805000000	1005600000	562520000	443070000	52624000000	31284000000	21340000000
E1BSR4		E1BSR4	17	17	17		CEP89	>tr|E1BSR4|E1BSR4_CHICK CEP89 OS=Gallus gallus GN=CEP89 PE=4 SV=2	1	17	17	17	1	3	10	12	0	0	0	1	2	0	2	1	3	10	12	0	0	0	1	2	0	2	1	3	10	12	0	0	0	1	2	0	2	30.7	30.7	30.7	88.128	768	768	1	3	14	21				1	2		2	5.60E-118	1.5093	1.5435	44.886	31	NA	NA	NA	1	0.96952	1.0095	55.027	3	2.1385	1.9438	22.344	10	1.298	1.3264	51.074	13	NA	NA	NA	0	NA	NA	NA	0	NA	NA	NA	0	NA	NA	NA	1	NA	NA	NA	1	NA	NA	NA	0	0.66486	1.0784	42.752	2	1.6	5.1	18.4	20.1	0	0	0	2	3.8	0	3.9	1350300000	494190000	856090000	16616000	6759700	9856000	146100000	52529000	93566000	563600000	165950000	397660000	510880000	219140000	291740000	0	0	0	0	0	0	0	0	0	4918000	2866900	2051100	19720000	3932500	15788000	0	0	0	88447000	43017000	45429000
E1BSR5		E1BSR5	55	55	55		RBM25	>tr|E1BSR5|E1BSR5_CHICK RBM25 OS=Gallus gallus GN=RBM25 PE=4 SV=2	1	55	55	55	15	9	39	22	2	11	12	32	11	8	16	15	9	39	22	2	11	12	32	11	8	16	15	9	39	22	2	11	12	32	11	8	16	48.6	48.6	48.6	96.878	817	817	24	15	100	49	5	20	24	53	19	9	30	0	0.83428	0.97073	48.696	303	0.68781	0.80526	21.168	18	0.57726	0.65046	25.255	11	1.2649	1.1043	32.367	85	1.047	1.0404	22.452	41	0.73699	1.2812	34.267	5	0.59387	1.0819	13.521	20	0.89315	1.0866	40.218	22	0.27711	0.40216	35.976	52	0.9619	0.72661	30.437	16	0.53729	0.72706	18.345	8	0.60791	1.0171	24.265	25	19.3	15.3	37.6	31.1	2.9	22.2	16.2	33.3	14.7	15.4	22	58564000000	28327000000	30237000000	1917900000	1135500000	782420000	1259900000	753460000	506390000	34028000000	15368000000	18660000000	5966400000	2894700000	3071600000	4864700	2582600	2282100	271490000	168420000	103070000	6044300000	3034300000	3010000000	359910000	276010000	83902000	3660000000	1759700000	1900400000	109390000	71912000	37475000	4942100000	2863000000	2079100000
E1BSR9		E1BSR9	4	4	4		RBX1	>tr|E1BSR9|E1BSR9_CHICK RBX1 OS=Gallus gallus GN=RBX1 PE=4 SV=2	1	4	4	4	1	1	1	2	0	2	1	1	1	1	2	1	1	1	2	0	2	1	1	1	1	2	1	1	1	2	0	2	1	1	1	1	2	33.3	33.3	33.3	12.274	108	108	2	2	2	5		2	5	1	1	2	3	2.53E-112	0.70638	0.9229	53.44	19	NA	NA	NA	1	0.26738	0.27906	98.266	2	NA	NA	NA	1	1.2814	1.2468	20.514	2	NA	NA	NA	0	0.42877	0.65954	27.049	2	0.62027	0.76955	12.583	4	NA	NA	NA	1	NA	NA	NA	1	0.80159	0.93336	1.5933	2	0.62863	1.1012	23.738	3	17.6	17.6	17.6	30.6	0	30.6	17.6	15.7	7.4	17.6	13	1373800000	860340000	513410000	28800000	12628000	16172000	350690000	296780000	53916000	132640000	74005000	58639000	216780000	90877000	125900000	0	0	0	36326000	24901000	11425000	109290000	67236000	42053000	3386400	2678800	707570	96116000	44815000	51301000	1292000	637590	654410	398430000	245790000	152650000
E1BSS0		E1BSS0	13	4	4		EP300	>tr|E1BSS0|E1BSS0_CHICK EP300 OS=Gallus gallus GN=EP300 PE=4 SV=2	1	13	4	4	0	1	3	4	0	0	0	0	0	1	4	0	0	1	2	0	0	0	0	0	0	2	0	0	1	2	0	0	0	0	0	0	2	8.9	4.1	4.1	268.19	2450	2450			1	2							3	1.25E-49	0.54341	0.85842	51.507	3	NA	NA	NA	0	NA	NA	NA	0	NA	NA	NA	0	NA	NA	NA	0	NA	NA	NA	0	NA	NA	NA	0	NA	NA	NA	0	NA	NA	NA	0	NA	NA	NA	0	NA	NA	NA	0	0.54341	0.85842	51.507	3	0	0.5	2.6	3	0	0	0	0	0	0.4	3.3	749750000	359310000	390430000	0	0	0	0	0	0	0	0	0	0	0	0	0	0	0	0	0	0	0	0	0	0	0	0	0	0	0	0	0	0	749750000	359310000	390430000
E1BSS2		E1BSS2	7	7	7			>tr|E1BSS2|E1BSS2_CHICK Uncharacterized protein OS=Gallus gallus PE=4 SV=2	1	7	7	7	0	1	1	4	0	0	1	0	0	0	1	0	1	1	4	0	0	1	0	0	0	1	0	1	1	4	0	0	1	0	0	0	1	9.6	9.6	9.6	124.64	1108	1108		1	1	4			1				1	1.20E-22	1.2855	1.2552	27.206	3	NA	NA	NA	0	NA	NA	NA	0	NA	NA	NA	0	1.0837	1.0556	24.487	2	NA	NA	NA	0	NA	NA	NA	0	NA	NA	NA	1	NA	NA	NA	0	NA	NA	NA	0	NA	NA	NA	0	NA	NA	NA	0	0	1.1	2.3	5.1	0	0	1.3	0	0	0	1.2	33629000	15310000	18319000	0	0	0	0	0	0	0	0	0	27618000	12756000	14862000	0	0	0	0	0	0	6011000	2554100	3456900	0	0	0	0	0	0	0	0	0	0	0	0
E1BSS3		E1BSS3	103	103	102	Eukaryotic translation initiation factor 3 subunit A	EIF3A	>tr|E1BSS3|E1BSS3_CHICK Eukaryotic translation initiation factor 3 subunit A OS=Gallus gallus GN=EIF3A PE=3 SV=1	1	103	103	102	31	17	54	42	4	24	35	56	46	10	55	31	17	54	42	4	24	35	56	46	10	55	31	17	54	42	4	24	35	56	45	10	55	60.1	60.1	60.1	163.32	1365	1365	45	28	147	137	7	42	69	107	98	15	101	0	0.70995	0.79084	48.963	657	0.83844	0.99874	84.633	32	0.61547	0.66267	88.553	18	0.59664	0.54759	39.598	120	0.94473	0.93594	32.855	114	1.1756	2.0838	11.564	7	0.92268	1.6382	19.784	39	1.2225	1.4358	39.324	49	0.57616	0.78671	25.455	102	0.83539	0.65524	24.249	78	0.46168	0.5867	13.998	14	0.4814	0.7992	34.139	84	27.6	14	37.5	31.1	4.1	20.2	28.6	43.7	35.2	9.4	44.8	94533000000	49084000000	45450000000	9814700000	1660600000	8154100000	2381900000	1023100000	1358800000	14814000000	9037500000	5776100000	12830000000	6777600000	6052100000	11460000	4753500	6706700	588130000	297200000	290930000	10606000000	5800000000	4805900000	889860000	558730000	331130000	19167000000	10592000000	8574500000	110560000	74018000	36540000	23321000000	13258000000	10063000000
E1BST8		E1BST8	2	2	2		PIGU	>tr|E1BST8|E1BST8_CHICK PIGU OS=Gallus gallus GN=PIGU PE=4 SV=2	1	2	2	2	1	0	0	0	0	0	0	0	0	0	2	1	0	0	0	0	0	0	0	0	0	2	1	0	0	0	0	0	0	0	0	0	2	6.4	6.4	6.4	50.219	439	439	1										2	2.14E-10	NA	NA	NA	1	NA	NA	NA	0	NA	NA	NA	0	NA	NA	NA	0	NA	NA	NA	0	NA	NA	NA	0	NA	NA	NA	0	NA	NA	NA	0	NA	NA	NA	0	NA	NA	NA	0	NA	NA	NA	0	NA	NA	NA	1	3.9	0	0	0	0	0	0	0	0	0	6.4	35023000	18503000	16520000	0	0	0	0	0	0	0	0	0	0	0	0	0	0	0	0	0	0	0	0	0	0	0	0	0	0	0	0	0	0	35023000	18503000	16520000
E1BSU0		E1BSU0	6	6	6		RSRC2	>tr|E1BSU0|E1BSU0_CHICK RSRC2 OS=Gallus gallus GN=RSRC2 PE=4 SV=2	1	6	6	6	0	0	4	2	0	0	1	1	0	0	2	0	0	4	2	0	0	1	1	0	0	2	0	0	4	2	0	0	1	1	0	0	2	17.3	17.3	17.3	50.491	439	439			4	2			2	1			3	1.85E-53	0.52941	0.54091	54.882	9	NA	NA	NA	0	NA	NA	NA	0	0.43901	0.41162	32.12	4	NA	NA	NA	1	NA	NA	NA	0	NA	NA	NA	0	1.0847	1.2803	4.0066	2	NA	NA	NA	1	NA	NA	NA	0	NA	NA	NA	0	NA	NA	NA	1	0	0	12.1	6.4	0	0	5	2.5	0	0	8.7	277270000	187750000	89517000	0	0	0	0	0	0	204590000	147650000	56933000	44392000	23336000	21056000	0	0	0	0	0	0	19016000	10432000	8584600	2722400	2042100	680350	0	0	0	0	0	0	6549300	4287100	2262200
E1BSU3		E1BSU3	85	85	75	Cohesin	STAG2	>tr|E1BSU3|E1BSU3_CHICK Cohesin subunit SA-2 (Scc3 homolog 2) OS=Gallus gallus GN=STAG2 PE=2 SV=1	1	85	85	75	32	34	51	48	0	21	26	32	32	35	51	32	34	51	48	0	21	26	32	32	35	51	27	30	45	41	0	18	21	30	25	31	44	60.9	60.9	56.9	145.79	1268	1268	60	71	128	164		37	46	48	94	80	168	0	1.2608	1.2912	58.295	749	0.93771	1.1377	24.563	51	1.0781	1.107	30.859	61	1.839	1.6693	37.953	99	1.5745	1.5295	19.483	141	NA	NA	NA	0	4.2821	7.587	63.714	35	4.9904	5.8277	65.796	32	0.58363	0.7891	53.156	46	1.7735	1.3403	30.498	72	0.75351	0.97167	26.723	69	0.67396	1.0956	19.193	143	27.1	29.1	39.8	36.6	0	20.4	23.5	32	27.1	33.7	45	1.03E+11	47821000000	55408000000	7296300000	3754500000	3541800000	7965600000	3684400000	4281100000	16129000000	5595300000	10534000000	21521000000	8523000000	12998000000	0	0	0	258490000	56006000	202480000	3308600000	789470000	2519100000	200810000	110080000	90735000	8526600000	3057100000	5469500000	441220000	236320000	204890000	37581000000	22015000000	15566000000
E1BSU5		E1BSU5	13	13	13		INO80C	>tr|E1BSU5|E1BSU5_CHICK INO80C OS=Gallus gallus GN=INO80C PE=4 SV=1	1	13	13	13	5	9	10	7	1	4	6	3	5	4	7	5	9	10	7	1	4	6	3	5	4	7	5	9	10	7	1	4	6	3	5	4	7	79.5	79.5	79.5	19.53	185	185	6	17	15	19	1	4	13	4	8	6	13	0	0.83529	0.95671	29.064	88	0.79119	0.97106	10.257	5	0.85501	0.91377	13.592	14	1.3318	1.2407	13.764	14	0.81943	0.7862	15.056	15	NA	NA	NA	1	0.43326	0.7161	21.04	4	0.61497	0.7517	18.62	9	0.91647	1.2131	21.894	4	2.3212	1.804	14.989	6	0.89533	1.2055	10.342	6	0.58869	0.9747	29.002	10	47	74.1	51.4	47	10.3	31.4	46.5	29.2	34.1	33	67	8406300000	4452300000	3954000000	442970000	237260000	205710000	1997200000	1015500000	981640000	2165200000	945660000	1219500000	812750000	430760000	381990000	2359900	1155700	1204200	6635100	4172300	2462800	899250000	542580000	356670000	18160000	9191000	8968600	306700000	88988000	217720000	11234000	5486500	5747200	1743800000	1171500000	572330000
E1BSV8		E1BSV8	9	9	9		Gga.3328	>tr|E1BSV8|E1BSV8_CHICK Uncharacterized protein OS=Gallus gallus GN=Gga.3328 PE=4 SV=1	1	9	9	9	5	3	5	4	1	1	2	6	2	0	5	5	3	5	4	1	1	2	6	2	0	5	5	3	5	4	1	1	2	6	2	0	5	47	47	47	24.814	219	219	6	5	9	11	2	1	2	6	2		10	1.36E-146	0.70201	0.96695	44.902	28	0.95301	1.1405	10.74	3	NA	NA	NA	0	0.41266	0.3808	44.596	5	1.2791	1.2667	11.429	3	0.51144	0.91644	7.5572	2	NA	NA	NA	1	0.63643	0.75108	4.8639	2	0.71453	0.98681	6.7155	6	1.065	0.82106	7.7207	2	NA	NA	NA	0	0.68479	1.1216	6.3394	4	27.9	15.5	27.9	25.1	6.4	5	11.9	36.5	11.9	0	27.9	990890000	661430000	329450000	203010000	104520000	98481000	0	0	0	467880000	390590000	77291000	52183000	28030000	24153000	1380800	973480	407360	293060	220030	73035	52909000	30977000	21932000	14505000	8655900	5848700	17784000	5873900	11910000	0	0	0	180940000	91582000	89358000
E1BSW0		E1BSW0	17	17	17		AHSA2	>tr|E1BSW0|E1BSW0_CHICK AHSA2 OS=Gallus gallus GN=AHSA2 PE=4 SV=2	1	17	17	17	4	3	5	7	0	3	4	7	5	1	7	4	3	5	7	0	3	4	7	5	1	7	4	3	5	7	0	3	4	7	5	1	7	48.5	48.5	48.5	38.251	336	336	5	6	12	13		3	6	9	8	1	12	2.74E-258	0.46358	0.52856	60.975	63	0.45358	0.54613	6.572	4	0.40966	0.42562	22.415	6	0.31031	0.28882	64.75	8	0.35973	0.35182	27.92	13	NA	NA	NA	0	1.0248	1.6473	10.811	3	1.3085	1.5812	20.599	4	0.82621	1.0692	18.472	9	0.78717	0.61464	28.056	7	NA	NA	NA	1	0.26727	0.43534	31.04	8	18.2	14.9	28	24.4	0	14.3	18.8	31.8	21.4	5.1	25.9	3466200000	2316500000	1149700000	241190000	153890000	87299000	286770000	205220000	81547000	644830000	401050000	243780000	658470000	484620000	173850000	0	0	0	3163900	1501100	1662800	299890000	123720000	176170000	22953000	12927000	10026000	354290000	200210000	154080000	1105600	758400	347150	953580000	732640000	220940000
E1BSW5		E1BSW5	53	53	52		NCOR1	>tr|E1BSW5|E1BSW5_CHICK NCOR1 OS=Gallus gallus GN=NCOR1 PE=4 SV=1	1	53	53	52	2	1	48	13	0	0	6	9	3	0	9	2	1	48	13	0	0	6	9	3	0	9	2	1	47	13	0	0	6	9	2	0	9	31.8	31.8	31.4	275.49	2480	2480	2	1	76	21			7	11	3		11	0	1.2477	1.188	53.719	93	NA	NA	NA	0	NA	NA	NA	1	1.6486	1.5155	54.258	57	1.0239	1.0108	25.924	11	NA	NA	NA	0	NA	NA	NA	0	1.5839	1.8368	14.059	5	0.45375	0.6193	25.289	11	0.97748	0.77922	13.195	2	NA	NA	NA	0	0.5966	1.0023	24.329	6	1.2	0.7	28.3	8.6	0	0	3.5	6	1.7	0	5.2	5749300000	2630100000	3119200000	0	0	0	28991000	10513000	18478000	5013300000	2277000000	2736300000	284050000	121940000	162110000	0	0	0	0	0	0	122220000	43111000	79107000	16514000	10804000	5710300	44774000	22079000	22695000	0	0	0	239480000	144640000	94834000
E1BSW7		E1BSW7	12	12	12	Centromere protein S	APITD1	>sp|E1BSW7|CENPS_CHICK Centromere protein S OS=Gallus gallus GN=APITD1 PE=1 SV=2	1	12	12	12	5	8	7	6	2	6	4	4	4	5	8	5	8	7	6	2	6	4	4	4	5	8	5	8	7	6	2	6	4	4	4	5	8	72.7	72.7	72.7	15.618	139	139	10	16	18	17	6	10	7	6	8	13	18	0	0.77291	0.97764	53.364	110	0.59019	0.71427	10.938	8	0.72124	0.75336	112.72	12	1.0573	0.94673	9.7158	16	1.0308	1.0398	34.346	17	0.62037	1.0289	27.513	6	0.57267	1.0531	14.226	8	1.1245	1.3563	15.837	6	1.3239	1.7682	14.305	6	1.4879	1.1506	11.244	2	0.78039	1.0258	7.5726	11	0.54874	0.90969	62.559	18	37.4	65.5	52.5	47.5	21.6	43.2	37.4	40.3	36	38.8	53.2	23536000000	18253000000	5283000000	651100000	387890000	263210000	7987100000	6968300000	1018800000	1907700000	940520000	967140000	1386900000	743780000	643120000	6862000	4105800	2756200	112720000	70589000	42135000	332600000	139720000	192880000	23129000	9884100	13245000	295340000	130170000	165170000	108810000	60461000	48350000	10724000000	8797700000	1926200000
E1BSW8		E1BSW8	3	3	3			>tr|E1BSW8|E1BSW8_CHICK TIMMDC1 OS=Gallus gallus GN=TIMMDC1 PE=4 SV=2	1	3	3	3	0	0	1	1	1	1	0	0	0	1	0	0	0	1	1	1	1	0	0	0	1	0	0	0	1	1	1	1	0	0	0	1	0	14.9	14.9	14.9	28.893	261	261			2	2	10	19				1		1.89E-19	0.61597	0.61811	20.125	2	NA	NA	NA	0	NA	NA	NA	0	0.61597	0.61811	20.125	2	NA	NA	NA	0	NA	NA	NA	0	NA	NA	NA	0	NA	NA	NA	0	NA	NA	NA	0	NA	NA	NA	0	NA	NA	NA	0	NA	NA	NA	0	0	0	6.1	5.4	3.4	3.4	0	0	0	3.4	0	51140000	31458000	19682000	0	0	0	0	0	0	51140000	31458000	19682000	0	0	0	0	0	0	0	0	0	0	0	0	0	0	0	0	0	0	0	0	0	0	0	0
E1BSY6		E1BSY6	4	4	4		POLR2L	>tr|E1BSY6|E1BSY6_CHICK POLR2L OS=Gallus gallus GN=POLR2L PE=3 SV=1	1	4	4	4	0	0	1	1	1	1	2	2	2	0	2	0	0	1	1	1	1	2	2	2	0	2	0	0	1	1	1	1	2	2	2	0	2	74.6	74.6	74.6	7.645	67	67			2	3	4	1	3	3	2		5	3.65E-44	0.54434	0.76293	30.959	16	NA	NA	NA	0	NA	NA	NA	0	NA	NA	NA	0	0.71785	0.69075	40.429	2	0.49644	0.84618	14.241	4	NA	NA	NA	1	NA	NA	NA	1	0.46734	0.60514	16.828	3	0.75026	0.59094	8.1684	2	NA	NA	NA	0	0.84996	1.4214	37.138	3	0	0	13.4	13.4	13.4	16.4	29.9	74.6	29.9	0	29.9	531640000	290780000	240860000	0	0	0	0	0	0	0	0	0	82667000	40549000	42118000	2293400	1602200	691250	21122000	14258000	6864300	57687000	30726000	26960000	4855500	3328200	1527300	130040000	64085000	65956000	0	0	0	232970000	136230000	96742000
E1BSY9;F1NFY3		E1BSY9	4;1	4;1	4;1	Oxysterol-binding protein	OSBPL10	>tr|E1BSY9|E1BSY9_CHICK Oxysterol-binding protein OS=Gallus gallus GN=OSBPL10 PE=3 SV=1	2	4	4	4	0	0	2	1	0	0	0	0	0	0	1	0	0	2	1	0	0	0	0	0	0	1	0	0	2	1	0	0	0	0	0	0	1	10.5	10.5	10.5	83.744	770	770;696			2	1							1	1.69E-12	0.7253	0.69321	69.978	4	NA	NA	NA	0	NA	NA	NA	0	0.52103	0.5085	66.422	2	NA	NA	NA	1	NA	NA	NA	0	NA	NA	NA	0	NA	NA	NA	0	NA	NA	NA	0	NA	NA	NA	0	NA	NA	NA	0	NA	NA	NA	1	0	0	5.3	3.8	0	0	0	0	0	0	1.4	109450000	69331000	40118000	0	0	0	0	0	0	39543000	27540000	12003000	25035000	13861000	11174000	0	0	0	0	0	0	0	0	0	0	0	0	0	0	0	0	0	0	44871000	27930000	16941000
E1BSZ0		E1BSZ0	2	2	2		AGPAT5	>tr|E1BSZ0|E1BSZ0_CHICK AGPAT5 OS=Gallus gallus GN=AGPAT5 PE=4 SV=1	1	2	2	2	0	0	0	2	0	0	0	0	0	0	0	0	0	0	2	0	0	0	0	0	0	0	0	0	0	2	0	0	0	0	0	0	0	9	9	9	42.376	365	365				3								1.04E-12	NA	NA	NA	1	NA	NA	NA	0	NA	NA	NA	0	NA	NA	NA	0	NA	NA	NA	1	NA	NA	NA	0	NA	NA	NA	0	NA	NA	NA	0	NA	NA	NA	0	NA	NA	NA	0	NA	NA	NA	0	NA	NA	NA	0	0	0	0	9	0	0	0	0	0	0	0	80129000	33802000	46328000	0	0	0	0	0	0	0	0	0	80129000	33802000	46328000	0	0	0	0	0	0	0	0	0	0	0	0	0	0	0	0	0	0	0	0	0
E1BT07		E1BT07	3	3	3		CBY1	>tr|E1BT07|E1BT07_CHICK CBY1 OS=Gallus gallus GN=CBY1 PE=4 SV=1	1	3	3	3	0	0	1	1	0	0	0	0	0	0	2	0	0	1	1	0	0	0	0	0	0	2	0	0	1	1	0	0	0	0	0	0	2	35.7	35.7	35.7	14.612	126	126			1	1							2	5.71E-26	0.78205	0.99271	60.361	4	NA	NA	NA	0	NA	NA	NA	0	NA	NA	NA	1	NA	NA	NA	1	NA	NA	NA	0	NA	NA	NA	0	NA	NA	NA	0	NA	NA	NA	0	NA	NA	NA	0	NA	NA	NA	0	0.50366	0.8009	54.09	2	0	0	9.5	9.5	0	0	0	0	0	0	26.2	153990000	76693000	77297000	0	0	0	0	0	0	38474000	8706100	29768000	34783000	21800000	12983000	0	0	0	0	0	0	0	0	0	0	0	0	0	0	0	0	0	0	80733000	46186000	34547000
E1BT09		E1BT09	20	20	20		RAB3GAP1	>tr|E1BT09|E1BT09_CHICK RAB3GAP1 OS=Gallus gallus GN=RAB3GAP1 PE=4 SV=2	1	20	20	20	0	0	12	9	0	0	7	4	6	0	9	0	0	12	9	0	0	7	4	6	0	9	0	0	12	9	0	0	7	4	6	0	9	27.5	27.5	27.5	113.57	1014	1014			18	10			11	6	6		12	1.91E-169	0.67968	0.79796	42.732	46	NA	NA	NA	0	NA	NA	NA	0	0.7025	0.62739	13.671	14	0.90434	0.89244	25.474	5	NA	NA	NA	0	NA	NA	NA	0	1.7243	2.0744	14.19	7	0.5894	0.76566	10.311	6	0.98964	0.81347	46.636	2	NA	NA	NA	0	0.51385	0.85987	21.293	12	0	0	18.3	14.5	0	0	8.3	8	8.5	0	12.3	1881800000	1019100000	862660000	0	0	0	0	0	0	930850000	522440000	408410000	74731000	38195000	36535000	0	0	0	0	0	0	354830000	127940000	226880000	9717800	5820700	3897100	79488000	45300000	34187000	0	0	0	432140000	279400000	152740000
E1BT10		E1BT10	5	5	5			>tr|E1BT10|E1BT10_CHICK Uncharacterized protein (Fragment) OS=Gallus gallus PE=4 SV=2	1	5	5	5	1	1	1	0	1	1	1	1	1	1	0	1	1	1	0	1	1	1	1	1	1	0	1	1	1	0	1	1	1	1	1	1	0	2.2	2.2	2.2	363.71	3252	3252	1	1	1		1	2	1	1	1	1		6.89E-09	0.88536	1.184	117.86	7	NA	NA	NA	0	NA	NA	NA	1	NA	NA	NA	0	NA	NA	NA	0	NA	NA	NA	1	0.45535	0.81313	1.0644	2	NA	NA	NA	0	NA	NA	NA	1	NA	NA	NA	1	NA	NA	NA	1	NA	NA	NA	0	0.4	0.4	0.4	0	0.6	0.6	0.6	0.2	0.6	0.6	0	233310000	83198000	150110000	0	0	0	28530000	4797800	23732000	0	0	0	0	0	0	2872400	1733500	1139000	39074000	27398000	11676000	0	0	0	2481600	1314400	1167200	142320000	47322000	95003000	18030000	632850	17397000	0	0	0
E1BT18		E1BT18	17	17	17		SLC27A4	>tr|E1BT18|E1BT18_CHICK SLC27A4 OS=Gallus gallus GN=SLC27A4 PE=4 SV=2	1	17	17	17	6	1	3	8	0	1	5	1	4	0	8	6	1	3	8	0	1	5	1	4	0	8	6	1	3	8	0	1	5	1	4	0	8	36.5	36.5	36.5	72.617	643	643	7	1	5	18		1	7	1	5		10	2.68E-97	0.73569	0.97944	161.41	38	0.94911	1.1293	125.63	5	NA	NA	NA	1	1.2114	1.1513	22.471	2	0.62564	0.59839	217.55	12	NA	NA	NA	0	NA	NA	NA	1	0.3041	0.34995	187.49	4	NA	NA	NA	1	1.9498	1.4729	122.07	3	NA	NA	NA	0	0.62848	1.0485	104.83	9	12.6	1.9	8.6	19	0	3.1	10	1.9	8.4	0	17.7	18166000000	15097000000	3068900000	2978600000	2785800000	192800000	56752000	37411000	19341000	91262000	42532000	48730000	5117800000	3964400000	1153400000	0	0	0	2900000	1241600	1658400	7788900000	7365400000	423560000	1505300	733310	771980	762570000	439920000	322660000	0	0	0	1365800000	459800000	905980000
E1BT25		E1BT25	1	1	1		LSM5	>tr|E1BT25|E1BT25_CHICK LSM5 OS=Gallus gallus GN=LSM5 PE=4 SV=2	1	1	1	1	0	0	1	1	0	0	0	0	0	0	0	0	0	1	1	0	0	0	0	0	0	0	0	0	1	1	0	0	0	0	0	0	0	26.4	26.4	26.4	9.9234	91	91			1	2								6.93E-06	NA	NA	NA	1	NA	NA	NA	0	NA	NA	NA	0	NA	NA	NA	1	NA	NA	NA	0	NA	NA	NA	0	NA	NA	NA	0	NA	NA	NA	0	NA	NA	NA	0	NA	NA	NA	0	NA	NA	NA	0	NA	NA	NA	0	0	0	26.4	26.4	0	0	0	0	0	0	0	110260000	59743000	50521000	0	0	0	0	0	0	110260000	59743000	50521000	0	0	0	0	0	0	0	0	0	0	0	0	0	0	0	0	0	0	0	0	0	0	0	0
E1BT30		E1BT30	4	4	4		IFT80	>tr|E1BT30|E1BT30_CHICK IFT80 OS=Gallus gallus GN=IFT80 PE=2 SV=2	1	4	4	4	0	1	0	0	0	0	1	0	0	0	4	0	1	0	0	0	0	1	0	0	0	4	0	1	0	0	0	0	1	0	0	0	4	7.5	7.5	7.5	89.714	796	796		2					1				5	2.67E-15	0.872	1.0439	17.472	5	NA	NA	NA	0	0.91756	0.97184	5.4106	2	NA	NA	NA	0	NA	NA	NA	0	NA	NA	NA	0	NA	NA	NA	0	NA	NA	NA	1	NA	NA	NA	0	NA	NA	NA	0	NA	NA	NA	0	0.69716	1.1106	8.768	2	0	1.9	0	0	0	0	1.9	0	0	0	7.5	335780000	180640000	155140000	0	0	0	216340000	110500000	105840000	0	0	0	0	0	0	0	0	0	0	0	0	76296000	39626000	36669000	0	0	0	0	0	0	0	0	0	43144000	30516000	12628000
E1BT38		E1BT38	15	15	12		DLG1	>tr|E1BT38|E1BT38_CHICK DLG1 OS=Gallus gallus GN=DLG1 PE=4 SV=2	1	15	15	12	7	4	3	3	1	0	3	0	1	0	7	7	4	3	3	1	0	3	0	1	0	7	7	3	2	3	1	0	3	0	1	0	5	27.2	27.2	21.7	100.35	905	905	8	4	6	3	1		4		1		11	4.69E-137	0.47763	0.64806	36.063	30	0.44232	0.53856	29.218	6	0.41316	0.44457	62.626	3	1.0155	0.92312	8.6209	6	0.82261	0.88977	22.887	3	NA	NA	NA	0	NA	NA	NA	0	0.44497	0.54576	31.451	4	NA	NA	NA	0	NA	NA	NA	1	NA	NA	NA	0	0.39702	0.65296	22.538	7	12.8	8.5	4.9	6.5	0.9	0	5.3	0	1.3	0	11.7	1121800000	723530000	398310000	272830000	183350000	89489000	147620000	89841000	57777000	193640000	100520000	93118000	80288000	37060000	43227000	61010	61010	0	0	0	0	89526000	71006000	18520000	0	0	0	6907800	3588800	3318900	0	0	0	330980000	238110000	92864000
E1BT43		E1BT43	3	3	3		KIAA0355	>tr|E1BT43|E1BT43_CHICK Uncharacterized protein OS=Gallus gallus GN=KIAA0355 PE=4 SV=2	1	3	3	3	1	1	2	1	0	1	0	1	0	1	0	1	1	2	1	0	1	0	1	0	1	0	1	1	2	1	0	1	0	1	0	1	0	2.9	2.9	2.9	116.53	1058	1058	1	1	2	1		2		1		1		7.15E-13	0.69889	1.1475	53.07	7	NA	NA	NA	1	NA	NA	NA	1	NA	NA	NA	1	NA	NA	NA	0	NA	NA	NA	0	0.68618	1.1967	2.1782	2	NA	NA	NA	0	NA	NA	NA	1	NA	NA	NA	0	NA	NA	NA	1	NA	NA	NA	0	0.7	0.7	1.6	0.9	0	0.7	0	1.3	0	0.7	0	57022000000	30352000000	26669000000	26152000000	11895000000	14257000000	13037000000	5710200000	7326500000	14124000000	10605000000	3519300000	0	0	0	0	0	0	3039600000	1790100000	1249500000	0	0	0	129050	76152	52893	0	0	0	669050000	352250000	316800000	0	0	0
E1BT50		E1BT50	1	1	1		PARP11	>tr|E1BT50|E1BT50_CHICK PARP11 OS=Gallus gallus GN=PARP11 PE=4 SV=2	1	1	1	1	0	0	0	0	0	1	0	0	0	1	0	0	0	0	0	0	1	0	0	0	1	0	0	0	0	0	0	1	0	0	0	1	0	4.7	4.7	4.7	40.003	343	343						1				2		0.0047289	0.49181	0.69912	50.484	3	NA	NA	NA	0	NA	NA	NA	0	NA	NA	NA	0	NA	NA	NA	0	NA	NA	NA	0	NA	NA	NA	1	NA	NA	NA	0	NA	NA	NA	0	NA	NA	NA	0	0.7759	1.0031	65.024	2	NA	NA	NA	0	0	0	0	0	0	4.7	0	0	0	4.7	0	6818900	3138200	3680700	0	0	0	0	0	0	0	0	0	0	0	0	0	0	0	779100	514370	264730	0	0	0	0	0	0	0	0	0	6039800	2623800	3415900	0	0	0
E1BT61		E1BT61	4	4	4		UBA3	>tr|E1BT61|E1BT61_CHICK UBA3 OS=Gallus gallus GN=UBA3 PE=4 SV=1	1	4	4	4	0	0	1	2	0	0	2	2	1	0	3	0	0	1	2	0	0	2	2	1	0	3	0	0	1	2	0	0	2	2	1	0	3	14.3	14.3	14.3	51.639	463	463			1	2			4	2	2		4	4.69E-44	1.0378	0.81054	66.272	13	NA	NA	NA	0	NA	NA	NA	0	NA	NA	NA	1	0.72356	0.67349	24.626	2	NA	NA	NA	0	NA	NA	NA	0	2.2597	2.7347	88.441	3	1.074	1.2683	6.6168	2	1.0464	0.79982	1.8827	2	NA	NA	NA	0	0.39843	0.65676	11.923	3	0	0	3.7	8.4	0	0	5.4	8.4	3.2	0	10.6	1609600000	881360000	728210000	0	0	0	0	0	0	106380000	42766000	63618000	16889000	10601000	6288200	0	0	0	0	0	0	751020000	341330000	409690000	1053700	416410	637290	164630000	74225000	90409000	0	0	0	569580000	412020000	157570000
E1BT63		E1BT63	93	93	93		NOL8	>tr|E1BT63|E1BT63_CHICK NOL8 OS=Gallus gallus GN=NOL8 PE=4 SV=2	1	93	93	93	53	59	56	45	0	21	40	46	40	30	48	53	59	56	45	0	21	40	46	40	30	48	53	59	56	45	0	21	40	46	40	30	48	60.9	60.9	60.9	132.48	1164	1164	128	161	128	101		43	80	77	89	81	120	0	0.84281	0.97345	22.006	845	0.78626	0.94789	20.046	109	0.94136	1.0081	17.242	138	0.97967	0.89588	18.337	112	1.1671	1.1535	15.962	92	NA	NA	NA	0	0.51928	0.92426	17.718	39	0.83735	1.0046	16.181	66	0.68986	0.9166	28.412	72	1.411	1.111	18.019	70	0.51671	0.66949	15.406	49	0.59757	0.983	11.406	98	45	50	43	42.4	0	23.2	33.7	39.3	33.1	31.7	42.2	2.22E+11	1.20E+11	1.02E+11	50086000000	28858000000	21228000000	50451000000	25356000000	25095000000	32248000000	16319000000	15929000000	11904000000	5571600000	6332000000	0	0	0	995660000	643370000	352290000	15273000000	7855300000	7417300000	1527700000	955020000	572690000	12834000000	5103600000	7730200000	527240000	344500000	182730000	46262000000	28769000000	17493000000
E1BT66;R4GHL5		E1BT66;R4GHL5	12;12	12;12	12;12		TAF15	>tr|E1BT66|E1BT66_CHICK TAF15 OS=Gallus gallus GN=TAF15 PE=4 SV=1;>tr|R4GHL5|R4GHL5_CHICK TAF15 OS=Gallus gallus GN=TAF15 PE=4 SV=1	2	12	12	12	4	4	7	5	1	0	3	8	2	0	4	4	4	7	5	1	0	3	8	2	0	4	4	4	7	5	1	0	3	8	2	0	4	33.9	33.9	33.9	47.84	443	443;445	7	10	20	19	1		4	10	2		7	8.28E-209	0.65384	0.72972	65.925	65	1.3537	1.6084	19.899	6	0.98837	1.044	10.382	10	0.70037	0.6145	22.92	15	0.34293	0.34166	17.189	12	NA	NA	NA	1	NA	NA	NA	0	0.67093	0.81188	10.075	4	0.20324	0.23662	88.928	9	NA	NA	NA	1	NA	NA	NA	0	0.57032	0.93428	11.506	7	11.7	11.7	24.6	15.8	3.2	0	7	21.9	7	0	11.7	12154000000	7552200000	4602100000	1474800000	744140000	730700000	1968000000	1028200000	939810000	3456300000	2026900000	1429400000	3630500000	2794700000	835870000	445900	213140	232770	0	0	0	486870000	296310000	190560000	57368000	52765000	4603200	336100000	154850000	181250000	0	0	0	743830000	454220000	289610000
E1BT69		E1BT69	6	6	6			>tr|E1BT69|E1BT69_CHICK Uncharacterized protein (Fragment) OS=Gallus gallus PE=4 SV=2	1	6	6	6	0	0	5	5	0	0	0	0	0	0	0	0	0	5	5	0	0	0	0	0	0	0	0	0	5	5	0	0	0	0	0	0	0	23.6	23.6	23.6	42.618	364	364			11	8								4.30E-125	1.2908	1.2184	27.665	16	NA	NA	NA	0	NA	NA	NA	0	1.6496	1.4866	25.98	9	1.0852	1.0696	25.788	7	NA	NA	NA	0	NA	NA	NA	0	NA	NA	NA	0	NA	NA	NA	0	NA	NA	NA	0	NA	NA	NA	0	NA	NA	NA	0	0	0	21.2	23.1	0	0	0	0	0	0	0	828850000	310080000	518770000	0	0	0	0	0	0	550010000	178060000	371950000	278840000	132020000	146810000	0	0	0	0	0	0	0	0	0	0	0	0	0	0	0	0	0	0	0	0	0
E1BT70		E1BT70	22	21	21		UBP1	>tr|E1BT70|E1BT70_CHICK UBP1 OS=Gallus gallus GN=UBP1 PE=2 SV=2	1	22	21	21	13	12	14	19	0	1	6	5	4	4	13	12	12	13	18	0	1	6	5	4	4	13	12	12	13	18	0	1	6	5	4	4	13	48.8	47.5	47.5	60.482	537	537	24	27	35	75		7	7	7	6	7	33	0	0.93143	1.044	43.57	192	0.66383	0.81335	15.809	22	0.63027	0.65349	21.648	25	1.8043	1.6818	37.375	30	1.2385	1.2434	21.841	64	NA	NA	NA	0	NA	NA	NA	1	0.72004	0.86242	32.125	4	0.92955	1.2611	11.037	7	0.65864	0.53687	114.28	3	0.55104	0.70091	17.277	7	0.47155	0.7746	34.568	29	30.7	33	40	47.5	0	2.2	17.1	10.8	12.1	11	35.6	38129000000	19821000000	18308000000	3747200000	2245500000	1501700000	6380900000	3914000000	2466800000	7412500000	2908800000	4503700000	13141000000	5747500000	7393300000	0	0	0	18757000	13733000	5023800	343300000	172530000	170780000	42583000	21599000	20984000	361710000	228720000	132990000	24594000	14096000	10497000	6656800000	4554500000	2102300000
E1BT72		E1BT72	50	50	50		NVL	>tr|E1BT72|E1BT72_CHICK NVL OS=Gallus gallus GN=NVL PE=2 SV=2	1	50	50	50	5	2	23	14	1	17	12	27	14	13	20	5	2	23	14	1	17	12	27	14	13	20	5	2	23	14	1	17	12	27	14	13	20	60.9	60.9	60.9	93.699	844	844	5	3	51	38	2	31	17	35	24	25	23	0	0.77073	0.92899	47.364	211	3.0018	3.6708	115.58	2	0.99192	1.0118	41.711	3	0.9578	0.88726	23.117	41	1.1621	1.1829	38.856	33	0.96148	1.7501	6.539	2	0.63242	1.1028	15.81	30	1.1275	1.3255	17.422	9	0.32573	0.43075	20.25	35	1.1187	0.82036	24.181	15	0.55418	0.72963	23.957	25	0.63665	1.032	49.734	16	8.4	4	32.9	24.5	1.1	27	19.3	39.8	21.2	20.7	30.8	10297000000	5229400000	5067200000	115930000	21000000	94933000	148890000	77866000	71026000	3567900000	1798700000	1769200000	1626600000	775830000	850810000	2989800	1386400	1603500	305690000	186020000	119670000	1193600000	572880000	620670000	95159000	69304000	25855000	1702700000	772050000	930610000	141630000	89133000	52499000	1395500000	865200000	530310000
E1BT75;Q5ZIN3		E1BT75;Q5ZIN3	13;11	13;11	13;11		EXOC7	>tr|E1BT75|E1BT75_CHICK EXOC7 OS=Gallus gallus GN=EXOC7 PE=2 SV=2;>tr|Q5ZIN3|Q5ZIN3_CHICK EXOC7 RCJMB04_24l22 OS=Gallus gallus GN=EXOC7 PE=2 SV=1	2	13	13	13	0	0	8	3	0	0	1	6	2	0	2	0	0	8	3	0	0	1	6	2	0	2	0	0	8	3	0	0	1	6	2	0	2	26.7	26.7	26.7	79.026	688	688;682			9	5			2	7	2		3	2.13E-62	0.57934	0.74059	55.186	20	NA	NA	NA	0	NA	NA	NA	0	0.40437	0.37126	82.9	5	0.40831	0.3953	5.4611	3	NA	NA	NA	0	NA	NA	NA	0	NA	NA	NA	1	0.66455	0.88932	14.115	7	NA	NA	NA	1	NA	NA	NA	0	0.41542	0.72111	41.088	3	0	0	17.4	5.5	0	0	1.7	12.4	3.5	0	3.2	652680000	393530000	259150000	0	0	0	0	0	0	236530000	126590000	109950000	110770000	79807000	30966000	0	0	0	0	0	0	50249000	18712000	31537000	19894000	10905000	8989800	60437000	33706000	26731000	0	0	0	174800000	123820000	50977000
E1BT81		E1BT81	35	35	35		GLE1	>tr|E1BT81|E1BT81_CHICK Uncharacterized protein OS=Gallus gallus PE=4 SV=2	1	35	35	35	1	1	25	13	0	9	4	15	5	4	11	1	1	25	13	0	9	4	15	5	4	11	1	1	25	13	0	9	4	15	5	4	11	50.3	50.3	50.3	82.75	723	723	1	1	44	17		14	6	19	7	7	14	9.43E-230	0.65679	0.80478	55.381	107	NA	NA	NA	1	NA	NA	NA	1	1.4016	1.2492	57.911	35	0.87177	0.86483	31.568	13	NA	NA	NA	0	0.33575	0.58734	21.896	14	1.0502	1.2808	2.2246	3	0.39837	0.55229	41.185	19	1.2639	0.98134	12.128	3	0.34943	0.44564	10.06	7	0.46085	0.75434	68.266	11	1.5	2.5	36	21.9	0	14	6.9	27	8.2	5.9	20.2	6598200000	2703700000	3894600000	21745000	10684000	11061000	38731000	30372000	8359100	3801800000	1205400000	2596400000	1049800000	554860000	494940000	0	0	0	121010000	89049000	31964000	196010000	98181000	97829000	66410000	47074000	19337000	146900000	62815000	84088000	23570000	17440000	6130400	1132200000	587770000	544480000
E1BT83		E1BT83	5	5	5		CLUAP1	>tr|E1BT83|E1BT83_CHICK CLUAP1 OS=Gallus gallus GN=CLUAP1 PE=4 SV=2	1	5	5	5	0	0	3	4	0	0	0	0	2	0	1	0	0	3	4	0	0	0	0	2	0	1	0	0	3	4	0	0	0	0	2	0	1	13.1	13.1	13.1	47.631	413	413			6	6					2		2	1.47E-25	1.8642	1.8275	32.154	9	NA	NA	NA	0	NA	NA	NA	0	1.3072	1.1795	34.314	3	2.0819	2.0004	16.732	5	NA	NA	NA	0	NA	NA	NA	0	NA	NA	NA	0	NA	NA	NA	0	NA	NA	NA	0	NA	NA	NA	0	NA	NA	NA	1	0	0	7	12.6	0	0	0	0	7.5	0	3.6	586790000	239620000	347180000	0	0	0	0	0	0	268560000	97854000	170710000	186020000	63200000	122820000	0	0	0	0	0	0	0	0	0	0	0	0	0	0	0	0	0	0	132210000	78562000	53643000
E1BT84		E1BT84	25	25	25		WDR33	>tr|E1BT84|E1BT84_CHICK Uncharacterized protein OS=Gallus gallus PE=4 SV=2	1	25	25	25	5	12	20	9	0	1	3	2	4	0	7	5	12	20	9	0	1	3	2	4	0	7	5	12	20	9	0	1	3	2	4	0	7	24.6	24.6	24.6	136.37	1245	1245	8	23	38	13		1	5	2	6		10	1.65E-279	0.93206	1.0389	44.297	81	0.80069	1.0024	16.875	7	0.87586	0.93667	20.081	16	1.9646	1.8268	43.514	28	0.93903	0.91836	11.056	10	NA	NA	NA	0	NA	NA	NA	1	0.77865	0.9193	6.5052	4	0.3358	0.43612	38.465	2	1.263	1.0132	18.275	3	NA	NA	NA	0	0.53601	0.84178	34.789	10	5.1	13.7	22.6	10.8	0	0.8	2.7	1.8	3.7	0	7	3965500000	1947600000	2017900000	647600000	359330000	288270000	1199000000	615550000	583470000	1214200000	453160000	761060000	274730000	141110000	133620000	0	0	0	2731700	1363800	1367800	143650000	77468000	66187000	2326000	1680000	646000	98508000	46134000	52373000	0	0	0	382710000	251800000	130920000
E1BT94		E1BT94	2	2	2		NDUFB6	>tr|E1BT94|E1BT94_CHICK NDUFB6 OS=Gallus gallus GN=NDUFB6 PE=4 SV=1	1	2	2	2	0	0	1	2	0	2	0	0	0	0	1	0	0	1	2	0	2	0	0	0	0	1	0	0	1	2	0	2	0	0	0	0	1	22.7	22.7	22.7	14.917	128	128			1	3		2					1	9.14E-13	0.37191	0.56062	56.721	3	NA	NA	NA	0	NA	NA	NA	0	NA	NA	NA	0	NA	NA	NA	1	NA	NA	NA	0	NA	NA	NA	1	NA	NA	NA	0	NA	NA	NA	0	NA	NA	NA	0	NA	NA	NA	0	NA	NA	NA	1	0	0	14.8	22.7	0	22.7	0	0	0	0	7.8	57532000	42065000	15467000	0	0	0	0	0	0	0	0	0	6594000	4775200	1818900	0	0	0	1893600	1207600	686000	0	0	0	0	0	0	0	0	0	0	0	0	49044000	36082000	12962000
E1BT98		E1BT98	2	2	2		C28H19orf6	>tr|E1BT98|E1BT98_CHICK Uncharacterized protein OS=Gallus gallus GN=C28H19orf6 PE=4 SV=2	1	2	2	2	0	0	1	0	0	0	0	0	1	0	0	0	0	1	0	0	0	0	0	1	0	0	0	0	1	0	0	0	0	0	1	0	0	7.9	7.9	7.9	68.936	617	617			1						1			1.69E-08	NA	NA	NA	1	NA	NA	NA	0	NA	NA	NA	0	NA	NA	NA	1	NA	NA	NA	0	NA	NA	NA	0	NA	NA	NA	0	NA	NA	NA	0	NA	NA	NA	0	NA	NA	NA	0	NA	NA	NA	0	NA	NA	NA	0	0	0	3.7	0	0	0	0	0	4.2	0	0	14855000	6240700	8613900	0	0	0	0	0	0	14855000	6240700	8613900	0	0	0	0	0	0	0	0	0	0	0	0	0	0	0	0	0	0	0	0	0	0	0	0
E1BTA0		E1BTA0	10	10	10		COMT	>tr|E1BTA0|E1BTA0_CHICK COMT OS=Gallus gallus GN=COMT PE=4 SV=1	1	10	10	10	0	1	6	7	0	0	3	4	2	1	0	0	1	6	7	0	0	3	4	2	1	0	0	1	6	7	0	0	3	4	2	1	0	49.6	49.6	49.6	29.788	262	262		1	8	9			4	4	2	1		5.15E-86	0.45303	0.52686	80.107	25	NA	NA	NA	0	NA	NA	NA	1	0.44873	0.40305	41.124	8	0.27725	0.27725	16.381	7	NA	NA	NA	0	NA	NA	NA	0	3.5087	4.0212	102.34	3	0.61145	0.82178	20.07	4	0.9001	0.69501	8.1043	2	NA	NA	NA	0	NA	NA	NA	0	0	4.2	31.7	35.9	0	0	13.4	23.3	9.5	4.2	0	1154300000	690250000	464090000	0	0	0	30895000	19972000	10923000	581130000	366270000	214860000	208210000	157210000	50999000	0	0	0	0	0	0	209780000	81002000	128780000	5734300	3505400	2228900	118310000	62023000	56292000	274540	274540	0	0	0	0
E1BTA5		E1BTA5	15	15	15		COG5	>tr|E1BTA5|E1BTA5_CHICK COG5 OS=Gallus gallus GN=COG5 PE=2 SV=2	1	15	15	15	0	0	10	4	0	2	2	2	1	0	4	0	0	10	4	0	2	2	2	1	0	4	0	0	10	4	0	2	2	2	1	0	4	24.5	24.5	24.5	90.731	817	817			15	4		2	3	2	1		4	1.78E-147	0.63901	0.72498	54.015	20	NA	NA	NA	0	NA	NA	NA	0	0.58925	0.53596	31.458	10	0.502	0.49291	3.3783	2	NA	NA	NA	0	NA	NA	NA	1	1.8911	2.2324	34.761	2	0.76116	0.97172	0.58652	2	NA	NA	NA	1	NA	NA	NA	0	0.52102	0.83147	4.7245	2	0	0	16.9	6.5	0	2.9	3.9	4.4	1.3	0	8.4	935650000	458210000	477450000	0	0	0	0	0	0	502550000	290640000	211910000	101770000	59498000	42272000	0	0	0	1667800	596910	1070900	248010000	55611000	192400000	1001100	614910	386180	18427000	9263900	9163500	0	0	0	62225000	41980000	20245000
E1BTB3		E1BTB3	3	3	3		GEMIN8	>tr|E1BTB3|E1BTB3_CHICK GEMIN8 OS=Gallus gallus GN=GEMIN8 PE=4 SV=2	1	3	3	3	0	0	1	0	0	1	1	0	1	0	2	0	0	1	0	0	1	1	0	1	0	2	0	0	1	0	0	1	1	0	1	0	2	11.6	11.6	11.6	30.34	250	250			1			1	1		1		3	4.65E-09	0.52471	0.81179	67.452	5	NA	NA	NA	0	NA	NA	NA	0	NA	NA	NA	1	NA	NA	NA	0	NA	NA	NA	0	NA	NA	NA	1	NA	NA	NA	1	NA	NA	NA	0	NA	NA	NA	0	NA	NA	NA	0	0.55086	0.90474	5.718	2	0	0	2.8	0	0	3.2	2.8	0	2.8	0	8.8	187190000	126290000	60899000	0	0	0	0	0	0	47248000	37666000	9581600	0	0	0	0	0	0	8156200	5977500	2178700	50055000	32825000	17230000	0	0	0	0	0	0	0	0	0	81733000	49825000	31908000
E1BTB6		E1BTB6	11	11	11		FANCB	>tr|E1BTB6|E1BTB6_CHICK FANCB OS=Gallus gallus GN=FANCB PE=2 SV=2	1	11	11	11	2	0	0	3	0	1	1	1	1	0	8	2	0	0	3	0	1	1	1	1	0	8	2	0	0	3	0	1	1	1	1	0	8	12	12	12	107.05	965	965	2			3		1	1	1	2		8	3.40E-34	0.77089	0.92256	30.702	15	1.4462	1.6789	3.3995	2	NA	NA	NA	0	NA	NA	NA	0	0.9852	0.96295	11.116	3	NA	NA	NA	0	NA	NA	NA	1	NA	NA	NA	1	NA	NA	NA	0	1.07	0.89997	34.25	2	NA	NA	NA	0	0.48949	0.79372	16.719	6	2.9	0	0	3.8	0	1	0.9	0.8	1.9	0	9.2	713000000	415880000	297120000	63297000	27920000	35377000	0	0	0	0	0	0	126590000	55237000	71354000	0	0	0	544230	246420	297820	28254000	22413000	5840500	0	0	0	20372000	6770300	13602000	0	0	0	473940000	303290000	170650000
E1BTC5;F1NWP7		E1BTC5;F1NWP7	25;16	23;15	22;14		LOC419429	>tr|E1BTC5|E1BTC5_CHICK Tyrosine-protein phosphatase non-receptor type OS=Gallus gallus GN=LOC419429 PE=2 SV=1;>tr|F1NWP7|F1NWP7_CHICK Uncharacterized protein OS=Gallus gallus GN=LOC419429 PE=2 SV=2	2	25	23	22	4	3	2	3	0	0	6	8	6	0	14	2	2	1	2	0	0	5	8	4	0	13	2	2	1	2	0	0	5	8	4	0	12	43.1	41.2	39.4	68.041	592	592;427	2	4	1	2			6	9	4		21	1.91E-299	0.46937	0.57934	59.557	41	NA	NA	NA	1	0.46163	0.49039	38.979	4	NA	NA	NA	1	0.71839	0.70991	35.505	2	NA	NA	NA	0	NA	NA	NA	0	1.3315	1.5232	27.669	3	1.0451	1.3659	88.57	9	0.58928	0.42411	24.225	2	NA	NA	NA	0	0.32073	0.52395	39.052	19	8.6	4.1	3.9	7.1	0	0	12.8	20.3	11.5	0	30.9	1465100000	1054700000	410410000	51087000	28267000	22819000	28410000	17328000	11082000	14249000	7134400	7114700	35915000	20267000	15648000	0	0	0	0	0	0	58042000	22205000	35837000	86657000	74098000	12559000	68550000	36822000	31728000	0	0	0	1122200000	848600000	273620000
E1BTD5		E1BTD5	13	13	12		STT3B	>tr|E1BTD5|E1BTD5_CHICK STT3B OS=Gallus gallus GN=STT3B PE=2 SV=2	1	13	13	12	6	4	3	9	0	1	4	0	3	0	8	6	4	3	9	0	1	4	0	3	0	8	6	4	3	8	0	1	4	0	3	0	8	18.6	18.6	17.6	82.862	721	721	11	5	6	21		1	4		5		12	3.33E-81	0.95562	1.0912	46.24	44	1.4626	1.7569	6.5887	6	0.55064	0.59296	24.384	3	1.3573	1.2536	29.234	4	1.01	1.0202	51.323	14	NA	NA	NA	0	NA	NA	NA	1	0.92222	1.1543	7.3769	3	NA	NA	NA	0	2.0055	1.6174	6.3745	3	NA	NA	NA	0	0.48061	0.80128	48.257	10	8.9	7.8	6.2	15.7	0	1	4.9	0	3.9	0	13.2	4042800000	2028400000	2014400000	571840000	235000000	336850000	103300000	69814000	33484000	213460000	92557000	120900000	1014400000	497470000	516910000	0	0	0	2711800	1220800	1490900	409740000	214920000	194820000	0	0	0	246020000	83518000	162510000	0	0	0	1481400000	833940000	647410000
E1BTE2		E1BTE2	2	2	2		SERPINB5	>tr|E1BTE2|E1BTE2_CHICK SERPINB5 OS=Gallus gallus GN=SERPINB5 PE=3 SV=2	1	2	2	2	0	0	0	0	0	0	1	0	0	1	0	0	0	0	0	0	0	1	0	0	1	0	0	0	0	0	0	0	1	0	0	1	0	6.4	6.4	6.4	42.645	377	377							1			2		2.79E-06	0.18833	0.22662	221.44	3	NA	NA	NA	0	NA	NA	NA	0	NA	NA	NA	0	NA	NA	NA	0	NA	NA	NA	0	NA	NA	NA	0	NA	NA	NA	1	NA	NA	NA	0	NA	NA	NA	0	0.051233	0.06362	179.65	2	NA	NA	NA	0	0	0	0	0	0	0	3.7	0	0	2.7	0	27856000	17991000	9864600	0	0	0	0	0	0	0	0	0	0	0	0	0	0	0	0	0	0	16053000	6440200	9612600	0	0	0	0	0	0	11803000	11551000	251960	0	0	0
E1BTF5		E1BTF5	25	25	25		AGK	>tr|E1BTF5|E1BTF5_CHICK AGK OS=Gallus gallus GN=AGK PE=2 SV=2	1	25	25	25	10	7	15	15	1	4	6	9	3	3	10	10	7	15	15	1	4	6	9	3	3	10	10	7	15	15	1	4	6	9	3	3	10	56.9	56.9	56.9	51.141	457	457	11	10	30	32	2	7	9	10	5	4	17	0	0.71116	0.87744	32.54	110	1.025	1.2171	37.325	8	0.58417	0.62504	42.328	10	1.0261	0.92235	26.148	24	0.64004	0.61742	29.298	23	0.73701	1.3541	44.258	2	0.5694	1.0048	8.5671	7	0.82722	0.97634	18.294	6	0.73033	1.0002	11.999	9	1.7918	1.3383	41.207	4	0.72252	0.93745	5.2748	4	0.47446	0.78463	22.667	13	30	25.6	38.3	42.7	2	14.9	20.8	32.4	8.1	11.6	30.2	9733600000	5283800000	4449800000	1178300000	559740000	618590000	1589400000	781770000	807670000	2060000000	999720000	1060300000	1850400000	1132100000	718360000	6912400	4196600	2715800	107940000	72073000	35867000	790500000	450640000	339870000	22662000	12730000	9931900	485760000	189970000	295790000	11030000	6433500	4596200	1630600000	1074400000	556140000
E1BTG1		E1BTG1	27	27	27		RPL12	>tr|E1BTG1|E1BTG1_CHICK RPL12 OS=Gallus gallus GN=RPL12 PE=3 SV=2	1	27	27	27	12	13	14	11	7	10	12	21	9	9	12	12	13	14	11	7	10	12	21	9	9	12	12	13	14	11	7	10	12	21	9	9	12	93.3	93.3	93.3	17.737	165	165	67	74	136	92	63	72	150	68	133	57	83	0	0.7288	0.926	55.719	693	0.79065	0.94308	45.885	41	1.1687	1.2379	9.2453	52	0.43424	0.39319	41.981	85	1.1517	1.1275	16.195	65	0.56888	1.0427	9.3597	47	0.61566	1.0712	45.14	49	0.78521	0.90839	61.265	103	0.46793	0.63316	22.979	60	0.95712	0.77223	45.129	91	0.73342	0.95399	93.219	42	0.63944	1.0339	17.955	58	69.1	73.3	69.1	67.9	58.8	69.1	69.1	93.3	69.1	69.1	67.9	3.81E+11	2.09E+11	1.72E+11	50586000000	28103000000	22484000000	59553000000	26950000000	32603000000	47803000000	33022000000	14781000000	36570000000	16954000000	19616000000	2868200000	1795400000	1072800000	9223900000	4478400000	4745500000	42572000000	23064000000	19508000000	2400400000	1626300000	774150000	33365000000	17093000000	16272000000	5120900000	1436400000	3684500000	90849000000	54422000000	36427000000
E1BTG5		E1BTG5	5	5	5		LOC100857982	>tr|E1BTG5|E1BTG5_CHICK Uncharacterized protein OS=Gallus gallus GN=LOC100857982 PE=4 SV=1	1	5	5	5	1	2	2	2	0	1	0	0	0	0	2	1	2	2	2	0	1	0	0	0	0	2	1	2	2	2	0	1	0	0	0	0	2	37.4	37.4	37.4	20.826	187	187	1	4	3	4		2					3	1.20E-73	0.96797	1.1114	11.817	13	NA	NA	NA	1	1.1501	1.1781	11.273	2	1.1999	1.1033	7.5963	2	0.98516	1.1383	17.874	3	NA	NA	NA	0	0.68796	1.1485	4.6484	2	NA	NA	NA	0	NA	NA	NA	0	NA	NA	NA	0	NA	NA	NA	0	0.62777	0.9951	7.8471	3	5.3	10.2	26.2	21.9	0	4.8	0	0	0	0	22.5	685410000	328730000	356680000	39581000	18825000	20756000	325300000	141960000	183350000	121320000	53705000	67619000	92033000	47048000	44985000	0	0	0	2179000	1291000	888100	0	0	0	0	0	0	0	0	0	0	0	0	104990000	65903000	39083000
E1BTG6		E1BTG6	3	3	3	O-acyltransferase		>tr|E1BTG6|E1BTG6_CHICK O-acyltransferase OS=Gallus gallus GN=SOAT1 PE=2 SV=2	1	3	3	3	3	0	0	0	0	0	0	0	1	0	1	3	0	0	0	0	0	0	0	1	0	1	3	0	0	0	0	0	0	0	1	0	1	8.3	8.3	8.3	64.033	551	551	3								1		2	2.65E-51	0.42713	0.44461	55.889	6	0.34953	0.43455	18.786	3	NA	NA	NA	0	NA	NA	NA	0	NA	NA	NA	0	NA	NA	NA	0	NA	NA	NA	0	NA	NA	NA	0	NA	NA	NA	0	NA	NA	NA	1	NA	NA	NA	0	0.69087	1.1365	1.6353	2	8.3	0	0	0	0	0	0	0	2.9	0	2.9	138900000	99456000	39446000	78615000	63642000	14973000	0	0	0	0	0	0	0	0	0	0	0	0	0	0	0	0	0	0	0	0	0	7843700	4192900	3650800	0	0	0	52443000	31622000	20821000
E1BTG7		E1BTG7	14	14	14		PHRF1	>tr|E1BTG7|E1BTG7_CHICK Uncharacterized protein OS=Gallus gallus GN=Gga.42304 PE=4 SV=2	1	14	14	14	2	3	11	3	2	0	1	1	2	0	3	2	3	11	3	2	0	1	1	2	0	3	2	3	11	3	2	0	1	1	2	0	3	10.5	10.5	10.5	185.19	1674	1674	2	3	18	5	3		1	1	2		5	1.44E-77	0.96827	1.0757	65.338	26	NA	NA	NA	1	0.90059	0.93897	11.638	2	2.3611	2.128	34.654	10	0.62731	0.59826	111.81	4	NA	NA	NA	1	NA	NA	NA	0	NA	NA	NA	0	NA	NA	NA	1	0.65175	0.52708	15.851	2	NA	NA	NA	0	0.63959	1.0749	15.419	5	2.3	2.6	9	2.6	1.1	0	0.7	0.7	1.3	0	3	1393900000	561250000	832600000	41326000	22202000	19124000	44856000	25459000	19397000	890940000	267340000	623600000	167590000	92713000	74880000	4249500	3701400	548070	0	0	0	0	0	0	790950	555570	235380	37892000	21230000	16662000	0	0	0	206200000	128050000	78156000
E1BTH6		E1BTH6	7	7	7		ASAP1	>tr|E1BTH6|E1BTH6_CHICK ASAP1 OS=Gallus gallus GN=ASAP1 PE=4 SV=2	1	7	7	7	0	0	3	3	0	0	0	2	0	1	2	0	0	3	3	0	0	0	2	0	1	2	0	0	3	3	0	0	0	2	0	1	2	9.1	9.1	9.1	125.64	1129	1129			3	3				2		1	2	4.20E-28	0.70239	0.91389	69.812	8	NA	NA	NA	0	NA	NA	NA	0	0.57647	0.53498	56.115	2	NA	NA	NA	1	NA	NA	NA	0	NA	NA	NA	0	NA	NA	NA	0	1.1249	1.4773	3.0817	2	NA	NA	NA	0	NA	NA	NA	1	0.75203	1.2257	21.907	2	0	0	5.1	3.9	0	0	0	2.8	0	1	2.3	295010000	195820000	99194000	0	0	0	0	0	0	82847000	52298000	30549000	22786000	18578000	4207700	0	0	0	0	0	0	0	0	0	1975800	912300	1063500	0	0	0	26439000	24322000	2117500	160960000	99707000	61256000
E1BTH8		E1BTH8	3	3	3		PSMG3	>tr|E1BTH8|E1BTH8_CHICK PSMG3 OS=Gallus gallus GN=PSMG3 PE=4 SV=2	1	3	3	3	0	0	0	0	0	0	1	1	0	0	2	0	0	0	0	0	0	1	1	0	0	2	0	0	0	0	0	0	1	1	0	0	2	48.8	48.8	48.8	13.386	125	125							1	1			2	6.69E-20	0.72156	1.0432	59.227	4	NA	NA	NA	0	NA	NA	NA	0	NA	NA	NA	0	NA	NA	NA	0	NA	NA	NA	0	NA	NA	NA	0	NA	NA	NA	1	NA	NA	NA	1	NA	NA	NA	0	NA	NA	NA	0	0.40719	0.62886	16.699	2	0	0	0	0	0	0	12	19.2	0	0	29.6	90814000	44120000	46695000	0	0	0	0	0	0	0	0	0	0	0	0	0	0	0	0	0	0	36539000	9320000	27219000	749700	430740	318960	0	0	0	0	0	0	53526000	34369000	19157000
E1BTI0		E1BTI0	5	5	5		GPAM	>tr|E1BTI0|E1BTI0_CHICK GPAM OS=Gallus gallus GN=GPAM PE=4 SV=1	1	5	5	5	4	2	0	0	0	0	0	0	0	0	2	4	2	0	0	0	0	0	0	0	0	2	4	2	0	0	0	0	0	0	0	0	2	7	7	7	94.208	828	828	4	2									2	3.19E-18	0.50408	0.59729	49.465	5	0.52283	0.62645	6.741	2	0.30352	0.31669	30.446	2	NA	NA	NA	0	NA	NA	NA	0	NA	NA	NA	0	NA	NA	NA	0	NA	NA	NA	0	NA	NA	NA	0	NA	NA	NA	0	NA	NA	NA	0	NA	NA	NA	1	5.7	2.5	0	0	0	0	0	0	0	0	2.8	177810000	130070000	47740000	49735000	33322000	16413000	112390000	86510000	25881000	0	0	0	0	0	0	0	0	0	0	0	0	0	0	0	0	0	0	0	0	0	0	0	0	15681000	10236000	5445400
E1BTJ1		E1BTJ1	8	4	4	Glycylpeptide N-tetradecanoyltransferase	NMT2	>tr|E1BTJ1|E1BTJ1_CHICK Glycylpeptide N-tetradecanoyltransferase OS=Gallus gallus GN=NMT2 PE=3 SV=1	1	8	4	4	0	2	2	1	0	0	1	0	0	0	5	0	1	2	0	0	0	0	0	0	0	1	0	1	2	0	0	0	0	0	0	0	1	16.7	11.8	11.8	56.809	498	498		1	3								1	5.20E-46	0.35287	0.59014	37.408	3	NA	NA	NA	0	NA	NA	NA	1	NA	NA	NA	1	NA	NA	NA	0	NA	NA	NA	0	NA	NA	NA	0	NA	NA	NA	0	NA	NA	NA	0	NA	NA	NA	0	NA	NA	NA	0	NA	NA	NA	1	0	5.4	6	2.8	0	0	2.8	0	0	0	8	64555000	44420000	20135000	0	0	0	31178000	23774000	7404800	22618000	13074000	9544100	0	0	0	0	0	0	0	0	0	0	0	0	0	0	0	0	0	0	0	0	0	10759000	7572600	3186500
E1BTJ9		E1BTJ9	23	23	21		Gga.19669	>tr|E1BTJ9|E1BTJ9_CHICK Uncharacterized protein OS=Gallus gallus GN=Gga.19669 PE=4 SV=2	1	23	23	21	1	3	9	11	0	4	6	12	5	0	9	1	3	9	11	0	4	6	12	5	0	9	1	3	8	10	0	3	5	10	4	0	8	29.7	29.7	27.1	107.49	956	956	1	4	14	20		5	8	19	6		11	2.15E-171	0.62383	0.78476	66.938	63	NA	NA	NA	0	1.0908	1.157	33.634	2	0.40056	0.36978	67.866	11	0.615	0.61269	99.35	10	NA	NA	NA	0	1.2346	2.0731	46.089	3	1.2337	1.4945	7.2925	4	0.57008	0.78476	27.404	19	1.0108	0.81709	23.708	4	NA	NA	NA	0	0.55395	0.89969	39.036	10	1	2.5	10.4	19.1	0	6.9	7.3	21.1	5.3	0	10.9	2627100000	1479600000	1147500000	0	0	0	49481000	23946000	25535000	948090000	380530000	567560000	725800000	569550000	156250000	0	0	0	5226900	2338700	2888100	236380000	106780000	129600000	25805000	16116000	9689000	165450000	80352000	85099000	0	0	0	470910000	300000000	170910000
E1BTK3		E1BTK3	3	3	3		ZCRB1	>tr|E1BTK3|E1BTK3_CHICK ZCRB1 OS=Gallus gallus GN=ZCRB1 PE=4 SV=1	1	3	3	3	0	0	0	2	0	0	1	1	0	0	1	0	0	0	2	0	0	1	1	0	0	1	0	0	0	2	0	0	1	1	0	0	1	20.4	20.4	20.4	24.474	216	216				2			1	1			2	2.02E-30	0.69459	0.86316	27.422	3	NA	NA	NA	0	NA	NA	NA	0	NA	NA	NA	0	NA	NA	NA	0	NA	NA	NA	0	NA	NA	NA	0	NA	NA	NA	0	NA	NA	NA	1	NA	NA	NA	0	NA	NA	NA	0	0.59949	1.0122	36.535	2	0	0	0	15.7	0	0	8.8	4.6	0	0	8.8	103380000	61281000	42098000	0	0	0	0	0	0	0	0	0	0	0	0	0	0	0	0	0	0	0	0	0	881380	508140	373240	0	0	0	0	0	0	102500000	60772000	41725000
E1BTK8		E1BTK8	22	22	22		EIF4ENIF1	>tr|E1BTK8|E1BTK8_CHICK EIF4ENIF1 OS=Gallus gallus GN=EIF4ENIF1 PE=4 SV=1	1	22	22	22	0	1	14	8	0	0	2	7	2	0	7	0	1	14	8	0	0	2	7	2	0	7	0	1	14	8	0	0	2	7	2	0	7	32.3	32.3	32.3	108.27	987	987		2	26	17			3	8	2		8	0	0.50341	0.60924	64.524	52	NA	NA	NA	0	0.7727	0.82	8.9227	2	0.30087	0.2579	25.416	19	0.75507	0.77019	30.96	12	NA	NA	NA	0	NA	NA	NA	0	0.82061	1.0292	142.97	3	0.53436	0.68864	20.568	8	0.47292	0.35047	77.539	2	NA	NA	NA	0	0.51222	0.88268	62.189	6	0	2	21.8	14.6	0	0	3.6	11.6	3.7	0	12.3	3387600000	2480800000	906790000	0	0	0	50127000	26053000	24074000	1655400000	1248700000	406750000	454060000	252670000	201390000	0	0	0	0	0	0	767790000	629670000	138110000	9785100	6158300	3626800	221510000	164690000	56820000	0	0	0	228900000	152890000	76012000
E1BTL1		E1BTL1	50	50	50		AZI1	>tr|E1BTL1|E1BTL1_CHICK AZI1 OS=Gallus gallus GN=AZI1 PE=4 SV=2	1	50	50	50	7	13	32	40	0	0	1	2	3	2	10	7	13	32	40	0	0	1	2	3	2	10	7	13	32	40	0	0	1	2	3	2	10	50.6	50.6	50.6	124.5	1090	1090	7	15	66	111			1	3	6	2	11	0	1.0122	1.0158	52.934	166	1.2713	1.5098	41.049	3	1.3777	1.4902	24.891	11	1.9659	1.8416	35.222	47	0.91186	0.90534	37.482	88	NA	NA	NA	0	NA	NA	NA	0	NA	NA	NA	1	0.85978	1.0223	49.71	3	NA	NA	NA	1	0.58531	0.77743	67.05	2	0.43649	0.68848	99.435	10	10.9	17.2	36.9	43.7	0	0	1	3.4	3.4	2	12.8	16385000000	10089000000	6296900000	72676000	22295000	50381000	625370000	252130000	373240000	4039700000	1427600000	2612100000	8603500000	5553900000	3049500000	0	0	0	0	0	0	8658200	4058800	4599500	1376200	713670	662560	23206000	6032700	17174000	10851000	5506200	5345300	3000100000	2816300000	183880000
E1BTL2		E1BTL2	2	2	2		ITFG2	>tr|E1BTL2|E1BTL2_CHICK ITFG2 OS=Gallus gallus GN=ITFG2 PE=4 SV=1	1	2	2	2	2	0	0	0	0	0	0	0	0	0	1	2	0	0	0	0	0	0	0	0	0	1	2	0	0	0	0	0	0	0	0	0	1	7.4	7.4	7.4	50.619	460	460	3										3	1.37E-22	0.67602	1.0269	9.638	3	NA	NA	NA	1	NA	NA	NA	0	NA	NA	NA	0	NA	NA	NA	0	NA	NA	NA	0	NA	NA	NA	0	NA	NA	NA	0	NA	NA	NA	0	NA	NA	NA	0	NA	NA	NA	0	0.67061	1.0393	1.6937	2	7.4	0	0	0	0	0	0	0	0	0	4.1	80264000	43262000	37001000	27171000	14023000	13148000	0	0	0	0	0	0	0	0	0	0	0	0	0	0	0	0	0	0	0	0	0	0	0	0	0	0	0	53092000	29239000	23853000
E1BTL3		E1BTL3	9	9	9		RDH12	>tr|E1BTL3|E1BTL3_CHICK RDH12 OS=Gallus gallus GN=RDH12 PE=3 SV=2	1	9	9	9	3	4	4	3	0	4	5	7	5	0	5	3	4	4	3	0	4	5	7	5	0	5	3	4	4	3	0	4	5	7	5	0	5	29.4	29.4	29.4	36.068	326	326	5	5	6	5		4	7	8	6		8	3.21E-78	0.71535	0.68659	70.244	45	0.62928	0.75278	15.28	2	0.43878	0.47518	5.8337	4	0.67532	0.62146	32.803	5	0.64275	0.6078	12.846	5	NA	NA	NA	0	2.7626	4.7664	18.76	4	2.015	2.27	16.857	5	0.79992	1.0539	33.857	8	0.85132	0.67287	2.9834	5	NA	NA	NA	0	0.3601	0.60956	19.772	7	11.3	15.3	15.3	13.2	0	15.3	18.7	29.4	18.7	0	18.7	2167300000	1173200000	994080000	116180000	61689000	54495000	191170000	133060000	58118000	305100000	165360000	139740000	252960000	138850000	114110000	0	0	0	18377000	5430700	12946000	471060000	168850000	302200000	20313000	10763000	9549200	453820000	237230000	216600000	0	0	0	338330000	252000000	86327000
E1BTL6;F1NV54;F1NZC8;F1NP93;Q90964;E1C4G1		E1BTL6;F1NV54;F1NZC8;F1NP93;Q90964;E1C4G1	2;1;1;1;1;1	2;1;1;1;1;1	1;0;0;0;0;0	Forkhead box protein G1	FOXJ2;FOXN2;FOXN4;FOXG1;FOXN3	>tr|E1BTL6|E1BTL6_CHICK FOXJ2 OS=Gallus gallus GN=FOXJ2 PE=4 SV=2;>tr|F1NV54|F1NV54_CHICK FOXN2 OS=Gallus gallus GN=FOXN2 PE=2 SV=1;>tr|F1NZC8|F1NZC8_CHICK FOXN4 OS=Gallus gallus GN=FOXN4 PE=4 SV=2;>tr|F1NP93|F1NP93_CHICK Forkhead box protein G1 (Fragment)	6	2	2	1	0	0	1	0	0	0	1	0	0	0	0	0	0	1	0	0	0	1	0	0	0	0	0	0	0	0	0	0	1	0	0	0	0	3.5	3.5	2.4	65.459	593	593;175;315;407;451;599			1				1					6.89E-06	NA	NA	NA	1	NA	NA	NA	0	NA	NA	NA	0	NA	NA	NA	1	NA	NA	NA	0	NA	NA	NA	0	NA	NA	NA	0	NA	NA	NA	0	NA	NA	NA	0	NA	NA	NA	0	NA	NA	NA	0	NA	NA	NA	0	0	0	1.2	0	0	0	2.4	0	0	0	0	24393000	14949000	9444500	0	0	0	0	0	0	24393000	14949000	9444500	0	0	0	0	0	0	0	0	0	0	0	0	0	0	0	0	0	0	0	0	0	0	0	0
E1BTL9		E1BTL9	18	18	18		NMD3	>tr|E1BTL9|E1BTL9_CHICK NMD3 OS=Gallus gallus GN=NMD3 PE=4 SV=1	1	18	18	18	8	2	5	5	0	4	5	6	7	1	10	8	2	5	5	0	4	5	6	7	1	10	8	2	5	5	0	4	5	6	7	1	10	37.7	37.7	37.7	57.566	504	504	13	3	6	10		4	7	8	10	1	18	7.92E-181	0.65249	0.83497	50.188	55	0.63037	0.74838	21.373	5	1.246	1.2875	26.67	2	0.65948	0.57555	39.228	5	0.54237	0.5354	14.959	8	NA	NA	NA	0	1.4218	2.4556	17.644	4	1.9669	2.2871	46.198	3	0.69085	0.88924	28.094	8	1.1627	0.89643	33.093	7	NA	NA	NA	1	0.58345	0.94385	16.494	12	18.8	4.4	13.5	14.5	0	10.7	12.5	15.3	14.3	2	26.8	2601400000	1443600000	1157900000	307070000	170820000	136250000	249080000	97203000	151870000	259890000	163240000	96651000	197720000	123290000	74433000	0	0	0	27565000	11226000	16339000	131080000	45421000	85658000	11338000	6629700	4708300	390330000	174470000	215860000	1698000	1161700	536250	1025700000	650100000	375560000
E1BTM1		E1BTM1	18	18	18		ETF1	>tr|E1BTM1|E1BTM1_CHICK ETF1 OS=Gallus gallus GN=ETF1 PE=4 SV=1	1	18	18	18	10	6	0	7	0	1	6	4	9	0	14	10	6	0	7	0	1	6	4	9	0	14	10	6	0	7	0	1	6	4	9	0	14	55.6	55.6	55.6	49.03	437	437	16	12		11		1	8	5	18		24	0	0.72748	0.94644	38.845	74	0.59801	0.71421	30.278	14	1.0368	1.091	35.718	11	NA	NA	NA	0	1.266	1.2376	30.559	6	NA	NA	NA	0	NA	NA	NA	1	1.2098	1.4235	17.482	3	0.56124	0.76118	44.969	5	0.98405	0.80907	54.556	13	NA	NA	NA	0	0.60609	0.97556	29.344	21	37.3	17.6	0	23.8	0	2.3	16.2	9.8	25.9	0	46.9	9710300000	5464400000	4245900000	2376300000	1494700000	881590000	1580700000	832000000	748730000	0	0	0	698750000	320150000	378600000	0	0	0	2977400	1705500	1272000	208230000	94918000	113310000	19358000	11860000	7497800	1058600000	377940000	680640000	0	0	0	3765500000	2331200000	1434300000
E1BTM2		E1BTM2	2	2	2		HEMK1	>tr|E1BTM2|E1BTM2_CHICK HEMK1 OS=Gallus gallus GN=HEMK1 PE=2 SV=2	1	2	2	2	0	0	1	1	0	0	1	0	0	0	0	0	0	1	1	0	0	1	0	0	0	0	0	0	1	1	0	0	1	0	0	0	0	8	8	8	39.571	352	352			1	1			1					7.26E-10	0.33808	0.31874	10.585	2	NA	NA	NA	0	NA	NA	NA	0	NA	NA	NA	1	NA	NA	NA	1	NA	NA	NA	0	NA	NA	NA	0	NA	NA	NA	0	NA	NA	NA	0	NA	NA	NA	0	NA	NA	NA	0	NA	NA	NA	0	0	0	3.1	3.1	0	0	4.8	0	0	0	0	38646000	29318000	9328100	0	0	0	0	0	0	31364000	23427000	7936300	7282600	5890800	1391800	0	0	0	0	0	0	0	0	0	0	0	0	0	0	0	0	0	0	0	0	0
E1BTM5		E1BTM5	1	1	1			>tr|E1BTM5|E1BTM5_CHICK Uncharacterized protein OS=Gallus gallus PE=4 SV=2	1	1	1	1	0	0	0	1	0	0	0	0	0	0	0	0	0	0	1	0	0	0	0	0	0	0	0	0	0	1	0	0	0	0	0	0	0	3.4	3.4	3.4	59.017	566	566				1								0.00027117	NA	NA	NA	0	NA	NA	NA	0	NA	NA	NA	0	NA	NA	NA	0	NA	NA	NA	0	NA	NA	NA	0	NA	NA	NA	0	NA	NA	NA	0	NA	NA	NA	0	NA	NA	NA	0	NA	NA	NA	0	NA	NA	NA	0	0	0	0	3.4	0	0	0	0	0	0	0	0	0	0	0	0	0	0	0	0	0	0	0	0	0	0	0	0	0	0	0	0	0	0	0	0	0	0	0	0	0	0	0	0	0	0	0
E1BTP9		E1BTP9	12	12	12		QRICH1	>tr|E1BTP9|E1BTP9_CHICK Uncharacterized protein OS=Gallus gallus PE=4 SV=2	1	12	12	12	1	1	7	3	0	1	4	4	2	0	6	1	1	7	3	0	1	4	4	2	0	6	1	1	7	3	0	1	4	4	2	0	6	20.3	20.3	20.3	83.909	747	747	1	1	14	5		1	4	8	2		9	4.16E-231	0.4941	0.56999	49.826	28	NA	NA	NA	0	NA	NA	NA	1	0.48876	0.44573	13.638	7	0.51428	0.50569	4.9439	3	NA	NA	NA	0	NA	NA	NA	1	1.9126	2.4519	30.633	2	0.52478	0.66464	19.523	8	NA	NA	NA	0	NA	NA	NA	0	0.3432	0.56999	24.271	6	1.3	1.3	13.5	4.6	0	1.3	6.4	9.6	2.9	0	12.4	540930000	339950000	200990000	0	0	0	6157200	2909500	3247700	346160000	212670000	133490000	26244000	17933000	8311000	0	0	0	475900	179710	296190	16929000	5332700	11596000	15016000	9198500	5817400	0	0	0	0	0	0	129950000	91721000	38229000
E1BTQ0		E1BTQ0	7	7	7		Gga.21599	>tr|E1BTQ0|E1BTQ0_CHICK IDE OS=Gallus gallus GN=IDE PE=3 SV=2	1	7	7	7	1	0	0	2	0	0	0	3	1	0	1	1	0	0	2	0	0	0	3	1	0	1	1	0	0	2	0	0	0	3	1	0	1	7.8	7.8	7.8	118.16	1021	1021	1			2				3	1		1	9.07E-13	0.87962	1.0145	92.583	6	NA	NA	NA	0	NA	NA	NA	0	NA	NA	NA	0	4.6654	4.5793	8.1269	2	NA	NA	NA	0	NA	NA	NA	0	NA	NA	NA	0	0.55796	0.72776	47.323	2	NA	NA	NA	1	NA	NA	NA	0	NA	NA	NA	1	1.3	0	0	1.7	0	0	0	4.4	0.9	0	0.9	389940000	119510000	270430000	0	0	0	0	0	0	0	0	0	278850000	53252000	225600000	0	0	0	0	0	0	0	0	0	2722000	2142000	580040	26787000	14783000	12004000	0	0	0	81574000	49330000	32244000
E1BTQ9		E1BTQ9	2	2	2		AUH	>tr|E1BTQ9|E1BTQ9_CHICK AUH OS=Gallus gallus GN=AUH PE=4 SV=2	1	2	2	2	1	2	0	0	0	0	0	0	0	0	2	1	2	0	0	0	0	0	0	0	0	2	1	2	0	0	0	0	0	0	0	0	2	9.5	9.5	9.5	34.284	326	326	1	2									3	6.34E-23	0.42183	0.65783	21.663	4	NA	NA	NA	0	NA	NA	NA	1	NA	NA	NA	0	NA	NA	NA	0	NA	NA	NA	0	NA	NA	NA	0	NA	NA	NA	0	NA	NA	NA	0	NA	NA	NA	0	NA	NA	NA	0	0.41579	0.71985	11.071	3	6.4	9.5	0	0	0	0	0	0	0	0	9.5	271450000	196590000	74860000	27054000	27054000	0	36289000	27005000	9284200	0	0	0	0	0	0	0	0	0	0	0	0	0	0	0	0	0	0	0	0	0	0	0	0	208110000	142540000	65576000
E1BTR2		E1BTR2	14	14	14		CDC123	>tr|E1BTR2|E1BTR2_CHICK CDC123 OS=Gallus gallus GN=CDC123 PE=4 SV=1	1	14	14	14	1	1	4	4	0	2	2	6	1	0	3	1	1	4	4	0	2	2	6	1	0	3	1	1	4	4	0	2	2	6	1	0	3	47.2	47.2	47.2	38.87	335	335	3	1	4	6		3	2	8	1		5	2.14E-111	0.64925	0.74812	67.984	31	0.63642	0.76427	12.318	2	NA	NA	NA	1	0.61897	0.57029	49.912	3	0.39571	0.39027	18.264	6	NA	NA	NA	0	1.1939	1.9329	24.972	3	2.3431	2.6697	65.906	2	0.77706	0.96527	42.327	8	NA	NA	NA	1	NA	NA	NA	0	0.34876	0.575	35.608	5	3	3	18.2	12.8	0	6.3	6.3	22.7	3	0	8.7	564120000	341460000	222660000	18279000	9864600	8414000	10346000	7262300	3083500	142650000	82585000	60063000	95544000	71054000	24490000	0	0	0	4088300	1676100	2412200	82641000	30508000	52132000	14890000	7369300	7520500	37400000	18143000	19257000	0	0	0	158290000	113000000	45288000
E1BTS4		E1BTS4	17	17	17		BCAS2	>tr|E1BTS4|E1BTS4_CHICK BCAS2 OS=Gallus gallus GN=BCAS2 PE=4 SV=2	1	17	17	17	5	5	11	7	2	3	9	5	7	3	12	5	5	11	7	2	3	9	5	7	3	12	5	5	11	7	2	3	9	5	7	3	12	75.7	75.7	75.7	26.902	235	235	7	8	26	15	2	3	18	5	14	3	26	0	0.95826	0.97627	78.807	97	1.3269	1.7043	8.8515	3	0.95184	0.9837	19.355	6	1.0262	0.91629	39.407	20	0.92368	0.94325	50.882	15	0.69528	1.1726	19.132	2	0.60925	1.0356	19.573	3	1.3772	1.6812	21.947	12	0.48	0.5994	20.646	4	0.98409	0.77463	18.989	10	0.76136	0.97368	373.59	3	0.57877	0.94197	52.913	19	32.3	32.3	55.3	46.4	10.2	23.8	55.3	36.2	43.8	20.4	71.5	12039000000	7368800000	4669700000	329770000	151400000	178380000	626310000	317710000	308600000	2364700000	1246500000	1118200000	1248200000	635870000	612370000	3536700	2061400	1475200	15406000	9134700	6271500	1433500000	592290000	841250000	5614900	3992200	1622700	1090700000	531050000	559630000	553170000	549830000	3341000	4367500000	3328900000	1038600000
E1BTS5		E1BTS5	10	10	10		STXBP3	>tr|E1BTS5|E1BTS5_CHICK STXBP3 OS=Gallus gallus GN=STXBP3 PE=2 SV=2	1	10	10	10	0	1	2	2	0	0	1	5	2	0	4	0	1	2	2	0	0	1	5	2	0	4	0	1	2	2	0	0	1	5	2	0	4	16.8	16.8	16.8	67.664	591	591		1	3	3			1	6	2		7	4.07E-73	0.69235	0.84165	43.424	19	NA	NA	NA	0	NA	NA	NA	0	1.041	0.95732	7.4821	2	0.89881	0.84708	58.931	3	NA	NA	NA	0	NA	NA	NA	0	NA	NA	NA	1	0.70195	0.8541	9.9327	6	0.70974	0.53897	17.938	2	NA	NA	NA	0	0.26088	0.41352	43.201	5	0	1.5	3.6	4.1	0	0	1.5	9.5	3.4	0	9.1	736320000	403250000	333070000	0	0	0	0	0	0	90427000	44186000	46241000	190230000	96641000	93587000	0	0	0	0	0	0	152370000	57522000	94852000	9432200	5270300	4161900	189950000	115480000	74475000	0	0	0	103910000	84156000	19753000
E1BTT4		E1BTT4	36	36	34		HADHB	>tr|E1BTT4|E1BTT4_CHICK HADHB OS=Gallus gallus GN=HADHB PE=3 SV=1	1	36	36	34	17	22	12	17	0	12	13	17	14	9	21	17	22	12	17	0	12	13	17	14	9	21	17	21	12	17	0	12	12	17	14	9	21	62.2	62.2	60.5	50.849	474	474	39	77	20	38		22	20	28	22	11	63	0	0.57251	0.7858	43.453	294	0.66517	0.81537	16.969	32	0.66638	0.71179	34.986	68	0.50015	0.45809	72.711	19	0.37575	0.36747	12.042	30	NA	NA	NA	0	0.50403	0.86884	12.809	22	0.64934	0.7915	14.792	14	0.51281	0.71148	47.955	28	1.6269	1.253	50.652	17	0.64232	0.84886	11.094	10	0.52191	0.87529	22.204	54	50.6	55.3	32.1	46	0	34.8	30.4	44.1	29.3	27.4	54	61989000000	36440000000	25549000000	10960000000	6508900000	4451400000	18188000000	9629800000	8558100000	2542100000	1564200000	977980000	3976400000	2908200000	1068200000	0	0	0	396450000	261680000	134780000	4157300000	2463500000	1693700000	451860000	280930000	170930000	3064900000	1105600000	1959300000	50996000	31497000	19499000	18201000000	11686000000	6514900000
E1BTU3		E1BTU3	24	24	24		GTPBP10	>tr|E1BTU3|E1BTU3_CHICK GTPBP10 OS=Gallus gallus GN=GTPBP10 PE=4 SV=2	1	24	24	24	12	9	6	11	2	5	11	8	9	0	16	12	9	6	11	2	5	11	8	9	0	16	12	9	6	11	2	5	11	8	9	0	16	63.2	63.2	63.2	48.525	440	440	18	12	9	18	3	7	18	9	16		31	0	0.52324	0.71387	43.385	119	0.79503	0.92705	27.788	15	0.51973	0.55587	15.786	11	0.52324	0.4431	27.894	7	0.38747	0.39318	84.827	15	0.50755	0.87966	17.926	3	0.59137	0.99777	12.734	6	0.75786	0.91203	15.523	15	0.41338	0.56506	20.508	6	0.93145	0.71036	21.645	13	NA	NA	NA	0	0.44067	0.71824	11.194	28	38.6	33.6	21.8	35.9	4.5	15.2	36.4	28.6	31.4	0	49.5	16081000000	10011000000	6069900000	1462000000	803110000	658890000	1953700000	1207400000	746260000	932030000	617440000	314590000	1206200000	794760000	411390000	4112700	2736400	1376300	32913000	20860000	12054000	2149100000	1177600000	971490000	18649000	12680000	5969000	1271700000	614520000	657150000	0	0	0	7050700000	4759900000	2290800000
E1BTV0		E1BTV0	8	8	8		NDUFA8	>tr|E1BTV0|E1BTV0_CHICK NDUFA8 OS=Gallus gallus GN=NDUFA8 PE=4 SV=1	1	8	8	8	1	0	5	5	0	1	5	4	2	0	3	1	0	5	5	0	1	5	4	2	0	3	1	0	5	5	0	1	5	4	2	0	3	64	64	64	20.125	172	172	1		9	10		1	6	5	4		4	2.67E-90	0.57999	0.69332	53.148	26	NA	NA	NA	0	NA	NA	NA	0	0.51172	0.45127	33.189	6	0.37227	0.36306	13.596	5	NA	NA	NA	0	NA	NA	NA	1	1.0966	1.3707	18.636	3	0.7513	1.1122	16.29	5	0.84751	0.6796	6.215	3	NA	NA	NA	0	0.46519	0.80242	14.322	3	7.6	0	34.3	33.7	0	7.6	48.3	29.7	14	0	29.1	1223900000	781790000	442140000	0	0	0	0	0	0	243000000	156900000	86100000	210390000	168450000	41937000	0	0	0	5480300	3291100	2189300	294530000	166510000	128020000	20679000	11095000	9583900	166330000	93070000	73256000	0	0	0	283520000	182480000	101040000
E1BTV2		E1BTV2	2	2	2		Gga.51091	>tr|E1BTV2|E1BTV2_CHICK Uncharacterized protein OS=Gallus gallus PE=4 SV=2	1	2	2	2	0	0	2	2	0	0	0	0	1	0	1	0	0	2	2	0	0	0	0	1	0	1	0	0	2	2	0	0	0	0	1	0	1	4.9	4.9	4.9	52.783	473	473			3	4					1		1	4.11E-07	0.98737	0.98266	30.26	9	NA	NA	NA	0	NA	NA	NA	0	1.2029	1.027	19.779	3	0.88	0.882	12.989	4	NA	NA	NA	0	NA	NA	NA	0	NA	NA	NA	0	NA	NA	NA	0	NA	NA	NA	1	NA	NA	NA	0	NA	NA	NA	1	0	0	4.9	4.9	0	0	0	0	2.7	0	2.7	344640000	166820000	177820000	0	0	0	0	0	0	141020000	64270000	76754000	132900000	64430000	68468000	0	0	0	0	0	0	0	0	0	0	0	0	45185000	18847000	26338000	0	0	0	25533000	19274000	6258400
E1BTW9;F1NTR5		E1BTW9;F1NTR5	36;35	36;35	3;3		ASXL2	>tr|E1BTW9|E1BTW9_CHICK Putative Polycomb group protein ASXL2 OS=Gallus gallus GN=ASXL2 PE=2 SV=1;>tr|F1NTR5|F1NTR5_CHICK Putative Polycomb group protein ASXL2 OS=Gallus gallus GN=ASXL2 PE=2 SV=2	2	36	36	3	3	4	32	14	0	0	2	0	3	0	4	3	4	32	14	0	0	2	0	3	0	4	0	0	3	2	0	0	0	0	0	0	0	42	42	5	148.58	1411	1411;1359	3	5	51	21			2		3		4	0	1.4193	1.3571	37.728	72	1.1382	1.3997	23.518	3	1.2351	1.2771	37.362	4	1.9871	1.8057	38.871	40	1.0928	1.0756	15.323	17	NA	NA	NA	0	NA	NA	NA	0	0.71961	0.84367	4.2566	2	NA	NA	NA	0	1.8661	1.4351	10.945	2	NA	NA	NA	0	0.60309	1.0135	17.621	4	2.7	4	36.4	16.2	0	0	2.1	0	3	0	6.6	3726100000	1361100000	2365000000	88896000	38622000	50274000	101620000	42816000	58799000	2933600000	986150000	1947500000	513380000	241560000	271820000	0	0	0	0	0	0	20149000	11267000	8882700	0	0	0	15293000	6390900	8902500	0	0	0	53158000	34327000	18831000
E1BTX1		E1BTX1	1	1	1			>tr|E1BTX1|E1BTX1_CHICK PTGDS OS=Gallus gallus GN=PTGDS PE=2 SV=2	1	1	1	1	0	0	0	0	0	0	0	0	0	1	0	0	0	0	0	0	0	0	0	0	1	0	0	0	0	0	0	0	0	0	0	1	0	7.1	7.1	7.1	20.759	184	184										1		2.51E-08	NA	NA	NA	1	NA	NA	NA	0	NA	NA	NA	0	NA	NA	NA	0	NA	NA	NA	0	NA	NA	NA	0	NA	NA	NA	0	NA	NA	NA	0	NA	NA	NA	0	NA	NA	NA	0	NA	NA	NA	1	NA	NA	NA	0	0	0	0	0	0	0	0	0	0	7.1	0	13356000	8860200	4496100	0	0	0	0	0	0	0	0	0	0	0	0	0	0	0	0	0	0	0	0	0	0	0	0	0	0	0	13356000	8860200	4496100	0	0	0
E1BTX4		E1BTX4	4	4	4		UBXN7	>tr|E1BTX4|E1BTX4_CHICK UBXN7 OS=Gallus gallus GN=UBXN7 PE=4 SV=2	1	4	4	4	0	0	2	2	0	0	2	0	0	0	1	0	0	2	2	0	0	2	0	0	0	1	0	0	2	2	0	0	2	0	0	0	1	15.1	15.1	15.1	51.783	456	456			6	2			3				1	1.00E-25	1.5266	1.46	34.809	8	NA	NA	NA	0	NA	NA	NA	0	1.7235	1.5953	18.73	4	NA	NA	NA	1	NA	NA	NA	0	NA	NA	NA	0	1.699	1.9745	35.443	2	NA	NA	NA	0	NA	NA	NA	0	NA	NA	NA	0	NA	NA	NA	1	0	0	9.4	9.4	0	0	4.8	0	0	0	3.7	232720000	97271000	135450000	0	0	0	0	0	0	126410000	45093000	81318000	12563000	5713700	6849100	0	0	0	0	0	0	84421000	40814000	43607000	0	0	0	0	0	0	0	0	0	9322700	5650600	3672100
E1BTX5;F1P4S5		E1BTX5	10;1	10;1	10;1		SFMBT1	>tr|E1BTX5|E1BTX5_CHICK Uncharacterized protein OS=Gallus gallus GN=Gga.14826 PE=4 SV=2	2	10	10	10	0	0	1	0	0	0	0	0	1	0	10	0	0	1	0	0	0	0	0	1	0	10	0	0	1	0	0	0	0	0	1	0	10	17.6	17.6	17.6	93.571	831	831;893			1						1		14	1.17E-35	0.30157	0.46601	89.546	9	NA	NA	NA	0	NA	NA	NA	0	NA	NA	NA	1	NA	NA	NA	0	NA	NA	NA	0	NA	NA	NA	0	NA	NA	NA	0	NA	NA	NA	0	NA	NA	NA	0	NA	NA	NA	0	0.27843	0.43115	89.926	8	0	0	1.8	0	0	0	0	0	2.3	0	17.6	518460000	213540000	304920000	0	0	0	0	0	0	54057000	18712000	35346000	0	0	0	0	0	0	0	0	0	0	0	0	0	0	0	0	0	0	0	0	0	464400000	194830000	269570000
E1BTY4		E1BTY4	8	8	8		SNX9	>tr|E1BTY4|E1BTY4_CHICK SNX9 OS=Gallus gallus GN=SNX9 PE=4 SV=1	1	8	8	8	1	2	0	0	0	0	1	2	2	0	6	1	2	0	0	0	0	1	2	2	0	6	1	2	0	0	0	0	1	2	2	0	6	20	20	20	67.093	600	600	1	2					2	2	4		6	1.71E-30	0.57053	0.58053	59.36	15	NA	NA	NA	1	0.50393	0.5284	13.366	2	NA	NA	NA	0	NA	NA	NA	0	NA	NA	NA	0	NA	NA	NA	0	1.0524	1.2723	12.359	2	1.9681	2.432	5.3306	2	0.64015	0.49885	18.427	3	NA	NA	NA	0	0.31269	0.52361	31.517	5	2.3	4.5	0	0	0	0	2.3	6.8	4.5	0	13	564970000	346890000	218080000	15373000	7793500	7579400	90318000	55916000	34402000	0	0	0	0	0	0	0	0	0	0	0	0	59174000	28896000	30278000	784460	213450	571020	139300000	92612000	46688000	0	0	0	260020000	161460000	98564000
E1BTY5		E1BTY5	2	2	2		C2H18orf55	>tr|E1BTY5|E1BTY5_CHICK Uncharacterized protein OS=Gallus gallus GN=C2H18orf55 PE=4 SV=1	1	2	2	2	0	0	0	1	0	0	0	1	0	0	2	0	0	0	1	0	0	0	1	0	0	2	0	0	0	1	0	0	0	1	0	0	2	10.4	10.4	10.4	25.51	231	231				1				1			2	4.02E-06	0.36552	0.63071	19.042	3	NA	NA	NA	0	NA	NA	NA	0	NA	NA	NA	0	NA	NA	NA	1	NA	NA	NA	0	NA	NA	NA	0	NA	NA	NA	0	NA	NA	NA	1	NA	NA	NA	0	NA	NA	NA	0	NA	NA	NA	1	0	0	0	6.1	0	0	0	6.1	0	0	10.4	95560000	63576000	31984000	0	0	0	0	0	0	0	0	0	55053000	30739000	24314000	0	0	0	0	0	0	0	0	0	1842700	1154200	688500	0	0	0	0	0	0	38664000	31682000	6981500
E1BTZ0		E1BTZ0	11	11	11		C13H5orf24	>tr|E1BTZ0|E1BTZ0_CHICK Uncharacterized protein (Fragment) OS=Gallus gallus GN=C13H5orf24 PE=4 SV=2	1	11	11	11	6	7	10	7	2	2	6	5	3	3	5	6	7	10	7	2	2	6	5	3	3	5	6	7	10	7	2	2	6	5	3	3	5	65.6	65.6	65.6	20.904	195	195	13	14	26	21	14	2	6	7	5	6	8	0	1.1783	1.255	73.171	113	1.2655	1.5022	26.059	11	1.538	1.6684	30.521	14	1.2206	1.1893	134.69	23	1.0456	1.0223	42.999	18	0.37702	0.65713	12.45	14	0.46649	0.78438	6.2471	2	1.2142	1.4542	20.409	6	1.2625	1.6789	23.413	7	1.2643	0.99866	38.382	4	0.96189	1.1954	34.755	6	1.2281	2.0641	32.042	8	37.9	44.1	65.6	49.2	14.4	12.8	42.6	37.9	20.5	19.5	31.3	9386300000	4642000000	4744300000	588670000	250850000	337820000	1038200000	424740000	613500000	3310700000	1672500000	1638200000	1675600000	866270000	809310000	10842000	7697300	3145100	3426300	2156900	1269500	810110000	408280000	401830000	9249300	4190700	5058600	509580000	264980000	244610000	15189000	6828000	8361100	1414700000	733470000	681260000
E1BTZ4		E1BTZ4	26	26	26		TMEM214	>tr|E1BTZ4|E1BTZ4_CHICK TMEM214 OS=Gallus gallus GN=TMEM214 PE=4 SV=2	1	26	26	26	3	2	13	9	1	9	4	9	5	1	10	3	2	13	9	1	9	4	9	5	1	10	3	2	13	9	1	9	4	9	5	1	10	48.5	48.5	48.5	75.771	680	680	5	2	22	18	2	10	4	12	6	1	11	0	0.81227	0.98282	53.401	80	0.73261	0.925	14.542	5	0.71296	0.74939	42.196	2	2.0293	1.8906	13.115	17	0.81227	0.7892	83.186	16	0.84334	1.4115	6.2202	2	0.58864	0.9932	22.218	10	0.97607	1.1157	16.735	4	0.69552	0.93889	17.903	12	1.0785	0.86582	50.056	5	NA	NA	NA	1	0.60112	0.9937	61.035	6	7.1	5.6	24.4	16.9	1.5	17.5	6.8	21.5	8.7	1.8	20.1	4970600000	2114500000	2856100000	79849000	43757000	36092000	18630000	11157000	7473000	2337100000	805130000	1532000000	1294800000	570440000	724410000	591580	357950	233630	67056000	39682000	27373000	366760000	179690000	187080000	27465000	15832000	11632000	562770000	322300000	240460000	7724400	5471400	2252900	207760000	120630000	87130000
E1BU01		E1BU01	5	5	5		CDC42BPB	>tr|E1BU01|E1BU01_CHICK CDC42BPB OS=Gallus gallus GN=CDC42BPB PE=4 SV=1	1	5	5	5	0	1	2	3	0	0	0	0	0	0	1	0	1	2	3	0	0	0	0	0	0	1	0	1	2	3	0	0	0	0	0	0	1	3.6	3.6	3.6	195.29	1718	1718		1	2	3							1	3.04E-22	0.55127	0.6971	110.9	4	NA	NA	NA	0	NA	NA	NA	1	NA	NA	NA	1	NA	NA	NA	1	NA	NA	NA	0	NA	NA	NA	0	NA	NA	NA	0	NA	NA	NA	0	NA	NA	NA	0	NA	NA	NA	0	NA	NA	NA	1	0	0.4	1.7	2.2	0	0	0	0	0	0	0.4	606990000	515210000	91776000	0	0	0	349300000	327350000	21952000	16479000	9567400	6911800	24419000	15695000	8723700	0	0	0	0	0	0	0	0	0	0	0	0	0	0	0	0	0	0	216790000	162600000	54189000
[truncated: 3,546,190 more chars]
